# Supplementary material for: Crystal structure of di-μ-chlorido-bis(chlorido­{N 1-phenyl-N 4-[(pyridin-2-yl-κN)methyl­idene]benzene-1,4-di­amine-κN 4}mercury(II))
Source: Acta Crystallogr E Crystallogr Commun. 2015 Aug 29;71(Pt 9):m175–6. doi: 10.1107/S2056989015015790 (PMC4555402; doi:10.1107/S2056989015015790)
Supplement: Supplementary file 1 [file e-71-0m175-sup1.cif]

##############################################################################
#                                                                            #
# This CIF contains the data in a paper accepted for publication in          #
# Acta Crystallographica Section E. It conforms to the requirements of       #
# Notes for Authors for Acta Crystallographica Section E, and has been       #
# peer reviewed under the auspices of the IUCr Commission on Journals.       #
#                                                                            #
# Full details of the Crystallographic Information File format               #
# are given in the paper "The Crystallographic Information File (CIF):       #
# a New Standard Archive File for Crystallography" by S. R. Hall, F. H.      #
# Allen and I. D. Brown [Acta Cryst. (1991), A47, 655-685].                  #
#                                                                            #
# The current version of the core CIF dictionary is obtainable from          #
# ftp://ftp.iucr.org/pub/cif_core.dic.                                       #
#                                                                            #
# Software is freely available for graphical display of the structure(s)     #
# in this CIF. For information consult the CIF software page                 #
# http://www.iucr.org/resources/cif/software.                                #
#                                                                            #
# This file may be used for bona fide research purposes within the           #
# scientific community so long as proper attribution is given to the journal # 
# article from which it was obtained.                                        #
#                                                                            #
##############################################################################
data_global
_audit_creation_method     'SHELXL97 (Sheldrick, 2008)'
_journal_date_recd_electronic     2015-08-13
_journal_date_accepted     2015-08-23
_journal_name_full     'Acta Crystallographica, Section E'
_journal_year     2015
_journal_volume     71
_journal_issue      9
_journal_page_first     m175
_journal_page_last     m176
_journal_paper_category     HM
_journal_paper_doi     10.1107/S2056989015015790
_journal_coeditor_code     SU5192
_publ_contact_author_name     'Elena V. Prisyazhnaya'
_publ_contact_author_address
;
Department of Chemistry
Kyiv National University of Construction and Architecture
Povitroflotsky Avenue 31, 03680 Kiev, Ukraine
;
_publ_contact_author_email     'eprisyazhnaya@ukr.net'
_publ_contact_author_fax     ?
_publ_contact_author_phone     ?
_publ_section_title
;\
Crystal structure of
di-\m-chlorido-bis(chlorido{<i>N</i>^1^-phenyl-<i>N</i>^4^-[(pyridin-2-yl-\
\k<i>N</i>)methylidene]benzene-1,4-diamine-\k<i>N</i>^4^}mercury(II))
;
loop_
    _publ_author_name
    _publ_author_footnote
    _publ_author_address
    'Md. Serajul Haque Faizi' .
;
Department of Chemistry, College of Science,
Sultan Qaboos University, P O Box 36 Al-Khod 123,
Muscat, Sultanate of Oman
;
    'Elena V. Prisyazhnaya' .
;\
Department of \
Chemistry, Kyiv National University of \
Construction and Architecture, Povitroflotsky \
Avenue 31, 03680 Kiev,
Ukraine
;
data_I
_audit_creation_method     SHELXL-2014/6
_chemical_name_systematic
;\
Di-\m-chlorido-bis(chlorido{<i>N</i>^1^-phenyl-\
<i>N</i>^4^-[(pyridin-2-yl-\k<i>N</i>)methylidene]benzene-\
1,4-diamine-\k<i>N</i>^4^}mercury(II))
;
_chemical_name_common     ?
_chemical_formula_moiety     'C36 H30 Cl4 Hg2 N6'
_chemical_formula_sum     'C36 H30 Cl4 Hg2 N6'
_chemical_formula_iupac     '[Hg2 Cl4 (C18 H15 N3)2]'
_chemical_formula_weight     1089.64
_chemical_melting_point     ?
_shelx_space_group_comment
;
The symmetry employed for this shelxl refinement is uniquely defined
by the following loop, which should always be used as a source of
symmetry information in preference to the above space-group names.
They are only intended as comments.
;
_space_group_crystal_system     monoclinic
_space_group_name_H-M_alt     'P 21/c'
_space_group_name_Hall     '-P 2ybc'
loop_
    _space_group_symop_operation_xyz
    'x, y, z'
    '-x, y+1/2, -z+1/2'
    '-x, -y, -z'
    'x, -y-1/2, z-1/2'
_cell_length_a     11.7507(14)
_cell_length_b     8.9026(11)
_cell_length_c     17.050(2)
_cell_angle_alpha     90
_cell_angle_beta     90.194(8)
_cell_angle_gamma     90
_cell_volume     1783.6(4)
_cell_formula_units_Z     2
_cell_measurement_reflns_used     ?
_cell_measurement_theta_min     ?
_cell_measurement_theta_max     ?
_cell_measurement_temperature     100(2)
_exptl_crystal_description     Needle
_exptl_crystal_colour     Yellow
_exptl_crystal_size_max     0.18
_exptl_crystal_size_mid     0.15
_exptl_crystal_size_min     0.12
_exptl_crystal_density_diffrn     2.029
_exptl_crystal_density_meas     ?
_exptl_crystal_density_method     ?
_exptl_crystal_F_000     1032
_exptl_absorpt_coefficient_mu     8.933
_exptl_absorpt_correction_type     multi-scan
_exptl_absorpt_process_details
;
(SADABS; Sheldrick, 2004)
;
_shelx_estimated_absorpt_T_min     0.296
_shelx_estimated_absorpt_T_max     0.414
_exptl_absorpt_correction_T_min     0.2962
_exptl_absorpt_correction_T_max     0.4137
_diffrn_ambient_temperature     100(2)
_diffrn_radiation_type     MoK\a
_diffrn_radiation_wavelength     0.71073
_diffrn_radiation_monochromator     graphite
_diffrn_measurement_device_type     'Bruker SMART APEX CCD'
_diffrn_measurement_method     /w-scans
_diffrn_detector_area_resol_mean     ?
_diffrn_reflns_number     19428
_diffrn_reflns_av_R_equivalents     0.0977
_diffrn_reflns_theta_min     2.389
_diffrn_reflns_theta_max     28.469
_diffrn_reflns_theta_full     25.242
_diffrn_measured_fraction_theta_max     0.989
_diffrn_measured_fraction_theta_full     1.000
_diffrn_reflns_limit_h_min     -15
_diffrn_reflns_limit_h_max     15
_diffrn_reflns_limit_k_min     -11
_diffrn_reflns_limit_k_max     11
_diffrn_reflns_limit_l_min     -22
_diffrn_reflns_limit_l_max     22
_refine_special_details     ?
_reflns_number_total     4451
_reflns_number_gt     2451
_reflns_threshold_expression     'I > 2\s(I)'
_refine_ls_structure_factor_coef     Fsqd
_refine_ls_matrix_type     full
_refine_ls_R_factor_all     0.1084
_refine_ls_R_factor_gt     0.0479
_refine_ls_wR_factor_gt     0.1003
_refine_ls_wR_factor_ref     0.1235
_refine_ls_goodness_of_fit_ref     0.957
_refine_ls_restrained_S_all     0.957
_refine_ls_number_reflns     4451
_refine_ls_number_parameters     220
_refine_ls_number_restraints     1
_refine_ls_hydrogen_treatment     constr
_refine_ls_weighting_scheme     calc
_refine_ls_weighting_details
                      'w=1/[\s^2^(Fo^2^)+(0.0446P)^2^] where P=(Fo^2^+2Fc^2^)/3'
_atom_sites_solution_hydrogens     mixed
_atom_sites_solution_primary     ?
_atom_sites_solution_secondary     ?
_refine_ls_shift/su_max     0.001
_refine_ls_shift/su_mean     0.000
_refine_diff_density_max     1.778
_refine_diff_density_min     -1.134
_refine_ls_extinction_method     none
_refine_ls_extinction_coef     .
loop_
    _atom_type_symbol
    _atom_type_description
    _atom_type_scat_dispersion_real
    _atom_type_scat_dispersion_imag
    _atom_type_scat_source
    'C' 'C' 0.0033 0.0016
                         'International Tables Vol C Tables 4.2.6.8 and 6.1.1.4'
    'H' 'H' 0.0000 0.0000
                         'International Tables Vol C Tables 4.2.6.8 and 6.1.1.4'
    'N' 'N' 0.0061 0.0033
                         'International Tables Vol C Tables 4.2.6.8 and 6.1.1.4'
    'Cl' 'Cl' 0.1484 0.1585
                         'International Tables Vol C Tables 4.2.6.8 and 6.1.1.4'
    'Hg' 'Hg' -2.3894 9.2266
                         'International Tables Vol C Tables 4.2.6.8 and 6.1.1.4'
_computing_data_collection
;
SMART (Bruker, 2003)
;
_computing_cell_refinement
;
SAINT (Bruker, 2003)
;
_computing_data_reduction
;
SAINT (Bruker, 2003)
;
_computing_structure_solution
;
SIR97 (Altomare <i>et al.</i>, 1999)
;
_computing_structure_refinement
;
SHELXL2014 (Sheldrick, 2015)
;
_computing_molecular_graphics
;
Mercury (Macrae <i>et al.</i>,  2008)
;
_computing_publication_material
;
SHELXL2014 (Sheldrick, 2015) and PLATON (Spek, 2009)
;
loop_
    _atom_site_type_symbol
    _atom_site_label
    _atom_site_fract_x
    _atom_site_fract_y
    _atom_site_fract_z
    _atom_site_U_iso_or_equiv
    _atom_site_adp_type
    _atom_site_calc_flag
    _atom_site_occupancy
    _atom_site_disorder_assembly
    _atom_site_disorder_group
    Hg Hg1 0.60187(3) 0.67045(4) 0.53562(2) 0.06131(16) Uani d 1 . .
    Cl Cl1 0.50851(17) 0.6189(2) 0.40995(11) 0.0574(5) Uani d 1 . .
    Cl Cl2 0.78086(16) 0.5540(2) 0.56798(12) 0.0631(5) Uani d 1 . .
    N N1 0.4820(5) 0.7921(7) 0.6219(4) 0.0525(16) Uani d 1 . .
    N N2 0.6534(5) 0.9389(7) 0.5409(3) 0.0474(15) Uani d 1 . .
    N N3 1.0303(6) 1.1588(8) 0.3773(4) 0.0633(19) Uani d 1 . .
    H H3N 1.072(6) 1.223(8) 0.403(4) 0.076 Uiso d 1 . .
    C C1 0.3949(7) 0.7282(10) 0.6584(5) 0.068(2) Uani d 1 . .
    H H1 0.3772 0.6263 0.6471 0.082 Uiso calc 1 . .
    C C2 0.3290(7) 0.8051(10) 0.7125(5) 0.066(2) Uani d 1 . .
    H H2 0.2672 0.7562 0.7375 0.079 Uiso calc 1 . .
    C C3 0.3529(7) 0.9481(11) 0.7291(5) 0.065(2) Uani d 1 . .
    H H3 0.3106 1.0011 0.7677 0.078 Uiso calc 1 . .
    C C4 0.4402(7) 1.0173(11) 0.6891(4) 0.064(2) Uani d 1 . .
    H H4 0.4569 1.1203 0.6983 0.076 Uiso calc 1 . .
    C C5 0.5036(6) 0.9358(9) 0.6355(4) 0.0473(18) Uani d 1 . .
    C C6 0.5981(6) 1.0109(10) 0.5924(4) 0.057(2) Uani d 1 . .
    H H6 0.6168 1.1125 0.6035 0.069 Uiso calc 1 . .
    C C7 0.7473(6) 0.9994(10) 0.4998(4) 0.0543(19) Uani d 1 . .
    C C8 0.7938(7) 1.1435(9) 0.5152(5) 0.060(2) Uani d 1 . .
    H H8 0.7601 1.2064 0.5537 0.073 Uiso calc 1 . .
    C C9 0.8865(7) 1.1914(10) 0.4749(4) 0.063(2) Uani d 1 . .
    H H9 0.9190 1.2863 0.4870 0.076 Uiso calc 1 . .
    C C10 0.9349(6) 1.1035(10) 0.4159(4) 0.054(2) Uani d 1 . .
    C C11 0.8901(7) 0.9631(10) 0.3999(4) 0.057(2) Uani d 1 . .
    H H11 0.9231 0.9016 0.3605 0.069 Uiso calc 1 . .
    C C12 0.7970(7) 0.9128(9) 0.4417(4) 0.055(2) Uani d 1 . .
    H H12 0.7663 0.8164 0.4302 0.066 Uiso calc 1 . .
    C C13 1.0727(7) 1.1208(9) 0.3032(4) 0.055(2) Uani d 1 . .
    C C14 1.1864(7) 1.1437(9) 0.2874(5) 0.056(2) Uani d 1 . .
    H H14 1.2346 1.1839 0.3270 0.067 Uiso calc 1 . .
    C C15 1.2311(7) 1.1094(10) 0.2154(5) 0.064(2) Uani d 1 . .
    H H15 1.3101 1.1235 0.2064 0.077 Uiso calc 1 . .
    C C16 1.1642(8) 1.0554(10) 0.1565(5) 0.064(2) Uani d 1 . .
    H H16 1.1957 1.0316 0.1068 0.077 Uiso calc 1 . .
    C C17 1.0504(8) 1.0362(11) 0.1704(5) 0.073(3) Uani d 1 . .
    H H17 1.0030 0.9989 0.1296 0.088 Uiso calc 1 . .
    C C18 1.0023(7) 1.0698(10) 0.2428(4) 0.067(3) Uani d 1 . .
    H H18 0.9228 1.0583 0.2510 0.080 Uiso calc 1 . .
loop_
    _atom_site_aniso_label
    _atom_site_aniso_U_11
    _atom_site_aniso_U_22
    _atom_site_aniso_U_33
    _atom_site_aniso_U_12
    _atom_site_aniso_U_13
    _atom_site_aniso_U_23
    Hg1 0.0548(2) 0.0531(2) 0.0761(3) -0.00007(16) 0.00288(16) -0.01027(17)
    Cl1 0.0604(13) 0.0501(12) 0.0617(11) -0.0058(10) 0.0020(9) 0.0005(10)
    Cl2 0.0529(12) 0.0545(13) 0.0818(13) 0.0041(10) -0.0016(10) -0.0070(11)
    N1 0.049(4) 0.046(4) 0.062(4) 0.002(3) 0.008(3) 0.000(3)
    N2 0.053(4) 0.038(4) 0.051(3) -0.001(3) -0.005(3) 0.000(3)
    N3 0.063(5) 0.069(5) 0.058(4) -0.017(4) 0.012(3) -0.017(4)
    C1 0.059(6) 0.047(5) 0.098(6) -0.002(4) 0.012(5) -0.002(5)
    C2 0.059(6) 0.062(7) 0.076(6) 0.002(4) 0.021(4) -0.003(5)
    C3 0.064(6) 0.064(6) 0.068(5) 0.010(5) 0.024(4) -0.006(5)
    C4 0.064(6) 0.059(6) 0.068(5) 0.000(4) 0.004(4) -0.016(5)
    C5 0.043(4) 0.046(5) 0.054(4) 0.004(3) 0.006(3) -0.007(4)
    C6 0.064(5) 0.045(5) 0.062(5) -0.004(4) 0.006(4) -0.011(4)
    C7 0.058(5) 0.047(5) 0.057(4) 0.000(4) 0.001(4) 0.008(4)
    C8 0.070(6) 0.050(6) 0.062(5) -0.010(4) 0.015(4) -0.013(4)
    C9 0.060(6) 0.063(7) 0.067(5) -0.015(4) 0.012(4) -0.008(4)
    C10 0.044(5) 0.065(6) 0.052(4) -0.006(4) 0.010(4) -0.008(4)
    C11 0.059(5) 0.050(5) 0.062(5) 0.001(4) 0.008(4) -0.012(4)
    C12 0.064(5) 0.040(5) 0.061(5) -0.004(4) 0.006(4) -0.011(4)
    C13 0.057(5) 0.046(5) 0.060(5) -0.001(4) 0.001(4) 0.000(4)
    C14 0.046(5) 0.055(5) 0.066(5) -0.006(4) 0.001(4) 0.003(4)
    C15 0.061(6) 0.059(6) 0.073(6) 0.008(4) 0.014(5) -0.001(5)
    C16 0.080(6) 0.054(6) 0.058(5) -0.005(5) 0.011(4) -0.002(4)
    C17 0.075(6) 0.074(7) 0.070(5) -0.017(5) -0.007(5) -0.006(5)
    C18 0.053(5) 0.087(8) 0.062(5) -0.011(5) -0.001(4) -0.009(5)
_geom_special_details
;
 All esds (except the esd in the dihedral angle between two l.s. planes)
 are estimated using the full covariance matrix.  The cell esds are taken
 into account individually in the estimation of esds in distances, angles
 and torsion angles; correlations between esds in cell parameters are only
 used when they are defined by crystal symmetry.  An approximate (isotropic)
 treatment of cell esds is used for estimating esds involving l.s. planes.
;
loop_
    _geom_bond_atom_site_label_1
    _geom_bond_atom_site_label_2
    _geom_bond_site_symmetry_2
    _geom_bond_distance
    _geom_bond_publ_flag
    Hg1 N1 . 2.310(6) ?
    Hg1 Cl2 . 2.407(2) ?
    Hg1 Cl1 . 2.4474(19) ?
    Hg1 N2 . 2.467(6) ?
    N1 C5 . 1.325(9) ?
    N1 C1 . 1.327(10) ?
    N2 C6 . 1.269(9) ?
    N2 C7 . 1.414(9) ?
    N3 C10 . 1.392(10) ?
    N3 C13 . 1.401(9) ?
    N3 H3N . 0.87(2) ?
    C1 C2 . 1.387(11) ?
    C1 H1 . 0.9500 ?
    C2 C3 . 1.334(11) ?
    C2 H2 . 0.9500 ?
    C3 C4 . 1.380(11) ?
    C3 H3 . 0.9500 ?
    C4 C5 . 1.386(10) ?
    C4 H4 . 0.9500 ?
    C5 C6 . 1.491(10) ?
    C6 H6 . 0.9500 ?
    C7 C12 . 1.388(10) ?
    C7 C8 . 1.418(11) ?
    C8 C9 . 1.360(10) ?
    C8 H8 . 0.9500 ?
    C9 C10 . 1.396(10) ?
    C9 H9 . 0.9500 ?
    C10 C11 . 1.383(11) ?
    C11 C12 . 1.381(10) ?
    C11 H11 . 0.9500 ?
    C12 H12 . 0.9500 ?
    C13 C14 . 1.379(10) ?
    C13 C18 . 1.394(10) ?
    C14 C15 . 1.371(10) ?
    C14 H14 . 0.9500 ?
    C15 C16 . 1.360(11) ?
    C15 H15 . 0.9500 ?
    C16 C17 . 1.370(11) ?
    C16 H16 . 0.9500 ?
    C17 C18 . 1.392(10) ?
    C17 H17 . 0.9500 ?
    C18 H18 . 0.9500 ?
loop_
    _geom_angle_atom_site_label_1
    _geom_angle_atom_site_label_2
    _geom_angle_atom_site_label_3
    _geom_angle_site_symmetry_1
    _geom_angle_site_symmetry_3
    _geom_angle
    _geom_angle_publ_flag
    N1 Hg1 Cl2 . . 126.16(16) ?
    N1 Hg1 Cl1 . . 111.91(16) ?
    Cl2 Hg1 Cl1 . . 120.57(7) ?
    N1 Hg1 N2 . . 70.9(2) ?
    Cl2 Hg1 N2 . . 101.23(15) ?
    Cl1 Hg1 N2 . . 108.84(13) ?
    C5 N1 C1 . . 118.7(7) ?
    C5 N1 Hg1 . . 116.5(5) ?
    C1 N1 Hg1 . . 124.8(6) ?
    C6 N2 C7 . . 123.5(7) ?
    C6 N2 Hg1 . . 112.8(5) ?
    C7 N2 Hg1 . . 122.9(5) ?
    C10 N3 C13 . . 129.0(7) ?
    C10 N3 H3N . . 117(5) ?
    C13 N3 H3N . . 114(6) ?
    N1 C1 C2 . . 122.2(8) ?
    N1 C1 H1 . . 118.9 ?
    C2 C1 H1 . . 118.9 ?
    C3 C2 C1 . . 119.7(8) ?
    C3 C2 H2 . . 120.1 ?
    C1 C2 H2 . . 120.1 ?
    C2 C3 C4 . . 118.5(8) ?
    C2 C3 H3 . . 120.8 ?
    C4 C3 H3 . . 120.8 ?
    C3 C4 C5 . . 119.7(8) ?
    C3 C4 H4 . . 120.2 ?
    C5 C4 H4 . . 120.2 ?
    N1 C5 C4 . . 121.1(7) ?
    N1 C5 C6 . . 119.3(7) ?
    C4 C5 C6 . . 119.5(7) ?
    N2 C6 C5 . . 119.9(7) ?
    N2 C6 H6 . . 120.0 ?
    C5 C6 H6 . . 120.0 ?
    C12 C7 N2 . . 118.2(7) ?
    C12 C7 C8 . . 118.2(7) ?
    N2 C7 C8 . . 123.6(7) ?
    C9 C8 C7 . . 120.0(8) ?
    C9 C8 H8 . . 120.0 ?
    C7 C8 H8 . . 120.0 ?
    C8 C9 C10 . . 121.2(8) ?
    C8 C9 H9 . . 119.4 ?
    C10 C9 H9 . . 119.4 ?
    C11 C10 N3 . . 122.2(7) ?
    C11 C10 C9 . . 119.5(8) ?
    N3 C10 C9 . . 118.2(8) ?
    C12 C11 C10 . . 119.5(7) ?
    C12 C11 H11 . . 120.2 ?
    C10 C11 H11 . . 120.2 ?
    C11 C12 C7 . . 121.6(7) ?
    C11 C12 H12 . . 119.2 ?
    C7 C12 H12 . . 119.2 ?
    C14 C13 C18 . . 118.4(7) ?
    C14 C13 N3 . . 119.2(7) ?
    C18 C13 N3 . . 122.2(7) ?
    C15 C14 C13 . . 121.1(7) ?
    C15 C14 H14 . . 119.4 ?
    C13 C14 H14 . . 119.4 ?
    C16 C15 C14 . . 121.1(8) ?
    C16 C15 H15 . . 119.4 ?
    C14 C15 H15 . . 119.4 ?
    C15 C16 C17 . . 118.6(8) ?
    C15 C16 H16 . . 120.7 ?
    C17 C16 H16 . . 120.7 ?
    C16 C17 C18 . . 121.8(8) ?
    C16 C17 H17 . . 119.1 ?
    C18 C17 H17 . . 119.1 ?
    C17 C18 C13 . . 118.9(8) ?
    C17 C18 H18 . . 120.6 ?
    C13 C18 H18 . . 120.6 ?
loop_
    _geom_torsion_atom_site_label_1
    _geom_torsion_atom_site_label_2
    _geom_torsion_atom_site_label_3
    _geom_torsion_atom_site_label_4
    _geom_torsion_site_symmetry_1
    _geom_torsion_site_symmetry_2
    _geom_torsion_site_symmetry_3
    _geom_torsion_site_symmetry_4
    _geom_torsion
    _geom_torsion_publ_flag
    C5 N1 C1 C2 . . . . -2.7(12) ?
    Hg1 N1 C1 C2 . . . . 176.9(6) ?
    N1 C1 C2 C3 . . . . -0.1(13) ?
    C1 C2 C3 C4 . . . . 2.7(13) ?
    C2 C3 C4 C5 . . . . -2.6(12) ?
    C1 N1 C5 C4 . . . . 2.7(11) ?
    Hg1 N1 C5 C4 . . . . -176.9(5) ?
    C1 N1 C5 C6 . . . . -177.4(7) ?
    Hg1 N1 C5 C6 . . . . 2.9(8) ?
    C3 C4 C5 N1 . . . . -0.1(11) ?
    C3 C4 C5 C6 . . . . -180.0(7) ?
    C7 N2 C6 C5 . . . . -177.1(6) ?
    Hg1 N2 C6 C5 . . . . -6.9(8) ?
    N1 C5 C6 N2 . . . . 3.1(11) ?
    C4 C5 C6 N2 . . . . -177.1(7) ?
    C6 N2 C7 C12 . . . . -176.5(7) ?
    Hg1 N2 C7 C12 . . . . 14.2(9) ?
    C6 N2 C7 C8 . . . . 4.0(11) ?
    Hg1 N2 C7 C8 . . . . -165.3(6) ?
    C12 C7 C8 C9 . . . . -1.8(12) ?
    N2 C7 C8 C9 . . . . 177.8(7) ?
    C7 C8 C9 C10 . . . . 2.6(13) ?
    C13 N3 C10 C11 . . . . 25.0(14) ?
    C13 N3 C10 C9 . . . . -157.8(8) ?
    C8 C9 C10 C11 . . . . -2.2(13) ?
    C8 C9 C10 N3 . . . . -179.5(8) ?
    N3 C10 C11 C12 . . . . 178.2(7) ?
    C9 C10 C11 C12 . . . . 1.1(12) ?
    C10 C11 C12 C7 . . . . -0.4(12) ?
    N2 C7 C12 C11 . . . . -178.9(7) ?
    C8 C7 C12 C11 . . . . 0.7(11) ?
    C10 N3 C13 C14 . . . . -156.2(9) ?
    C10 N3 C13 C18 . . . . 28.2(14) ?
    C18 C13 C14 C15 . . . . -3.6(12) ?
    N3 C13 C14 C15 . . . . -179.4(8) ?
    C13 C14 C15 C16 . . . . 1.8(13) ?
    C14 C15 C16 C17 . . . . 0.2(13) ?
    C15 C16 C17 C18 . . . . -0.2(14) ?
    C16 C17 C18 C13 . . . . -1.7(14) ?
    C14 C13 C18 C17 . . . . 3.5(13) ?
    N3 C13 C18 C17 . . . . 179.1(8) ?
loop_
    _geom_hbond_atom_site_label_D
    _geom_hbond_atom_site_label_H
    _geom_hbond_atom_site_label_A
    _geom_hbond_site_symmetry_A
    _geom_hbond_distance_DH
    _geom_hbond_distance_HA
    _geom_hbond_distance_DA
    _geom_hbond_angle_DHA
    N3 H3N Cl2 3_776 0.87(2) 2.67(3) 3.510(7) 161(7)
    C1 H1 Cl1 3_666 0.95 2.74 3.493(9) 136
    C6 H6 Cl1 3_676 0.95 2.82 3.526(9) 132
_shelx_hkl_file
;
   2   0   0   78.06    9.12
  -2   0   0  102.18    9.09
   3   0   0    0.16    0.57
  -3   0   0    0.82    0.55
  -3   0   0    2.68    0.86
   3   0   0    2.50    1.07
  -3   0   0    3.56    0.55
   4   0   0   74.94    9.20
  -4   0   0  106.31    9.13
  -4   0   0   86.15    9.11
   4   0   0   93.21    9.54
  -5   0   0  380.41   36.85
   5   0   0  362.29   36.98
  -5   0   0  376.44   36.82
   5   0   0  362.56   37.23
  -6   0   0  103.21   10.20
   6   0   0  101.26   10.93
   6   0   0  100.38   10.34
  -6   0   0   94.22   10.11
  -7   0   0   33.74    3.51
   7   0   0   26.41    3.25
   7   0   0   25.56    3.45
   7   0   0   26.86    4.58
  -7   0   0   27.39    3.20
   8   0   0   50.79    6.69
  -8   0   0   36.62    4.56
   8   0   0   44.56    4.92
  -8   0   0   43.38    4.96
  -9   0   0   56.20    7.34
  -9   0   0   63.90    6.92
   9   0   0   73.18    8.88
   9   0   0   73.77    7.31
  10   0   0  116.06   11.45
 -10   0   0   99.35   11.01
  10   0   0  112.76   12.93
  11   0   0   62.40    6.28
  11   0   0   51.37    8.21
 -11   0   0   48.45    5.71
  12   0   0    2.45    1.32
  12   0   0    1.20    3.81
 -12   0   0    2.14    1.03
  13   0   0    1.60    1.51
 -13   0   0    1.22    0.92
  13   0   0   -2.97    4.04
  14   0   0    0.08    4.45
 -14   0   0    5.75    1.39
  14   0   0    6.38    2.19
  15   0   0    2.22    5.02
  -1  -1   0  231.83   24.38
   1   1   0  223.61   24.38
   1   1   0  283.56   24.38
  -2  -1   0  250.05   26.03
   2  -1   0  304.83   25.97
  -2   1   0  253.07   26.06
   2   1   0  255.14   26.03
   2   1   0  246.50   26.03
   3  -1   0  264.14   23.85
  -3  -1   0  233.20   23.63
   3  -1   0  230.67   23.55
   3   1   0  218.25   23.62
  -3   1   0  228.62   23.72
   3   1   0  231.29   23.63
   3   1   0  263.08   23.74
   3   1   0  232.28   23.65
  -4  -1   0  123.54   12.57
   4  -1   0  124.04   12.54
   4   1   0  117.68   12.56
   4   1   0  141.59   12.88
  -4   1   0  122.52   12.74
   4   1   0  120.04   12.63
   5  -1   0    3.14    1.63
   5  -1   0    2.36    0.76
  -5  -1   0    2.69    0.97
  -5  -1   0    1.50    0.66
   5   1   0    0.98    0.64
   5   1   0    2.25    0.83
  -5   1   0    4.37    1.42
   5   1   0    5.58    1.98
   5   1   0    1.16    0.82
  -6  -1   0  129.07   12.43
  -6  -1   0  121.75   12.34
   6  -1   0  117.17   12.95
   6   1   0  127.32   12.54
   6   1   0   99.85   12.92
   6   1   0  125.01   12.41
  -6   1   0  128.10   12.72
  -7  -1   0  108.93    9.94
   7  -1   0   78.76    9.87
  -7  -1   0   90.65    9.76
   7  -1   0  102.17   10.67
   7   1   0  103.26   10.03
  -7   1   0   93.88    9.66
  -7   1   0   99.46   10.26
   7   1   0  103.24    9.87
   7   1   0   75.51   10.64
   8  -1   0   87.20    9.22
  -8  -1   0   80.36    8.25
   8  -1   0   64.81    8.09
  -8  -1   0   66.51    7.90
  -8   1   0   82.36    7.84
   8   1   0   79.94    8.06
   8   1   0   61.97    9.33
   8   1   0   85.20    8.27
  -9  -1   0   17.24    2.84
   9  -1   0   14.42    2.54
   9  -1   0   19.40    4.15
  -9  -1   0   15.06    2.27
   9   1   0   13.05    4.20
   9   1   0   15.96    2.64
  10  -1   0    0.11    1.15
 -10  -1   0   -1.29    0.86
  10  -1   0    2.74    3.02
 -10  -1   0    5.43    2.04
  10   1   0   -1.17    3.48
  10   1   0    0.19    1.10
 -11  -1   0   20.09    3.57
  11  -1   0   27.85    5.18
  11  -1   0   15.53    2.76
 -11  -1   0   13.96    2.27
  11   1   0    8.82    4.59
  11   1   0   15.27    2.67
  12  -1   0   17.98    2.92
 -12  -1   0   14.96    2.40
  12  -1   0   21.41    4.95
  12   1   0   18.40    2.92
  12   1   0   15.16    5.19
  13  -1   0   12.41    2.62
 -13  -1   0    6.87    1.53
  13  -1   0    9.03    4.55
  13   1   0    8.23    2.17
  13   1   0    3.64    4.71
  14  -1   0   -3.96    4.09
 -14  -1   0    2.05    1.11
  14   1   0    0.06    1.52
  14   1   0   -4.83    4.24
 -15  -1   0    1.80    1.13
  15  -1   0    1.22    4.80
  15   1   0   -1.72    4.61
   0   2   0    5.34    0.69
   1   2   0  160.49   16.62
  -1   2   0  177.60   16.61
   1   2   0  163.90   16.55
   2  -2   0   40.04    3.74
  -2  -2   0   34.05    3.86
   2   2   0   33.51    3.75
  -2   2   0   36.84    3.80
   2   2   0   36.97    3.85
   2   2   0   32.90    3.87
   2   2   0   40.47    3.81
   3  -2   0   28.95    3.04
  -3  -2   0   25.01    2.94
   3  -2   0   25.87    2.73
   3   2   0   25.56    3.05
   3   2   0   23.68    2.95
   3   2   0   24.23    2.82
  -3   2   0   27.62    2.92
   3   2   0   27.60    2.86
   4  -2   0  114.24   11.07
  -4  -2   0  126.81   11.11
  -4  -2   0  106.47   11.21
   4  -2   0   95.95   11.36
   4   2   0   93.75   11.14
   4   2   0  108.87   11.22
   4   2   0  117.36   11.33
   4   2   0  108.04   11.22
  -4   2   0  120.51   11.35
   5  -2   0   34.57    4.50
  -5  -2   0   34.04    4.15
  -5  -2   0   45.48    4.01
   5  -2   0   36.70    3.94
   5   2   0   34.06    4.12
   5   2   0   37.30    4.07
   5   2   0   41.80    4.62
   5   2   0   34.29    4.13
  -5   2   0   36.47    4.34
   6  -2   0   23.18    2.59
   6  -2   0   13.64    3.04
  -6  -2   0   22.42    2.73
  -6  -2   0   21.98    2.94
   6   2   0   20.19    2.92
   6   2   0   19.48    2.94
   6   2   0   28.59    3.21
  -6   2   0   24.03    3.54
   6   2   0   24.77    3.79
  -7  -2   0   10.36    1.82
   7  -2   0   16.19    3.14
  -7  -2   0   10.59    2.13
   7  -2   0   12.39    1.89
   7   2   0    7.24    1.81
   7   2   0   11.96    1.99
   7   2   0   11.30    3.31
  -7   2   0   17.07    2.95
  -8  -2   0    1.93    1.19
   8  -2   0    5.37    1.37
  -8  -2   0    5.18    1.74
   8  -2   0   11.43    2.95
   8   2   0    4.21    1.47
   8   2   0    5.04    1.42
  -8   2   0    4.54    2.10
   8   2   0    4.81    3.42
   9  -2   0   29.93    4.12
   9  -2   0   41.00    5.51
  -9  -2   0   29.57    4.16
  -9  -2   0   27.78    3.87
   9   2   0   35.54    4.17
  -9   2   0   35.28    5.12
   9   2   0   19.67    5.45
   9   2   0   28.17    4.18
 -10  -2   0   17.67    2.84
 -10  -2   0   23.60    3.54
  10  -2   0   24.22    4.54
  10  -2   0   20.95    3.19
  10   2   0   13.97    4.84
  10   2   0   19.68    3.19
 -11  -2   0    6.07    2.33
  11  -2   0    4.80    1.74
  11  -2   0    4.57    3.10
 -11  -2   0    1.71    1.21
  11   2   0   -0.90    3.75
  11   2   0    4.83    1.73
  12  -2   0    6.27    3.75
 -12  -2   0    3.58    1.34
  12  -2   0    1.47    1.81
  12   2   0   -2.47    4.01
  12   2   0    1.14    1.43
 -13  -2   0    1.88    1.18
  13  -2   0    1.42    3.72
  13   2   0   -2.53    4.61
  13   2   0   -0.35    1.33
 -14  -2   0    5.23    1.51
  14  -2   0    4.13    4.40
  14   2   0    5.17    1.87
  14   2   0   -7.55    4.55
  15  -2   0   -3.24    4.54
 -15  -2   0    2.32    1.31
  15   2   0    1.98    1.68
  15   2   0   -4.63    4.87
   0   3   0    0.00    0.32
   0   3   0   -0.64    0.29
  -1   3   0   77.91    8.24
   1   3   0   67.99    8.21
  -1   3   0   95.43    8.28
   1   3   0   92.34    8.29
  -2   3   0   13.81    1.70
   2   3   0   12.78    1.69
   2   3   0   14.41    1.68
   2   3   0   15.59    1.56
  -2   3   0   14.44    1.64
  -3  -3   0    4.31    1.06
   3  -3   0    5.59    0.84
   3  -3   0    4.31    1.06
   3   3   0    5.34    1.08
   3   3   0    4.50    0.87
   3   3   0    3.69    1.06
  -3   3   0    4.07    0.81
  -3   3   0    4.85    1.00
   4  -3   0   10.35    1.80
   4  -3   0   11.62    1.26
  -4  -3   0    9.05    1.63
  -4  -3   0    7.11    1.22
   4   3   0    7.96    1.59
   4   3   0   11.17    1.82
   4   3   0    9.00    1.48
   4   3   0    8.81    1.40
  -4   3   0    9.12    1.66
  -5  -3   0    3.94    0.85
  -5  -3   0    2.23    1.11
   5  -3   0    6.96    1.67
   5  -3   0    8.04    0.97
   5   3   0    4.29    1.10
   5   3   0    5.14    1.72
  -5   3   0    2.31    0.64
   5   3   0    2.41    1.07
  -5   3   0    4.77    1.44
   5   3   0    3.56    1.01
  -6  -3   0   -0.61    1.04
   6  -3   0    2.00    0.70
  -6  -3   0    0.00    0.58
   6  -3   0    2.17    1.48
  -6   3   0    1.36    1.35
   6   3   0    0.81    1.83
   6   3   0    0.01    0.95
   6   3   0   -0.77    0.67
   6   3   0    0.52    0.84
  -7  -3   0    2.40    1.35
  -7  -3   0    0.32    0.73
   7  -3   0    3.54    0.97
   7  -3   0    1.74    1.77
  -7   3   0    2.70    1.60
   7   3   0    0.43    1.02
   7   3   0    1.88    2.45
   7   3   0    2.76    1.11
   8  -3   0    9.45    2.82
   8  -3   0   13.43    2.02
  -8  -3   0    7.24    1.65
  -8  -3   0   10.84    2.33
  -8   3   0    9.61    2.85
   8   3   0    9.37    2.01
   8   3   0    8.89    3.38
   8   3   0    8.38    2.10
   9  -3   0    2.64    2.50
   9  -3   0    2.05    1.37
  -9  -3   0    0.02    1.14
  -9  -3   0    1.33    1.72
   9   3   0   -0.31    1.20
  -9   3   0    2.32    2.02
   9   3   0    0.33    3.28
   9   3   0    0.13    1.12
  10  -3   0    0.68    1.44
 -10  -3   0    0.20    1.12
  10  -3   0    6.64    2.91
  10   3   0    1.92    1.34
  10   3   0   -0.12    1.12
  10   3   0    4.60    3.76
 -10   3   0    1.59    2.31
 -11  -3   0    2.57    1.38
  11  -3   0    3.23    3.01
  11   3   0   -4.02    3.70
  11   3   0    2.71    1.50
  12  -3   0   -0.11    3.02
 -12  -3   0    2.05    1.32
  12   3   0   -7.55    3.82
  12   3   0    1.52    1.51
  13  -3   0   -2.48    3.18
 -13  -3   0   -1.73    1.24
  13   3   0   -2.40    4.61
  13   3   0    0.14    1.47
  14  -3   0   -0.39    3.88
 -14  -3   0   -0.34    1.34
  14   3   0    0.85    1.61
  14   3   0  -11.52    4.37
 -15  -3   0    2.57    1.63
  15  -3   0   -1.59    4.29
  15   3   0   -9.07    4.58
  15   3   0   -0.51    1.68
   0   4   0   83.69    9.05
   0   4   0   98.04    9.12
   1   4   0   22.67    2.26
   1   4   0   17.33    2.17
  -1   4   0   20.31    2.24
  -1   4   0   20.20    2.22
  -2   4   0   22.29    2.30
  -2   4   0   21.71    2.37
   2   4   0   16.48    2.28
   2   4   0   22.05    2.33
   3  -4   0    1.76    0.54
   3   4   0    0.67    0.68
  -3   4   0    1.87    0.81
   3   4   0    1.09    0.56
  -3   4   0    1.17    0.54
   3   4   0    1.06    0.47
   4  -4   0    5.03    0.84
  -4  -4   0    1.71    0.61
  -4  -4   0    3.18    1.07
   4  -4   0    3.51    1.24
  -4   4   0    4.09    1.18
   4   4   0    1.48    0.73
   4   4   0    2.56    1.17
  -4   4   0    2.90    0.71
   4   4   0    3.95    1.03
  -5  -4   0   15.16    2.39
  -5  -4   0   15.15    2.05
   5  -4   0   19.44    2.92
   5  -4   0   17.49    2.00
   5   4   0   16.38    2.48
   5   4   0   14.75    2.27
  -5   4   0   18.40    2.86
   5   4   0   14.12    2.42
   6  -4   0    0.14    1.26
  -6  -4   0   -0.98    1.10
   6  -4   0    2.36    0.77
  -6  -4   0    0.82    0.74
  -6   4   0    0.48    0.37
   6   4   0    1.01    0.95
   6   4   0    1.97    0.96
   6   4   0    0.66    1.57
  -6   4   0    3.17    1.59
   7  -4   0    5.14    1.06
  -7  -4   0    2.49    1.09
   7  -4   0    6.79    2.17
   7   4   0   -1.26    0.91
  -7   4   0    6.52    2.17
   7   4   0    4.55    2.42
   7   4   0    3.09    1.29
   8  -4   0    5.76    2.40
   8  -4   0    4.31    1.15
  -8  -4   0    1.72    1.18
   8   4   0    1.50    1.16
   8   4   0    0.64    1.12
   8   4   0    1.48    2.82
  -8   4   0    2.37    2.00
  -9  -4   0   15.33    2.57
   9  -4   0   18.86    2.72
   9  -4   0   18.58    3.90
   9   4   0   11.49    2.74
   9   4   0   15.71    2.73
  -9   4   0   13.49    3.46
   9   4   0   15.84    4.48
 -10  -4   0   11.90    2.21
  10  -4   0   13.38    3.77
  10   4   0    8.75    2.20
  10   4   0   12.01    4.21
 -10   4   0    9.38    3.19
  10   4   0   11.07    2.40
 -11  -4   0    4.28    1.58
  11  -4   0    3.35    3.04
  11   4   0   -0.39    3.84
 -11   4   0    4.30    3.22
  11   4   0    2.97    1.70
  11   4   0    2.35    1.52
 -12  -4   0    0.56    1.41
  12  -4   0    0.29    3.01
  12   4   0   -6.83    4.07
  12   4   0    0.42    1.38
 -13  -4   0   -0.28    1.36
  13  -4   0   -1.44    3.45
  13   4   0   -6.74    4.10
  13   4   0    2.68    1.72
  14  -4   0   -2.25    3.96
 -14  -4   0    0.36    1.68
  14   4   0   -6.08    4.74
  14   4   0    3.25    1.95
   0   5   0    0.25    0.59
   0   5   0    0.07    0.46
  -1   5   0   14.12    1.82
  -1   5   0   16.03    1.82
   1   5   0   18.06    1.84
   1   5   0   11.22    1.70
  -2   5   0  167.03   16.35
   2   5   0  173.86   16.38
   2   5   0  154.20   16.27
  -2   5   0  158.91   16.35
   3  -5   0  138.04   14.17
   3   5   0  135.72   14.15
  -3   5   0  137.86   14.19
  -3   5   0  145.00   14.27
   3   5   0  149.34   14.25
   4  -5   0   15.71    2.08
   4  -5   0   15.91    2.59
  -4   5   0   17.74    2.37
   4   5   0   14.10    1.92
   4   5   0   15.38    2.17
  -4   5   0   16.27    2.04
   4   5   0   16.81    2.16
   5  -5   0    1.51    0.67
   5  -5   0    3.82    1.51
   5   5   0    0.53    1.03
  -5   5   0    2.00    1.36
   5   5   0    0.08    0.79
   5   5   0    0.75    0.71
  -5   5   0    0.76    0.67
   6  -5   0   17.07    2.29
   6  -5   0   19.59    3.24
   6   5   0   15.35    2.55
   6   5   0   16.22    2.38
   6   5   0   17.49    2.90
  -6   5   0   20.51    3.24
   7  -5   0   44.57    5.72
   7  -5   0   48.70    4.88
   7   5   0   43.18    5.14
   7   5   0   41.81    5.48
  -7   5   0   39.67    5.50
   8  -5   0   55.64    6.88
   8  -5   0   58.58    5.85
   8   5   0   46.89    6.09
  -8   5   0   48.18    6.56
   8   5   0   53.27    6.76
   9  -5   0    4.04    2.04
   9   5   0    3.88    2.87
  -9   5   0    4.36    2.59
   9   5   0    3.11    1.58
  10  -5   0    3.73    2.78
  10   5   0    2.35    1.62
  10   5   0    4.04    3.58
 -10   5   0    4.72    2.97
  11  -5   0    7.42    3.32
  11   5   0    5.10    1.99
 -11   5   0   -0.59    2.97
  11   5   0    5.82    4.07
  12  -5   0    7.25    3.68
  12   5   0    3.40    4.65
  12   5   0    6.15    2.24
 -12   5   0    5.79    3.66
  13  -5   0    4.87    3.87
 -13  -5   0    8.70    2.44
  13   5   0    4.87    2.29
  13   5   0   11.72    1.99
  13   5   0   -0.43    4.54
  14  -5   0   -2.22    3.81
 -14  -5   0    2.79    1.88
  14   5   0   -0.69    5.21
  14   5   0    1.02    1.72
   0   6   0  116.85   11.60
   0   6   0  111.10   11.63
   1   6   0   82.04    7.89
  -1   6   0   75.74    7.88
   1   6   0   73.00    7.79
  -1   6   0   74.82    7.86
   2   6   0    8.74    1.51
   2   6   0    9.26    1.50
  -2   6   0   12.32    1.91
  -2   6   0   12.54    1.74
  -3   6   0   20.13    2.67
  -3   6   0   20.32    2.56
   3   6   0   16.84    2.28
   3   6   0   17.58    2.30
   4  -6   0   70.73    8.24
   4  -6   0   82.00    8.66
   4   6   0   77.92    8.27
   4   6   0   82.55    8.38
  -4   6   0   86.11    8.34
  -4   6   0   84.23    8.50
   5  -6   0   77.54    8.20
   5  -6   0   82.03    8.68
  -5   6   0   76.51    8.22
   5   6   0   80.13    8.27
   5   6   0   81.54    8.35
  -5   6   0   83.50    8.57
   5   6   0   75.65    8.06
   6  -6   0   53.61    6.24
   6  -6   0   49.64    5.50
   6   6   0   54.56    5.75
  -6   6   0   53.38    6.11
   6   6   0   55.28    5.76
   6   6   0   43.77    5.38
   7  -6   0   10.14    2.74
   7  -6   0    8.67    1.63
   7   6   0    9.09    2.17
   7   6   0    7.34    1.86
   7   6   0   10.15    1.67
  -7   6   0    5.74    2.48
   8  -6   0    2.47    2.27
  -8   6   0    6.16    2.61
   8   6   0    3.73    1.30
   8   6   0    3.16    1.98
   8   6   0    2.04    1.36
   9  -6   0   14.17    3.66
  -9   6   0   21.55    4.21
   9   6   0   14.33    3.02
   9   6   0   19.30    3.68
   9   6   0   17.84    2.73
  10  -6   0   18.02    4.26
  10   6   0   16.99    2.72
  10   6   0    9.95    2.91
 -10   6   0   16.55    4.02
  10   6   0   22.28    4.35
  11  -6   0    8.72    3.85
 -11   6   0    5.19    3.21
  11   6   0    2.86    1.46
  11   6   0    5.36    3.71
  11   6   0    1.63    1.71
  12  -6   0   -0.98    3.22
 -12   6   0    2.20    3.39
  12   6   0    2.75    1.73
  12   6   0    9.96    4.43
  12   6   0    3.75    1.50
  13  -6   0   -0.98    3.67
 -13   6   0    0.34    3.64
  13   6   0    0.80    1.90
  13   6   0    4.36    1.54
   0   7   0    0.12    0.89
   0   7   0    0.01    0.62
   1   7   0   34.45    3.90
   1   7   0   33.68    3.91
  -1   7   0   37.83    3.97
  -1   7   0   32.51    4.00
   2   7   0   54.69    5.71
  -2   7   0   54.09    5.74
   2   7   0   49.27    5.59
  -2   7   0   55.22    5.82
  -3   7   0   55.79    5.91
   3   7   0   56.87    5.76
   3   7   0   48.94    5.62
  -3   7   0   52.91    5.75
   4  -7   0   22.10    3.25
   4  -7   0   16.39    2.43
   4   7   0   16.06    2.35
  -4   7   0   19.04    2.55
   4   7   0   14.88    2.39
  -4   7   0   21.21    3.01
   5  -7   0    0.31    0.72
   5  -7   0    0.88    1.41
  -5   7   0   -0.16    1.52
   5   7   0    0.25    0.97
  -5   7   0    0.22    0.80
   5   7   0    0.00    0.83
   6  -7   0   26.85    4.18
   6  -7   0   24.39    3.14
   6   7   0   24.27    3.14
   6   7   0   19.56    3.24
  -6   7   0   24.88    3.20
   6   7   0   22.94    2.75
  -6   7   0   26.71    4.13
   7  -7   0   35.30    4.92
   7   7   0   24.12    3.11
  -7   7   0   28.31    4.58
   7   7   0   28.75    3.66
   7   7   0   20.69    3.57
   8  -7   0   27.90    4.57
   8   7   0   17.10    3.09
   8   7   0   19.43    2.72
  -8   7   0   19.92    4.07
   8   7   0   13.82    3.55
   9  -7   0    3.11    2.67
   9   7   0    4.24    1.44
   9   7   0    0.90    1.41
  -9   7   0    3.88    2.86
  10  -7   0   -1.22    2.03
 -10   7   0    0.09    2.86
  10   7   0    0.00    1.55
  10   7   0   -0.68    1.12
  11  -7   0   -0.03    3.16
 -11   7   0    2.75    3.24
  11   7   0   -1.95    1.48
  11   7   0    3.05    1.55
  12  -7   0    0.54    3.59
 -12   7   0    1.54    3.49
  12   7   0    2.82    1.52
  12   7   0    1.10    1.93
   0   8   0   26.87    3.06
   0   8   0   17.35    2.89
  -1   8   0    7.95    1.84
  -1   8   0    5.40    1.39
   1   8   0    5.68    1.36
   1   8   0    6.62    1.59
   2   8   0    0.72    0.81
  -2   8   0   -0.39    0.84
  -2   8   0    1.09    1.33
  -3   8   0    6.41    1.91
  -3   8   0    3.88    1.25
   3   8   0    4.49    1.25
   4  -8   0   18.10    3.21
   4  -8   0   19.73    2.61
  -4   8   0   17.04    2.56
  -4   8   0   17.24    2.90
   4   8   0   12.67    2.34
   5  -8   0   23.02    2.99
   5  -8   0   20.45    3.64
  -5   8   0   17.94    2.75
  -5   8   0   25.04    3.69
   5   8   0   17.93    2.93
   6  -8   0    4.94    2.24
  -6   8   0    3.64    2.11
   6   8   0    2.08    1.24
   7  -8   0    2.55    2.12
  -7   8   0    1.76    2.44
   7   8   0    0.16    1.14
   7   8   0   -0.12    0.73
   8  -8   0   -0.11    2.15
   8   8   0   -1.10    1.35
  -8   8   0    2.24    2.65
   8   8   0    0.53    0.94
   9  -8   0   -0.83    2.52
   9   8   0   -0.45    0.99
  -9   8   0   -0.61    2.89
   9   8   0   -1.22    1.28
  10  -8   0   -0.11    2.83
  10   8   0    2.29    1.43
  10   8   0   -2.15    1.39
 -10   8   0    2.22    3.13
  11  -8   0    0.54    3.45
  11   8   0    0.63    1.76
  11   8   0   -0.54    1.40
 -11   8   0   -0.59    3.28
   0   9   0    0.13    1.00
  -1   9   0    0.31    1.01
   1   9   0    0.81    0.96
  -2   9   0    2.99    1.22
   2   9   0    1.78    1.01
   3  -9   0   -0.43    0.94
   3   9   0   -0.80    0.78
  -3   9   0   -0.45    0.97
   4  -9   0   -0.17    1.09
  -4   9   0    0.61    1.16
   4   9   0    1.22    0.99
   5   9   0    0.66    1.01
  -5   9   0    4.37    2.52
   6  -9   0    4.85    2.30
   6   9   0    2.30    1.31
  -6   9   0    4.58    2.60
   7  -9   0    2.74    2.54
   7   9   0   -0.25    1.27
  -7   9   0    2.00    2.67
   8  -9   0    1.38    2.66
  -8   9   0    0.92    2.97
   8   9   0    0.30    1.41
   9  -9   0   -0.43    2.79
   9   9   0   -0.72    1.54
  -9   9   0    0.07    3.05
  10  -9   0   -0.97    3.00
  10   9   0   -1.41    1.78
  10   9   0    0.15    1.16
 -10   9   0    4.31    3.70
   0  10   0    1.64    1.20
   1  10   0   -0.16    0.96
  -1  10   0    1.52    1.20
   2  10   0   -0.67    0.86
  -2  10   0    0.20    1.17
   3  10   0   -0.18    0.90
   4  10   0    0.79    1.05
   5  10   0    1.05    1.24
   6  10   0    0.33    1.22
   7  10   0   -0.09    1.31
   8  10   0    0.67    1.43
   0  11   0    0.31    1.21
  -1  11   0    1.52    1.39
   1  11   0    1.76    1.19
   2  11   0    2.39    1.35
   3  11   0    3.00    1.38
   4  11   0    2.16    1.31
   5  11   0    0.36    1.21
  15   0  -1   -2.02    4.78
  14   0  -1   -2.76    4.38
 -14   0   1    1.02    0.98
  13   0  -1   -5.59    3.84
 -13   0   1   -0.23    0.84
  13   0  -1    2.49    1.59
  12   0  -1    1.44    1.32
  12   0  -1   -3.46    3.68
 -12   0   1    0.11    0.80
  11   0  -1    6.84    3.68
 -11   0   1   -0.61    0.76
  11   0  -1    1.41    1.24
  10   0  -1    3.30    1.31
  10   0  -1    1.68    3.30
   9   0  -1    3.40    3.13
  -9   0   1   -1.32    0.73
  -9   0   1    2.25    1.43
   9   0  -1    0.56    1.00
   8   0  -1    0.78    2.57
  -8   0   1    0.94    1.22
   8   0  -1   -0.42    0.87
  -8   0   1   -0.85    0.69
   7   0  -1    0.40    0.83
  -7   0   1   -0.77    0.62
   7   0  -1    0.70    2.25
  -7   0   1    1.76    1.05
   7   0  -1   -0.13    0.70
  -6   0   1    0.57    0.97
   6   0  -1    1.05    0.70
  -6   0   1    0.29    0.62
   6   0  -1   -0.29    1.92
  -5   0   1   -1.99    0.46
   5   0  -1   -0.92    1.36
  -5   0   1   -0.71    0.97
  -5   0   1   -1.01    0.80
   5   0  -1    0.05    0.58
  -4   0   1   -0.45    0.45
   4   0  -1   -0.01    0.46
  -4   0   1   -2.01    0.69
  -4   0   1    0.56    0.77
   4   0  -1    0.63    1.27
  -3   0   1    0.15    0.53
  -3   0   1    0.18    0.45
  -3   0   1    0.76    0.65
   3   0  -1    1.78    1.02
   3   0  -1    0.65    0.53
  -2   0   1    1.40    0.41
  -2   0   1    0.52    0.36
   2   0  -1   -0.25    0.35
   2   0  -1   -0.05    0.26
   1   0  -1   -0.13    0.13
  -1   0   1   -0.02    0.15
   0   0  -1   -0.52    0.08
   0   0   1   -0.60    0.07
   0   0   1   -0.75    0.07
   0   0  -1   -0.73    0.06
  -1   0  -1   -0.15    0.13
   1   0   1    0.00    0.12
   2   0   1   -0.14    0.26
   2   0   1    1.72    0.53
  -2   0  -1    0.11    0.18
  -2   0  -1   -0.10    0.25
   3   0   1    0.21    0.53
  -3   0  -1    0.36    0.29
   3   0   1    3.32    1.21
  -4   0  -1   -2.02    0.52
   4   0   1   -0.14    0.59
  -4   0  -1   -0.23    0.39
   5   0   1   -3.28    1.63
  -5   0  -1   -0.41    0.46
   5   0   1    0.01    0.69
  -6   0  -1    0.03    0.52
   6   0   1   -0.11    0.73
   6   0   1    2.21    2.20
  -6   0  -1   -0.40    0.78
   7   0   1    2.05    2.52
  -7   0  -1   -0.33    0.57
   7   0   1   -0.64    0.79
   7   0   1   -1.26    0.58
   8   0   1    1.44    1.20
  -8   0  -1   -0.74    0.69
   8   0   1    2.28    2.87
   9   0   1    2.64    3.27
  -9   0  -1    4.13    1.62
  -9   0  -1   -0.63    0.77
   9   0   1    1.34    1.13
  10   0   1    2.62    1.32
  10   0   1    4.51    3.58
 -10   0  -1   -1.46    0.71
  11   0   1   -0.48    1.30
  11   0   1    1.56    3.74
 -11   0  -1    0.28    0.79
 -11   0  -1    4.35    2.13
  12   0   1   -0.08    1.27
 -12   0  -1    0.61    0.80
  12   0   1   -6.40    3.45
  13   0   1    0.00    1.41
  13   0   1   -2.40    3.93
 -13   0  -1    0.40    0.91
  14   0   1    0.86    1.69
  14   0   1  -11.17    3.98
  15   0   1   -4.39    4.33
 -15  -1   1    0.10    1.01
  15  -1  -1   -1.79    4.66
  15   1  -1   -5.43    4.29
  14  -1  -1   -3.13    4.10
 -14  -1   1    0.59    0.89
  14   1  -1    0.39    1.45
  14   1  -1   -4.99    4.48
  13  -1  -1    0.81    3.80
  13   1  -1   -0.75    4.26
  13   1  -1    4.14    1.70
  12  -1  -1   -1.32    3.38
  12  -1  -1    0.59    1.32
 -12  -1   1    0.72    0.92
  12   1  -1   -2.01    3.85
  12   1  -1    0.53    1.31
 -11  -1   1   13.76    2.23
  11  -1  -1   18.16    2.73
  11  -1  -1   14.93    4.37
 -11  -1   1   20.93    3.52
  11   1  -1   17.69    2.85
  11   1  -1    6.16    4.34
  10  -1  -1   14.15    2.36
 -10  -1   1   13.74    2.83
 -10  -1   1   10.74    1.98
  10  -1  -1   13.16    3.86
  10   1  -1   13.62    2.26
  10   1  -1   10.78    4.41
  -9  -1   1    5.69    1.61
  -9  -1   1   12.67    2.35
   9  -1  -1    9.54    3.20
   9  -1  -1    9.60    1.91
   9   1  -1   11.24    2.01
   9   1  -1    8.21    3.85
   8  -1  -1   21.05    3.63
  -8  -1   1    9.87    1.90
  -8  -1   1   13.38    2.32
   8  -1  -1   11.89    2.08
  -8   1   1    9.70    1.78
  -8   1   1   16.74    3.08
   8   1  -1   16.54    2.39
   8   1  -1   13.13    3.87
   8   1  -1   11.00    2.01
   7  -1  -1    9.45    1.61
   7  -1  -1    7.20    2.55
  -7  -1   1    7.55    1.72
  -7  -1   1    4.13    1.16
  -7   1   1    7.41    2.07
   7   1  -1    6.02    1.39
   7   1  -1    6.90    1.46
   7   1  -1    0.82    2.68
  -7   1   1    5.59    1.22
   6  -1  -1   17.39    3.08
   6  -1  -1   11.23    2.02
  -6  -1   1   15.33    2.16
  -6  -1   1   15.00    2.04
   6   1  -1   15.25    2.12
  -6   1   1   21.13    2.93
   6   1  -1   11.49    2.05
  -6   1   1   12.57    1.81
   6   1  -1   11.75    3.08
  -5  -1   1  104.34    9.72
  -5   1   1   99.41    9.88
   5   1  -1   93.33    9.63
   5   1  -1   85.64    9.67
   5   1  -1   88.32   10.09
   4  -1  -1    4.12    1.31
  -4  -1   1    3.09    0.92
  -4  -1   1    3.93    0.83
   4  -1  -1    4.49    0.88
   4   1  -1    3.17    0.89
   4   1  -1    4.33    0.86
  -4   1   1    4.00    1.14
   4   1  -1    2.73    0.83
   4   1  -1    8.13    1.86
   3  -1  -1    7.09    1.23
   3  -1  -1    4.29    0.78
  -3  -1   1    6.33    0.92
  -3  -1   1    5.62    1.02
   3   1  -1    3.85    0.80
   3   1  -1    4.78    0.82
   3   1  -1    4.36    0.98
  -3   1   1    5.24    1.00
   3   1  -1   10.20    1.61
  -2  -1   1   57.56    6.65
   2  -1  -1   77.40    6.71
   2  -1  -1   67.20    6.56
   2   1  -1   64.05    6.62
   2   1  -1   71.00    6.79
  -2   1   1   66.47    6.64
   2   1  -1   57.19    6.66
  -1  -1   1  140.85   14.27
   1   1  -1  142.85   14.26
   1   1  -1  147.31   14.27
   0   1  -1   53.48    5.36
   1  -1   1  112.94   10.81
  -1   1  -1  104.61   10.82
   1   1   1  108.63   10.84
   2  -1   1    8.47    0.90
  -2  -1  -1    6.65    0.97
   2   1   1    9.89    1.23
   2   1   1    6.05    1.02
   2   1   1    7.67    0.99
  -2   1  -1    8.18    1.53
  -2   1  -1    7.30    0.92
   3  -1   1    1.45    0.43
  -3  -1  -1    1.39    0.51
   3  -1   1    2.63    1.16
  -3  -1  -1    0.64    0.29
   3   1   1    3.54    1.15
   3   1   1    0.24    0.55
  -3   1  -1    1.95    0.83
   3   1   1    0.24    0.54
   3   1   1    0.82    0.52
  -4  -1  -1   21.18    2.33
   4  -1   1   18.34    2.25
  -4  -1  -1   23.83    2.18
   4  -1   1   22.95    3.12
   4   1   1   14.85    2.22
   4   1   1   15.04    2.42
   4   1   1   21.47    2.33
  -4   1  -1   20.84    2.63
   4   1   1   23.77    3.05
   5  -1   1   60.88    7.06
  -5  -1  -1   74.04    7.09
   5  -1   1   64.12    7.61
  -5  -1  -1   69.45    6.96
   5   1   1   70.31    7.09
   5   1   1   67.96    7.54
  -5   1  -1   70.03    7.37
   5   1   1   67.53    7.23
   6  -1   1   18.54    3.51
  -6  -1  -1   17.06    2.40
  -6  -1  -1   17.08    2.28
   6  -1   1   15.52    2.43
   6   1   1   17.15    2.42
  -6   1  -1   21.87    2.35
   6   1   1   20.90    2.69
   6   1   1   19.22    3.55
   7  -1   1    6.98    2.71
  -7  -1  -1    5.19    1.13
  -7  -1  -1    4.71    1.35
   7  -1   1    5.51    1.41
   7   1   1    1.84    0.97
   7   1   1    5.07    1.39
   7   1   1    5.86    2.94
  -8  -1  -1    3.22    1.10
  -8  -1  -1    7.30    1.75
   8  -1   1    7.63    3.11
   8  -1   1    2.93    1.32
  -8   1  -1    5.04    1.09
   8   1   1    1.76    3.18
   8   1   1    5.78    1.43
   8   1   1    8.41    1.64
  -9  -1  -1   22.95    3.16
   9  -1   1   26.27    4.76
  -9  -1  -1   17.70    2.69
   9  -1   1   22.62    3.20
   9   1   1   20.34    4.83
   9   1   1   19.14    3.07
  10  -1   1   33.77    5.72
 -10  -1  -1   24.13    3.44
 -10  -1  -1   29.82    4.13
  10  -1   1   29.09    3.99
  10   1   1   35.05    3.98
  10   1   1   18.37    5.36
  11  -1   1   11.71    4.18
 -11  -1  -1    6.29    1.47
  11  -1   1    6.17    1.89
 -11  -1  -1   13.06    2.90
  11   1   1    6.62    1.89
  11   1   1    5.04    4.11
  12  -1   1   -2.92    3.60
 -12  -1  -1    2.25    1.06
  12  -1   1    0.32    1.41
  12   1   1    0.12    1.34
  12   1   1   -2.35    3.67
  13  -1   1    1.25    1.78
 -13  -1  -1    2.39    1.03
  13  -1   1    0.50    4.01
  13   1   1    3.83    1.70
  13   1   1   -1.94    4.28
 -14  -1  -1    2.33    1.11
  14  -1   1   -3.84    4.30
  14   1   1   -1.35    4.37
  14   1   1    0.01    1.52
 -15  -1  -1    1.25    1.14
  15  -1   1   -1.15    4.55
  15   1   1    0.43    1.68
  15   1   1    1.23    5.06
 -15  -2   1    2.09    1.33
  15  -2  -1   -4.73    4.43
  15   2  -1  -12.44    4.68
  15   2  -1    0.90    2.24
  14  -2  -1    4.90    4.19
 -14  -2   1    4.74    1.43
  14   2  -1   -0.78    4.75
  14   2  -1    6.23    1.98
  13  -2  -1    9.65    4.23
 -13  -2   1    8.57    1.84
  13   2  -1    8.69    2.21
  13   2  -1    4.51    4.80
  12  -2  -1   41.10    6.38
 -12  -2   1   33.70    4.29
  12   2  -1   13.56    5.84
  12   2  -1   40.90    4.57
 -11  -2   1   16.62    3.28
 -11  -2   1   11.22    2.25
  11  -2  -1   14.02    2.72
  11  -2  -1   14.33    3.93
  11   2  -1   12.17    2.48
  11   2  -1    5.62    4.50
  10  -2  -1    2.15    2.70
 -10  -2   1    0.80    1.04
  10  -2  -1    0.41    1.21
 -10  -2   1    1.02    1.76
  10   2  -1    2.66    4.00
  10   2  -1    1.10    1.17
 -10   2   1    0.78    1.96
   9  -2  -1   17.85    3.76
   9  -2  -1   16.97    2.64
  -9  -2   1   16.23    2.88
  -9  -2   1   14.37    2.40
  -9   2   1   16.83    3.43
   9   2  -1   19.87    2.83
   9   2  -1    8.59    4.21
   9   2  -1   13.41    2.60
   8  -2  -1   35.35    4.90
  -8  -2   1   52.80    5.31
   8  -2  -1   47.42    5.94
  -8  -2   1   44.54    4.93
  -8   2   1   41.82    5.45
   8   2  -1   41.67    5.10
   8   2  -1   39.11    6.53
   8   2  -1   49.45    4.99
  -7  -2   1   50.24    5.55
  -7  -2   1   65.83    5.87
   7  -2  -1   42.66    6.13
   7  -2  -1   45.99    5.53
   7   2  -1   48.09    5.66
  -7   2   1   52.52    6.02
   7   2  -1   48.63    6.88
   7   2  -1   55.19    5.58
  -6  -2   1    3.78    1.48
  -6  -2   1    5.94    1.27
   6  -2  -1    4.93    1.07
   6  -2  -1    6.75    1.81
   6   2  -1    2.73    1.33
   6   2  -1    4.99    1.33
   6   2  -1    3.21    1.04
   6   2  -1   11.63    2.81
  -6   2   1    5.78    1.74
  -5  -2   1   43.39    4.77
   5  -2  -1   44.14    4.51
   5  -2  -1   40.09    4.95
  -5  -2   1   50.22    4.64
  -5   2   1   44.06    4.84
   5   2  -1   37.94    4.71
   5   2  -1   40.54    4.60
   5   2  -1   46.45    5.21
   5   2  -1   40.33    4.64
   4  -2  -1  283.20   30.50
  -4  -2   1  333.75   30.61
  -4  -2   1  297.71   30.67
   4  -2  -1  291.47   30.76
   4   2  -1  303.44   30.65
   4   2  -1  309.13   30.61
  -4   2   1  315.00   30.71
   4   2  -1  301.44   30.68
   4   2  -1  338.28   30.74
   3  -2  -1  295.87   26.05
   3  -2  -1  249.94   25.82
  -3  -2   1  236.56   25.97
  -3   2   1  255.79   25.95
   3   2  -1  237.47   25.92
   3   2  -1  242.92   25.98
  -3   2   1  301.75   25.86
   3   2  -1  263.92   25.96
  -2  -2   1  327.09   34.21
   2  -2  -1  382.00   34.11
   2   2  -1  291.29   34.16
   2   2  -1  353.26   34.18
  -2   2   1  361.26   34.18
   2   2  -1  354.07   34.11
  -1   2   1  101.07   10.99
   1   2  -1  113.81   11.01
  -1   2   1  123.06   10.97
   1   2  -1  103.92   10.92
   0   2   1   58.10    6.88
   0   2   1   71.32    6.89
   0   2  -1   79.57    6.93
  -1   2  -1  462.14   44.68
   1   2   1  445.16   44.67
   1   2   1  448.06   44.63
   2  -2   1  166.69   15.22
   2  -2   1  157.88   15.10
  -2  -2  -1  141.74   15.12
   2   2   1  170.95   15.17
   2   2   1  149.73   15.14
  -2   2  -1  158.75   15.13
   2   2   1  137.23   15.13
  -2   2  -1  140.83   15.15
   2   2   1  144.69   15.15
   3  -2   1  181.98   18.13
  -3  -2  -1  170.45   17.93
   3  -2   1  188.36   17.88
  -3  -2  -1  208.20   17.91
   3   2   1  200.95   18.02
   3   2   1  167.39   17.94
   3   2   1  164.95   17.97
  -3   2  -1  173.02   18.04
  -3   2  -1  167.11   17.88
   4  -2   1   22.04    3.03
   4  -2   1   20.18    2.41
  -4  -2  -1   22.13    2.60
  -4  -2  -1   26.01    2.42
  -4   2  -1   22.98    2.45
   4   2   1   20.30    2.56
   4   2   1   21.35    2.63
   4   2   1   23.17    2.63
  -4   2  -1   19.93    2.82
   4   2   1   22.68    2.88
   5  -2   1   15.41    2.99
  -5  -2  -1   19.05    2.43
  -5  -2  -1   18.15    2.05
   5  -2   1   17.72    2.08
   5   2   1   15.14    2.44
   5   2   1   20.41    2.50
   5   2   1   19.62    2.89
   5   2   1   17.65    2.36
  -5   2  -1   15.09    2.81
  -6  -2  -1  181.55   17.14
  -6  -2  -1  179.45   17.28
   6  -2   1  160.58   17.74
   6  -2   1  165.97   17.18
   6   2   1  167.17   17.44
   6   2   1  157.44   17.52
  -6   2  -1  191.93   17.62
   6   2   1  159.60   17.37
   6   2   1  171.38   17.27
   7  -2   1  157.23   16.63
  -7  -2  -1  163.56   16.52
  -7  -2  -1  172.42   16.72
   7  -2   1  162.73   17.30
  -7   2  -1  183.57   17.09
   7   2   1  170.06   16.65
   7   2   1  153.89   16.79
   7   2   1  147.34   17.12
  -8  -2  -1   39.90    4.69
   8  -2   1   49.50    6.12
  -8  -2  -1   34.30    4.27
   8  -2   1   32.25    4.44
  -8   2  -1   42.71    5.18
   8   2   1   34.05    4.52
   8   2   1   39.59    6.05
   8   2   1   38.85    4.43
  -9  -2  -1   11.11    2.03
   9  -2   1   15.19    3.53
   9  -2   1    8.23    2.06
  -9  -2  -1   11.96    2.67
   9   2   1   12.86    2.15
   9   2   1   12.91    2.39
   9   2   1   11.34    4.08
 -10  -2  -1    5.84    1.96
  10  -2   1    5.54    3.21
  10  -2   1    3.35    1.58
 -10  -2  -1    3.11    1.26
  10   2   1    5.22    1.63
  10   2   1    0.60    3.61
  11  -2   1   22.12    3.43
 -11  -2  -1   25.56    4.08
  11  -2   1   26.10    4.98
 -11  -2  -1   20.26    3.03
  11   2   1   11.68    5.01
  11   2   1   19.69    3.39
 -12  -2  -1   11.89    2.34
  12  -2   1   17.23    4.75
  12  -2   1   23.52    3.28
  12   2   1    5.75    4.81
  12   2   1   17.55    3.11
  13  -2   1    8.22    3.32
 -13  -2  -1    4.08    1.53
  13  -2   1    5.10    4.14
  13   2   1   -7.60    4.05
  13   2   1    4.93    1.97
 -14  -2  -1    0.51    1.11
  14  -2   1    2.14    4.32
  14   2   1   -4.01    4.59
  14   2   1   -0.03    1.57
  15  -2   1   -2.62    4.57
 -15  -2  -1    1.18    1.20
  15   2   1    2.48    1.62
  15   2   1  -11.52    4.40
 -15  -3   1    2.31    1.58
  15  -3  -1    4.34    4.87
  15   3  -1   -2.72    5.04
  15   3  -1    4.07    1.79
 -14  -3   1    3.68    1.70
  14  -3  -1    0.88    4.01
  14   3  -1    6.94    2.23
  14   3  -1   -6.19    4.51
 -13  -3   1    0.28    1.43
  13  -3  -1   -2.26    3.23
  13   3  -1    0.74    1.63
  13   3  -1   -7.98    4.12
 -12  -3   1    9.16    2.22
  12  -3  -1   13.06    4.14
  12   3  -1    9.41    2.38
  12   3  -1    1.76    4.50
  11  -3  -1   23.03    4.60
 -11  -3   1   18.68    2.85
  11   3  -1    6.72    4.78
 -11   3   1   16.81    3.93
  11   3  -1   20.16    3.30
 -10  -3   1   52.26    5.52
  10  -3  -1   60.65    7.06
 -10   3   1   43.56    6.18
  10   3  -1   27.98    6.96
  10   3  -1   44.29    5.69
  10   3  -1   54.43    5.64
  -9  -3   1   51.52    5.54
   9  -3  -1   44.35    5.55
   9  -3  -1   58.70    6.73
  -9   3   1   40.56    6.03
   9   3  -1   45.53    7.15
   9   3  -1   43.72    5.65
   9   3  -1   56.81    5.65
  -8  -3   1    8.76    1.69
  -8  -3   1    8.01    2.05
   8  -3  -1    6.93    2.27
   8  -3  -1    9.90    1.73
  -8   3   1    9.39    2.54
   8   3  -1    9.71    3.46
   8   3  -1    3.76    1.55
   8   3  -1    4.91    1.62
   7  -3  -1   35.91    5.05
   7  -3  -1   33.11    3.85
  -7  -3   1   37.76    3.95
  -7  -3   1   36.45    4.20
   7   3  -1   31.15    3.93
   7   3  -1   32.56    5.16
   7   3  -1   28.96    4.04
  -7   3   1   37.07    5.01
  -6  -3   1  109.00   11.31
  -6  -3   1  120.79   11.52
   6  -3  -1  114.59   11.23
   6  -3  -1  111.99   11.74
   6   3  -1  112.79   11.48
  -6   3   1  107.06   11.57
   6   3  -1  102.22   11.41
   6   3  -1  107.08   11.33
   6   3  -1  112.04   11.75
  -5  -3   1  190.47   18.90
  -5  -3   1  175.07   18.73
   5  -3  -1  173.46   19.00
   5  -3  -1  188.60   18.67
   5   3  -1  183.16   18.85
  -5   3   1  197.25   18.69
   5   3  -1  207.22   18.97
   5   3  -1  180.71   18.88
   5   3  -1  183.46   18.78
  -5   3   1  189.32   18.93
   4  -3  -1  195.06   18.89
   4  -3  -1  182.49   19.13
  -4  -3   1  173.51   18.93
  -4  -3   1  187.07   19.10
   4   3  -1  181.98   19.02
  -4   3   1  199.67   19.07
   4   3  -1  185.88   19.10
   4   3  -1  196.42   19.05
  -4   3   1  202.73   18.91
   3  -3  -1    6.49    0.97
  -3  -3   1    5.77    1.35
   3   3  -1    5.73    1.07
  -3   3   1    7.61    1.27
   3   3  -1    7.78    1.04
  -3   3   1    9.01    1.09
   3   3  -1    6.73    1.21
  -2   3   1  192.21   17.48
   2   3  -1  182.42   17.53
   2   3  -1  161.28   17.40
  -2   3   1  168.21   17.51
  -1   3   1  513.94   53.55
   1   3  -1  570.12   53.59
   0   3   1  419.06   37.95
   0   3   1  325.31   37.91
   0   3  -1  408.48   37.98
  -1   3  -1  603.24   53.06
   1   3   1  469.56   52.99
   1   3   1  568.95   53.03
  -1   3  -1  507.72   52.99
   2  -3   1    8.05    1.08
   2   3   1    6.64    1.12
   2   3   1    7.18    0.94
   2   3   1    5.37    0.96
  -2   3  -1    6.65    1.05
  -2   3  -1    6.00    1.01
   3  -3   1  117.58   12.03
   3  -3   1  125.91   12.22
  -3  -3  -1  116.68   12.09
   3   3   1  125.68   12.12
   3   3   1  112.14   12.12
  -3   3  -1  120.10   12.06
   3   3   1  123.58   12.07
   3   3   1  119.56   12.10
  -3   3  -1  119.41   12.14
  -4  -3  -1  239.16   23.12
   4  -3   1  222.54   23.29
   4  -3   1  233.23   23.00
  -4  -3  -1  232.11   22.98
  -4   3  -1  239.38   23.23
   4   3   1  202.46   23.06
   4   3   1  233.57   23.15
   4   3   1  246.93   23.15
  -4   3  -1  225.46   23.02
   4   3   1  234.31   23.14
   5  -3   1  108.36   12.27
   5  -3   1  117.73   11.83
  -5  -3  -1  118.21   11.81
  -5  -3  -1  117.22   11.97
   5   3   1  125.50   12.10
  -5   3  -1  121.22   11.84
  -5   3  -1  118.27   12.19
   5   3   1  117.26   12.03
   5   3   1  106.97   11.92
   5   3   1  119.00   11.99
   6  -3   1   61.50    7.98
  -6  -3  -1   86.97    7.68
  -6  -3  -1   72.06    7.36
   6  -3   1   72.91    7.40
   6   3   1   72.60    7.52
   6   3   1   65.03    7.61
  -6   3  -1   67.81    7.84
   6   3   1   71.30    7.90
   6   3   1   72.17    7.58
   7  -3   1    1.32    1.85
  -7  -3  -1    2.33    1.21
  -7  -3  -1    1.01    0.73
   7  -3   1    0.87    0.81
   7   3   1    1.39    1.01
   7   3   1   -0.32    0.96
   7   3   1    0.47    2.17
  -7   3  -1    0.42    1.46
   8  -3   1   65.38    8.14
  -8  -3  -1   74.87    7.41
   8  -3   1   71.06    7.15
  -8  -3  -1   67.85    7.03
   8   3   1   66.50    7.15
   8   3   1   64.25    8.23
   8   3   1   49.34    7.19
  -8   3  -1   68.63    7.74
  -9  -3  -1   65.92    9.41
   9  -3   1   84.57    8.80
   9  -3   1   91.64    9.93
  -9  -3  -1   84.07    8.63
   9   3   1   97.09    8.79
  -9   3  -1   78.64    9.33
   9   3   1   75.22    9.91
   9   3   1   68.90    8.81
  10  -3   1   34.43    5.12
 -10  -3  -1   41.30    4.81
  10  -3   1   52.48    6.79
  10   3   1   33.66    6.63
  10   3   1   36.61    5.34
  10   3   1   45.34    4.90
  11  -3   1   16.48    4.18
  11  -3   1    7.14    2.24
 -11  -3  -1    7.49    1.93
  11   3   1    4.43    4.27
  11   3   1   10.78    2.38
 -12  -3  -1    0.49    1.30
  12  -3   1    0.16    3.41
  12   3   1   -1.16    4.43
  12   3   1    2.11    1.63
  13  -3   1   -3.08    3.56
 -13  -3  -1    4.91    1.70
  13   3   1    4.58    1.89
  13   3   1   -0.74    4.71
  14  -3   1    5.44    4.53
 -14  -3  -1    6.90    2.07
  14   3   1    2.28    5.09
  14   3   1    5.54    2.13
 -15  -3  -1    2.96    1.56
  15  -3   1   -0.87    4.78
  15   3   1    5.45    2.16
  15   3   1   -0.07    4.93
 -14  -4   1   -0.31    1.62
  14  -4  -1    1.02    3.93
  14   4  -1    3.65    1.83
  14   4  -1    0.62    5.17
  13  -4  -1    9.28    4.18
 -13  -4   1   13.76    2.53
  13   4  -1    6.51    2.20
  13   4  -1   -2.06    4.55
  12  -4  -1    3.01    3.26
 -12  -4   1    4.87    1.67
  12   4  -1    4.23    1.81
  12   4  -1   -6.33    4.12
 -12   4   1    0.79    3.10
 -11  -4   1    7.14    1.96
  11  -4  -1    6.19    3.34
  11   4  -1    4.72    4.27
  11   4  -1    3.43    1.71
 -11   4   1    5.41    2.96
 -10  -4   1   -1.74    1.07
  10  -4  -1    0.56    2.35
 -10   4   1    0.62    2.35
  10   4  -1   -0.37    1.20
  10   4  -1   -4.41    3.54
   9  -4  -1   21.49    4.07
  -9  -4   1   30.35    3.87
  -9   4   1   33.46    5.04
   9   4  -1   27.88    5.24
   9   4  -1   29.67    4.24
   8  -4  -1   62.36    7.46
   8  -4  -1   74.42    6.77
  -8  -4   1   62.87    6.78
  -8   4   1   55.92    7.25
   8   4  -1   62.71    7.92
   8   4  -1   52.77    6.84
   7  -4  -1   60.39    7.45
   7  -4  -1   72.95    6.82
  -7  -4   1   60.80    6.90
  -7   4   1   61.72    7.26
   7   4  -1   58.51    7.03
   7   4  -1   71.23    7.70
  -6  -4   1   10.29    1.75
  -6  -4   1    8.99    2.10
   6  -4  -1   15.95    2.64
   6  -4  -1   12.83    1.65
   6   4  -1    9.29    2.33
   6   4  -1    9.25    1.88
  -6   4   1   11.28    1.62
  -6   4   1   12.16    2.39
   5  -4  -1    0.06    1.01
  -5  -4   1    0.65    0.60
  -5  -4   1   -0.97    1.00
   5  -4  -1    1.16    0.53
   5   4  -1    0.26    1.09
   5   4  -1    0.43    0.61
  -5   4   1    0.13    0.52
   5   4  -1   -1.16    1.14
  -5   4   1   -0.23    0.93
   5   4  -1    0.48    0.59
   4  -4  -1   73.53    7.22
  -4  -4   1   69.39    7.48
   4  -4  -1   73.15    7.56
  -4  -4   1   63.64    7.22
  -4   4   1   73.29    7.40
   4   4  -1   67.61    7.34
  -4   4   1   76.26    7.25
   4   4  -1   68.32    7.31
   4   4  -1   71.31    7.20
   3  -4  -1  293.50   28.95
   3   4  -1  285.70   28.89
   3   4  -1  281.07   29.03
  -3   4   1  290.88   28.97
   3   4  -1  302.36   28.97
  -3   4   1  294.90   29.05
   2   4  -1  178.62   17.05
  -2   4   1  162.73   17.02
  -1   4   1   39.83    3.60
  -1   4   1   33.71    3.62
   1   4  -1   36.67    3.64
   1   4  -1   29.01    3.50
   0   4  -1   11.03    1.43
   0   4   1   13.50    1.46
   0   4  -1   12.19    1.50
   0   4   1   10.94    1.48
   1   4   1  136.70   12.67
  -1   4  -1  126.52   12.68
   1   4   1  116.73   12.62
  -1   4  -1  126.33   12.63
  -2   4  -1  330.88   33.08
   2   4   1  356.26   33.10
   2   4   1  329.86   33.06
  -2   4  -1  316.17   33.09
   3  -4   1  153.93   15.78
   3  -4   1  150.28   15.92
  -3   4  -1  156.73   15.85
   3   4   1  161.21   15.81
  -3   4  -1  154.82   15.81
   3   4   1  168.86   15.85
   4  -4   1    8.22    1.76
  -4  -4  -1    6.46    1.43
   4  -4   1    8.02    1.27
  -4  -4  -1    6.81    1.12
   4   4   1    8.97    1.55
   4   4   1    8.51    1.46
   4   4   1    6.90    1.63
   4   4   1    7.91    1.26
  -4   4  -1    8.73    1.36
  -4   4  -1   11.22    1.85
   5  -4   1   29.16    3.28
  -5  -4  -1   32.60    3.60
  -5  -4  -1   28.09    3.23
   5  -4   1   24.93    3.81
   5   4   1   25.30    3.58
  -5   4  -1   31.87    3.32
  -5   4  -1   29.87    3.75
   5   4   1   33.72    3.66
   5   4   1   28.16    3.37
   5   4   1   31.77    3.52
   6  -4   1   28.89    3.15
   6  -4   1   31.77    4.37
  -6  -4  -1   24.05    3.56
  -6  -4  -1   25.65    3.09
  -6   4  -1   29.85    3.18
   6   4   1   23.56    3.41
  -6   4  -1   26.87    4.10
   6   4   1   27.52    3.90
   6   4   1   26.22    3.40
   7  -4   1   88.69    8.48
   7  -4   1   73.83    9.19
  -7  -4  -1   80.34    8.43
  -7   4  -1   79.97    9.03
   7   4   1   74.52    8.70
   7   4   1   83.54    8.58
   7   4   1   84.06    9.06
   8  -4   1   25.52    4.65
  -8  -4  -1   25.14    3.43
   8  -4   1   32.74    3.53
   8   4   1   29.85    3.85
  -8   4  -1   34.08    5.03
   8   4   1   29.91    4.80
   8   4   1   19.36    3.78
   9  -4   1    3.26    2.54
   9  -4   1    1.08    1.18
  -9  -4  -1    0.64    1.09
   9   4   1    1.34    1.26
  -9   4  -1   -0.39    2.19
   9   4   1    2.43    3.06
   9   4   1   -0.62    1.18
  10  -4   1    5.57    3.01
  10  -4   1    3.52    1.70
 -10  -4  -1    6.54    1.70
  10   4   1    2.47    1.61
  10   4   1    2.74    3.55
  10   4   1    4.47    1.75
 -10   4  -1    4.10    2.92
  11  -4   1    9.38    3.72
 -11  -4  -1    9.00    2.11
  11   4   1   11.43    2.68
  11   4   1   13.41    2.67
  11   4   1   14.18    4.99
 -11   4  -1   11.61    3.95
 -12  -4  -1   10.33    2.38
  12  -4   1   13.85    4.39
  12   4   1    8.91    5.03
  12   4   1   10.62    2.65
 -13  -4  -1    5.80    2.03
  13  -4   1    3.22    3.95
  13   4   1    4.67    5.10
  13   4   1    7.09    2.43
  14  -4   1   -1.12    4.22
 -14  -4  -1    3.04    1.83
  14   4   1    1.55    1.78
  14   4   1   -5.72    4.60
 -14  -5   1    1.79    1.94
  14  -5  -1   -0.35    3.95
  14   5  -1    2.27    1.89
  14   5  -1   -5.97    4.87
  13  -5  -1   -0.21    3.53
 -13  -5   1    3.83    1.84
  13   5  -1    5.86    1.64
  13   5  -1   -1.49    4.72
 -13   5   1    0.38    3.65
  13   5  -1    3.93    2.17
  12  -5  -1    0.09    3.23
  12   5  -1    2.84    1.38
 -12   5   1    1.30    3.18
  12   5  -1    1.98    1.85
  12   5  -1    0.37    4.41
  11  -5  -1    5.27    3.17
  11   5  -1    3.16    1.33
 -11   5   1    1.42    2.90
  11   5  -1    3.50    4.21
  11   5  -1    1.65    1.72
  10  -5  -1    9.73    3.41
 -10   5   1    6.35    2.97
  10   5  -1    3.32    1.87
  10   5  -1    5.67    3.71
  10   5  -1    8.23    1.75
   9  -5  -1    5.22    2.56
   9   5  -1    9.79    1.99
   9   5  -1   10.74    3.70
   9   5  -1    6.31    2.03
  -9   5   1    9.25    3.08
   8  -5  -1    1.07    1.89
   8   5  -1   -1.51    2.31
  -8   5   1    1.46    2.06
   8   5  -1   -1.35    0.84
   8   5  -1    0.80    1.23
   7  -5  -1    3.58    1.76
   7  -5  -1    1.85    0.94
  -7   5   1    1.69    1.86
   7   5  -1   -0.29    0.96
   7   5  -1    0.63    1.08
   7   5  -1    1.82    1.89
  -7   5   1    1.73    0.94
   6  -5  -1   23.03    3.58
   6  -5  -1   21.80    2.46
  -6   5   1   24.64    3.46
   6   5  -1   15.14    2.78
  -6   5   1   19.65    2.57
   6   5  -1   19.89    2.63
   6   5  -1   18.26    2.89
   5  -5  -1   58.27    6.05
   5  -5  -1   65.03    6.60
   5   5  -1   51.97    6.20
  -5   5   1   56.23    6.08
  -5   5   1   60.92    6.39
   5   5  -1   58.00    6.03
   4  -5  -1   43.41    4.75
   4   5  -1   50.24    4.95
   4   5  -1   44.04    4.68
  -4   5   1   47.26    5.02
   4   5  -1   43.20    4.82
  -4   5   1   45.97    4.79
   3  -5  -1   15.05    1.70
   3   5  -1   11.38    1.76
  -3   5   1   14.99    1.99
   3   5  -1   12.14    1.84
  -2   5   1   11.46    1.60
   2   5  -1    7.76    1.25
  -2   5   1   10.33    1.39
   2   5  -1    7.60    1.37
  -1   5   1   39.37    4.21
   1   5  -1   34.42    4.08
   1   5  -1   43.59    4.25
  -1   5   1   43.21    4.20
   0   5   1   32.50    3.42
   0   5  -1   30.87    3.45
   0   5   1   30.95    3.43
   0   5  -1   31.57    3.40
   1   5   1    3.89    0.89
  -1   5  -1    3.64    0.89
   1   5   1    4.70    0.86
  -1   5  -1    4.07    0.90
   2   5   1    0.80    0.74
   2   5   1    2.20    0.66
  -2   5  -1    1.20    0.61
  -2   5  -1    2.29    0.87
   3  -5   1   43.53    4.77
   3   5   1   40.36    4.77
   3   5   1   49.64    4.60
   3   5   1   47.00    4.79
  -3   5  -1   44.55    4.80
  -3   5  -1   44.22    4.87
   4  -5   1   68.22    7.88
   4  -5   1   75.92    8.22
   4   5   1   83.03    8.03
  -4   5  -1   80.07    8.13
   4   5   1   81.66    7.82
  -4   5  -1   72.18    7.93
   4   5   1   78.35    7.98
   5  -5   1   61.20    7.43
   5  -5   1   62.90    6.98
   5   5   1   72.97    7.17
  -5   5  -1   66.96    7.33
  -5   5  -1   61.36    7.00
   5   5   1   79.93    7.23
   6  -5   1   27.24    3.36
   6  -5   1   31.76    4.55
  -6   5  -1   28.91    3.41
   6   5   1   30.02    3.86
  -6   5  -1   30.71    4.46
   6   5   1   29.49    3.64
   7  -5   1    1.20    0.86
   7  -5   1    0.91    1.79
   7   5   1   -1.25    0.88
   7   5   1   -0.60    1.01
   7   5   1    0.09    1.83
  -7   5  -1   -0.50    1.75
  -7   5  -1    0.98    0.90
   8  -5   1    2.74    1.19
   8  -5   1    1.97    2.25
   8   5   1    1.71    2.18
   8   5   1   -2.18    0.98
  -8   5  -1    3.88    2.37
   8   5   1    1.03    1.20
   9  -5   1    9.73    2.01
   9  -5   1   10.66    3.41
   9   5   1   12.01    3.46
   9   5   1   11.68    2.27
  -9   5  -1   10.29    3.32
   9   5   1    6.91    2.23
  10  -5   1    7.59    3.23
  10   5   1    8.71    3.67
 -10   5  -1    4.19    2.98
  10   5   1    5.99    2.01
  10   5   1    3.30    1.68
  11  -5   1    3.18    3.15
 -11   5  -1   -0.10    3.15
  11   5   1   -1.23    1.35
  11   5   1    3.33    3.82
  11   5   1    0.89    1.69
 -12  -5  -1    0.94    2.21
  12  -5   1   -1.25    3.09
  12   5   1    1.74    3.94
  12   5   1    1.16    1.44
  13  -5   1    0.18    3.70
 -13  -5  -1    1.33    1.73
  13   5   1   -2.58    4.29
  13   5   1    3.75    2.05
  14  -5   1   -2.04    3.95
 -14  -5  -1    2.07    1.82
  14   5   1   -4.20    4.71
  14   5   1    2.30    1.98
  13  -6  -1   -2.51    3.48
  13   6  -1    4.00    1.60
 -13   6   1    0.64    3.55
  13   6  -1    1.27    1.80
  12  -6  -1    0.14    3.25
  12   6  -1    3.08    1.54
  12   6  -1    2.87    1.94
 -12   6   1    2.79    3.35
  11  -6  -1   -0.52    2.67
  11   6  -1    0.72    1.33
 -11   6   1    2.70    3.04
  11   6  -1    0.81    1.47
  10  -6  -1    1.83    2.82
  10   6  -1    3.37    3.45
  10   6  -1    1.51    1.28
  10   6  -1   -0.60    1.40
 -10   6   1    3.60    2.93
   9  -6  -1    0.06    2.13
  -9   6   1   -0.49    2.52
   9   6  -1   -1.33    1.01
   9   6  -1    0.01    1.30
   9   6  -1    4.71    2.51
   8  -6  -1    0.09    2.01
   8   6  -1    0.50    1.24
   8   6  -1    2.27    1.83
   8   6  -1   -0.35    0.92
  -8   6   1    0.04    2.21
   7  -6  -1    6.67    2.35
   7   6  -1    2.09    1.34
   7   6  -1    2.15    1.56
  -7   6   1    6.82    2.30
   7   6  -1    2.30    0.98
   6  -6  -1    6.02    1.77
   6  -6  -1    3.36    0.90
  -6   6   1    1.98    0.90
   6   6  -1    1.45    1.27
  -6   6   1    3.44    1.61
   6   6  -1    0.07    0.72
   6   6  -1    0.68    0.95
   5  -6  -1    2.42    0.78
   5  -6  -1    4.50    1.63
   5   6  -1    1.79    1.04
  -5   6   1    2.41    0.87
   5   6  -1   -0.49    0.75
   5   6  -1   -0.14    0.60
  -5   6   1    4.45    1.53
   4  -6  -1    1.25    0.67
  -4   6   1    0.45    0.34
   4   6  -1    0.86    0.82
  -4   6   1    1.35    1.15
   4   6  -1    1.32    0.84
  -3   6   1    1.35    0.74
  -3   6   1    1.16    1.14
   3   6  -1    0.73    0.73
   2   6  -1   -0.14    0.59
  -2   6   1    2.18    0.71
  -2   6   1   -1.00    0.90
   2   6  -1    0.76    0.58
   1   6  -1    4.19    1.07
  -1   6   1    5.15    1.19
  -1   6   1    4.95    1.03
   1   6  -1    3.64    0.95
   0   6  -1    2.84    0.89
   0   6   1    2.00    0.88
   0   6   1    1.90    0.75
   0   6  -1    1.75    0.78
   1   6   1    3.09    0.85
   1   6   1    4.96    1.08
  -1   6  -1    5.06    1.07
  -1   6  -1    2.80    1.18
   2   6   1   -1.04    0.46
  -2   6  -1    0.96    0.64
   2   6   1   -0.22    0.72
  -2   6  -1   -0.86    0.87
   3  -6   1    3.80    0.96
   3   6   1    3.32    1.06
  -3   6  -1    4.34    1.27
   3   6   1    2.44    0.85
  -3   6  -1    2.33    0.88
   4  -6   1    6.29    1.67
   4  -6   1    6.92    1.23
   4   6   1    3.96    1.13
  -4   6  -1    4.70    1.10
  -4   6  -1    8.50    1.78
   4   6   1    5.24    1.36
   5  -6   1    3.34    1.47
   5  -6   1    2.04    0.83
   5   6   1    0.55    0.78
  -5   6  -1    2.82    1.51
  -5   6  -1    1.96    0.86
   5   6   1   -0.55    0.60
   5   6   1    0.84    1.10
   6  -6   1   11.57    2.56
   6  -6   1   10.74    1.73
   6   6   1   10.00    2.11
   6   6   1    7.04    1.50
  -6   6  -1   12.50    1.88
  -6   6  -1   13.93    2.70
   6   6   1    7.72    1.78
   7  -6   1    0.68    1.75
   7  -6   1    0.44    0.86
  -7   6  -1    1.08    2.11
  -7   6  -1    0.40    0.93
   7   6   1   -0.76    0.73
   7   6   1   -0.49    1.06
   7   6   1   -0.03    1.48
   8  -6   1    0.48    1.97
   8  -6   1    0.18    0.98
   8   6   1   -0.33    1.22
   8   6   1   -0.10    1.78
  -8   6  -1    1.49    1.10
  -8   6  -1    0.13    2.29
   8   6   1   -0.57    0.84
   9  -6   1   -0.68    2.29
   9   6   1    1.30    2.38
   9   6   1   -1.05    1.28
  -9   6  -1    1.73    2.68
   9   6   1   -0.14    1.00
  10  -6   1   -0.37    2.60
  10   6   1    0.46    1.52
  10   6   1    3.16    3.00
 -10   6  -1    2.40    2.99
  10   6   1    1.64    1.13
  11  -6   1   -2.49    2.78
  11   6   1    2.43    1.33
 -11   6  -1    1.77    3.25
  11   6   1    0.59    1.58
  11   6   1    4.58    3.40
  12  -6   1    1.74    3.73
  12   6   1   -0.17    1.83
  12   6   1    3.69    1.34
  12   6   1    4.72    4.23
 -12   6  -1   -1.21    3.35
  13  -6   1   -3.56    3.30
  13   6   1    5.25    4.70
  13   6   1    0.98    1.28
  13   6   1   -1.60    1.68
  12  -7  -1   -1.58    3.32
  12   7  -1   -0.20    1.58
  12   7  -1   -0.99    1.38
 -12   7   1    3.26    3.60
  11  -7  -1   -1.61    3.08
  11   7  -1   -1.18    1.29
  11   7  -1   -0.46    1.51
 -11   7   1   -0.40    3.03
  10  -7  -1    2.34    2.91
  10   7  -1    1.31    1.60
  10   7  -1    1.61    1.34
 -10   7   1   -1.67    2.87
   9  -7  -1    4.29    2.66
  -9   7   1    1.97    2.70
   9   7  -1    0.05    1.07
   9   7  -1    3.61    1.61
   8  -7  -1    1.90    2.27
  -8   7   1    2.52    2.61
   8   7  -1    1.13    0.99
   8   7  -1   -0.06    1.13
   7  -7  -1    3.62    2.15
   7   7  -1    1.02    1.31
   7   7  -1   -0.03    0.82
  -7   7   1    7.06    2.49
   6  -7  -1    1.37    1.59
   6   7  -1   -0.54    0.91
  -6   7   1    1.93    1.82
   6   7  -1    0.67    0.66
   5  -7  -1    1.27    0.82
   5  -7  -1   -0.88    1.35
   5   7  -1    0.17    0.85
  -5   7   1    1.20    1.56
  -5   7   1    0.22    0.67
   4  -7  -1    4.81    1.11
  -4   7   1    4.04    1.59
  -4   7   1    1.24    0.68
   4   7  -1    2.39    0.98
   3   7  -1   -0.50    0.66
  -3   7   1    0.14    1.20
  -3   7   1    1.37    0.79
  -2   7   1   17.58    2.49
   2   7  -1   15.81    2.10
   2   7  -1   12.56    2.15
  -2   7   1   15.33    2.22
  -1   7   1   11.42    1.93
   1   7  -1    8.91    1.77
  -1   7   1   12.08    1.83
   0   7  -1    6.91    1.45
   0   7   1    5.91    1.26
   0   7  -1    5.37    1.33
   0   7   1    9.28    1.64
   1   7   1   16.57    2.44
   1   7   1   21.71    2.50
  -1   7  -1   16.96    2.49
  -1   7  -1   16.79    2.58
  -2   7  -1    2.62    0.95
   2   7   1    1.98    0.92
   2   7   1    3.00    0.97
  -2   7  -1    1.39    1.23
   3  -7   1    5.53    1.14
  -3   7  -1    4.51    1.13
   3   7   1    2.40    1.07
   3   7   1    2.64    0.97
  -3   7  -1    4.82    1.50
   4  -7   1    7.30    2.02
   4  -7   1    8.60    1.53
   4   7   1    7.84    1.57
   4   7   1    5.36    1.38
  -4   7  -1    9.84    2.08
  -4   7  -1    8.66    1.54
   5  -7   1    0.28    1.33
   5  -7   1    0.58    0.79
   5   7   1   -0.40    0.77
   5   7   1    0.19    1.01
  -5   7  -1    0.02    0.83
  -5   7  -1   -0.74    1.45
   6  -7   1    1.43    0.97
   6  -7   1    3.39    1.94
   6   7   1   -0.15    0.74
  -6   7  -1    2.79    2.04
   6   7   1    1.29    1.30
   6   7   1    1.72    1.11
  -6   7  -1    1.93    1.05
   7  -7   1    3.23    2.03
   7  -7   1    2.92    1.06
   7   7   1    2.11    1.55
  -7   7  -1    1.58    2.22
   7   7   1    1.17    0.87
   7   7   1    0.15    1.14
  -7   7  -1    1.27    1.00
   8  -7   1    3.32    2.54
  -8   7  -1    8.80    3.22
   8   7   1    4.60    1.70
   8   7   1    4.50    1.40
   8   7   1    6.75    2.19
   9  -7   1    0.46    2.52
  -9   7  -1    5.91    3.07
   9   7   1    1.55    2.10
   9   7   1    1.28    1.57
   9   7   1    2.54    1.22
  10  -7   1    1.82    2.99
  10   7   1    0.53    1.21
  10   7   1   -0.95    1.53
 -10   7  -1    3.55    3.29
  10   7   1    4.78    2.67
  11  -7   1   -1.32    3.18
 -11   7  -1    4.93    3.44
  11   7   1    0.01    1.71
  11   7   1    0.63    1.25
  12  -7   1   -1.31    3.47
  12   7   1    2.50    1.48
 -12   7  -1   -1.04    3.42
  12   7   1   -0.35    1.77
  11  -8  -1    2.02    3.33
 -11   8   1    1.98    3.31
  11   8  -1    1.27    1.85
  11   8  -1   -0.14    1.40
  10  -8  -1    0.69    2.85
 -10   8   1    0.16    3.05
  10   8  -1    0.18    1.14
  10   8  -1   -0.04    1.49
   9  -8  -1    5.19    3.03
   9   8  -1    4.50    1.33
  -9   8   1    4.82    3.17
   9   8  -1   -0.12    1.60
   8  -8  -1   15.01    3.55
  -8   8   1    8.87    3.39
   8   8  -1    6.74    2.11
   8   8  -1    7.01    1.46
   7  -8  -1   16.52    3.60
   7   8  -1    8.20    2.15
  -7   8   1   14.10    3.37
   6  -8  -1    8.04    2.52
  -6   8   1    7.14    2.51
   6   8  -1    6.31    1.70
   5  -8  -1    0.74    1.67
  -5   8   1    1.94    1.78
   5   8  -1    0.49    0.87
   4  -8  -1   11.66    2.03
  -4   8   1   16.72    2.70
  -4   8   1   12.49    2.11
   4   8  -1   10.49    2.03
   3   8  -1    9.93    1.89
  -3   8   1   12.63    2.39
  -3   8   1   11.56    1.92
  -2   8   1   17.92    2.44
  -2   8   1   17.86    2.78
   2   8  -1   12.41    2.29
  -1   8   1    4.19    1.13
   1   8  -1    3.00    1.18
  -1   8   1    5.23    1.59
   0   8   1    1.60    0.90
   0   8  -1    1.87    0.94
   0   8   1    3.66    1.26
   1   8   1   22.20    3.06
   1   8   1   30.21    3.25
  -1   8  -1   21.22    3.25
  -2   8  -1   27.10    3.57
   2   8   1   28.23    3.44
   2   8   1   30.11    3.50
   3  -8   1   15.00    2.25
   3   8   1   14.47    2.15
  -3   8  -1   16.30    2.77
  -3   8  -1   10.96    2.16
   3   8   1   13.33    2.13
   4  -8   1    7.75    1.59
   4  -8   1    7.72    2.16
   4   8   1    7.62    1.55
   4   8   1    7.55    1.57
  -4   8  -1    5.84    1.59
  -4   8  -1    8.56    2.18
   5  -8   1    1.53    1.02
   5  -8   1    3.32    1.88
  -5   8  -1    4.77    2.05
   5   8   1    0.50    0.89
  -5   8  -1    0.79    0.98
   5   8   1    1.10    1.30
   6  -8   1   21.15    2.82
   6  -8   1   16.76    3.70
  -6   8  -1   19.32    2.82
  -6   8  -1   24.33    3.98
   6   8   1   12.90    2.65
   7  -8   1   11.75    3.26
   7   8   1    8.09    2.14
  -7   8  -1   18.11    3.82
   8  -8   1    4.39    2.97
   8   8   1    4.16    1.18
  -8   8  -1    9.21    3.37
   8   8   1    1.24    1.52
   9  -8   1    1.77    2.75
  -9   8  -1    3.36    3.17
   9   8   1    2.33    1.19
   9   8   1    0.38    1.51
  10  -8   1    0.56    3.19
 -10   8  -1   -0.63    3.25
  10   8   1    0.99    1.72
  10   8   1   -0.46    1.17
  11  -8   1    3.31    3.59
  11   8   1   -1.00    1.29
  11   8   1    0.42    1.84
 -11   8  -1    1.03    3.49
  10  -9  -1    1.83    3.41
 -10   9   1    2.52    3.54
  10   9  -1    1.58    1.64
  10   9  -1    2.32    1.29
   9  -9  -1    2.40    3.05
   9   9  -1    0.12    1.64
  -9   9   1    4.59    3.50
   8  -9  -1    0.48    2.51
   8   9  -1    0.71    1.42
  -8   9   1    1.99    2.90
   7  -9  -1    7.30    3.00
   7   9  -1    3.29    1.58
  -7   9   1    4.92    2.82
   6  -9  -1   24.47    4.47
  -6   9   1   29.90    4.55
   6   9  -1   18.81    3.31
   5  -9  -1   25.72    4.37
   5   9  -1   20.55    3.44
  -5   9   1   32.02    4.38
  -4   9   1   10.65    2.58
  -3   9   1    1.34    1.12
   3   9  -1    1.50    1.07
  -3   9   1   -0.22    1.58
  -2   9   1    2.30    1.20
   2   9  -1    0.24    0.91
  -2   9   1    2.61    1.73
  -1   9   1   16.14    2.52
   1   9  -1   17.16    2.69
   0   9  -1   18.68    2.81
   0   9   1   20.17    2.83
  -1   9  -1    2.46    1.16
   1   9   1    1.40    1.03
  -2   9  -1    1.48    1.18
   2   9   1    1.57    0.96
   3  -9   1    5.66    1.57
   3   9   1    3.20    1.21
  -3   9  -1    8.86    1.86
   4  -9   1   26.00    3.24
  -4   9  -1   17.67    2.87
   4   9   1   17.99    2.84
   5  -9   1   29.83    4.49
  -5   9  -1   26.97    3.57
   5   9   1   22.11    3.40
   6   9   1    7.19    1.86
   7   9   1   -0.87    1.13
   8   9   1    0.51    1.50
   9   9   1   -0.87    1.78
  10  -9   1   -1.18    3.59
  10   9   1    1.15    2.12
  10   9   1    0.25    1.25
   8  10  -1    2.20    1.67
   7  10  -1    5.40    1.94
   6  10  -1    0.87    1.26
   5  10  -1   -1.03    1.01
   4  10  -1    3.56    1.32
   3  10  -1    9.37    2.01
   2  10  -1    5.57    1.65
  -1  10   1    3.63    1.37
   1  10  -1    1.04    1.20
   0  10   1   -0.16    0.99
   0  10  -1    1.66    1.29
  -1  10  -1    4.79    1.62
   1  10   1    3.90    1.40
   2  10   1    8.93    1.88
  -2  10  -1   12.51    2.39
   3 -10   1    9.03    2.01
  -3  10  -1    9.68    2.03
   3  10   1    5.79    1.55
   4  10   1    1.46    1.13
   5  10   1    1.17    1.13
   6  10   1    1.79    1.46
   7  10   1    4.05    1.69
   8  10   1    3.05    1.71
   5  11  -1   -0.47    1.17
   4  11  -1    1.79    1.29
   3  11  -1   -0.33    1.15
   2  11  -1    0.73    1.28
   1  11  -1    1.16    1.26
   0  11  -1    0.32    1.12
   0  11   1    2.09    1.34
  -1  11  -1    0.55    1.36
   1  11   1   -0.93    1.09
   2  11   1    0.07    1.06
  -2  11  -1   -0.06    1.34
   3  11   1   -0.55    0.98
   4  11   1    0.89    1.18
   5  11   1   -0.69    1.08
  15   0  -2    2.58    4.83
 -14   0   2    5.23    1.38
  14   0  -2   -0.60    4.32
 -13   0   2    0.64    0.98
  13   0  -2   -0.42    4.07
  12   0  -2    6.38    1.80
  12   0  -2    0.93    3.69
 -12   0   2    4.57    1.22
  11   0  -2   66.58    9.02
 -11   0   2   60.06    6.80
  11   0  -2   68.31    7.20
 -10   0   2   45.50    5.39
  10   0  -2   53.56    5.76
  10   0  -2   53.86    7.46
   9   0  -2   16.23    2.45
   9   0  -2   16.88    3.86
  -9   0   2   13.38    2.15
  -8   0   2    0.28    0.77
  -8   0   2    1.96    1.42
   8   0  -2    0.64    0.84
   8   0  -2    1.23    2.29
  -7   0   2   51.42    5.63
  -7   0   2   48.93    5.27
  -7   0   2   41.99    5.03
   7   0  -2   49.43    5.20
   7   0  -2   50.15    6.17
   7   0  -2   42.86    5.09
   6   0  -2  437.92   45.24
  -6   0   2  437.59   45.18
   6   0  -2  454.60   45.28
  -6   0   2  475.65   45.25
  -6   0   2  481.58   45.48
   6   0  -2  442.25   45.63
  -5   0   2  228.24   23.73
   5   0  -2  231.09   23.78
  -5   0   2  247.05   23.97
   5   0  -2  241.06   24.13
  -5   0   2  242.50   23.77
   4   0  -2   63.10    6.94
  -4   0   2   82.85    7.00
  -4   0   2   66.76    6.96
   4   0  -2   69.96    7.29
  -4   0   2   65.20    7.11
   4   0  -2   62.64    6.96
   3   0  -2    7.66    1.19
  -3   0   2    8.04    1.37
  -3   0   2    7.79    1.18
   3   0  -2    9.83    1.24
   3   0  -2    8.18    1.50
  -3   0   2    9.78    1.22
   2   0  -2  122.12   13.33
   2   0  -2  145.26   13.34
  -2   0   2  135.75   13.34
  -1   0   2  590.77   56.82
  -1   0   2  559.88   56.81
   0   0  -2  576.42   54.80
   0   0   2  508.31   54.79
   0   0  -2  565.94   54.80
   0   0   2  570.18   54.80
   1   0   2  197.15   19.37
  -1   0  -2  188.29   19.36
  -1   0  -2  198.26   19.37
  -2   0  -2   73.36    8.22
  -2   0  -2   76.50    8.22
   2   0   2   88.47    8.38
   2   0   2   82.69    8.24
   2   0   2   93.42    8.37
  -3   0  -2   13.11    1.50
   3   0   2   15.88    1.95
   3   0   2   18.29    2.23
   3   0   2   13.19    1.58
  -3   0  -2   13.66    1.55
   4   0   2  272.21   29.16
   4   0   2  303.58   29.29
   4   0   2  300.98   28.96
  -4   0  -2  289.27   28.93
   5   0   2  181.29   20.79
  -5   0  -2  211.79   20.56
   5   0   2  201.56   21.04
  -5   0  -2  225.49   20.58
  -6   0  -2   12.94    1.76
   6   0   2   14.83    2.24
   6   0   2   13.25    3.02
   7   0   2   43.03    4.99
  -7   0  -2   47.48    4.97
   7   0   2   52.78    6.63
   7   0   2   46.87    5.36
  -8   0  -2   97.61   10.06
   8   0   2   89.58   11.43
   8   0   2  105.84   10.49
   9   0   2   75.49   10.25
  -9   0  -2   81.99    8.46
   9   0   2   85.29    8.93
 -10   0  -2   77.02    8.44
  10   0   2   77.89   10.52
  10   0   2   89.82    8.99
  11   0   2   14.31    2.51
  11   0   2   12.33    4.75
 -11   0  -2   10.44    1.82
 -11   0  -2   12.82    2.95
  12   0   2    2.64    1.69
  12   0   2   -3.82    3.66
 -12   0  -2    2.98    1.01
  13   0   2   -1.98    4.02
  13   0   2    5.49    1.93
 -13   0  -2    4.34    1.20
 -14   0  -2    4.38    1.19
  14   0   2    4.16    1.85
  14   0   2   -0.44    4.54
  15   0   2    6.52    2.31
  15   0   2    3.61    4.63
 -15  -1   2    1.32    1.11
  15  -1  -2   -2.39    4.58
  15   1  -2   -3.83    4.43
  14  -1  -2    4.64    4.43
 -14  -1   2    5.42    1.30
  14   1  -2   -4.57    4.33
 -13  -1   2   14.10    2.23
  13  -1  -2   12.91    4.68
  13   1  -2   17.00    2.77
  13   1  -2   14.43    5.56
 -12  -1   2   15.18    2.31
  12  -1  -2   19.58    4.74
  12   1  -2   14.44    2.71
  12   1  -2   13.37    5.07
 -11  -1   2    5.23    2.17
 -11  -1   2    2.25    1.07
  11  -1  -2    3.16    1.33
  11  -1  -2    3.61    3.21
  11   1  -2   -1.61    3.69
  11   1  -2    0.69    1.21
  10  -1  -2    6.07    3.19
 -10  -1   2    5.84    1.44
 -10  -1   2    8.39    2.17
  10  -1  -2    7.25    1.68
  10   1  -2    8.43    4.12
  10   1  -2    4.67    1.63
 -10   1   2    5.02    1.36
   9  -1  -2   41.27    6.12
   9  -1  -2   42.68    4.78
  -9  -1   2   48.67    5.26
  -9  -1   2   36.36    4.60
   9   1  -2   42.08    4.85
  -9   1   2   36.68    5.75
   9   1  -2   41.57    6.52
  -9   1   2   39.95    4.53
  -8  -1   2   88.69    8.73
   8  -1  -2   81.25    9.36
  -8  -1   2   78.38    8.42
   8  -1  -2   84.77    8.51
   8   1  -2   73.68    8.54
  -8   1   2   85.99    8.92
   8   1  -2   72.66    8.42
   8   1  -2   78.17    9.67
  -8   1   2   80.70    8.32
   7  -1  -2   80.53    8.34
  -7  -1   2   83.41    8.32
  -7  -1   2   87.28    8.50
   7  -1  -2   81.58    9.01
  -7   1   2   86.01    8.72
   7   1  -2   69.79    9.23
   7   1  -2   77.39    8.38
  -7   1   2   72.40    8.16
   7   1  -2   76.77    8.29
  -6  -1   2    4.64    1.20
   6  -1  -2    7.21    2.03
  -6  -1   2    7.98    1.54
   6  -1  -2    6.15    1.21
   6   1  -2    6.59    1.33
   6   1  -2    5.35    1.23
   6   1  -2    5.48    2.37
  -6   1   2    7.39    1.86
  -6   1   2    5.40    1.07
  -5  -1   2   32.70    3.17
   5  -1  -2   23.93    3.50
  -5  -1   2   30.81    3.28
   5  -1  -2   24.62    3.09
   5   1  -2   25.91    3.94
  -5   1   2   26.37    2.95
  -5   1   2   28.07    3.35
   5   1  -2   25.55    3.09
   5   1  -2   29.33    3.09
   4  -1  -2  238.95   22.91
  -4  -1   2  213.15   22.73
  -4   1   2  239.69   22.83
   4   1  -2  224.04   22.70
  -4   1   2  247.01   22.61
   4   1  -2  221.73   22.72
   4   1  -2  207.81   22.95
   3  -1  -2  529.46   47.25
  -3  -1   2  445.79   47.15
   3   1  -2  474.23   47.14
  -3   1   2  479.39   47.18
   3   1  -2  452.46   47.16
  -2  -1   2  400.88   40.11
   2   1  -2  397.81   40.07
   2   1  -2  406.07   40.10
   2   1  -2  412.33   40.11
  -2   1   2  409.71   40.11
  -1  -1   2   29.03    3.01
   1   1  -2   31.07    3.01
   1   1  -2   29.92    3.02
   1   1  -2   28.34    3.02
   0   1  -2  227.19   22.50
  -1  -1  -2  266.71   27.81
   1   1   2  261.42   27.81
  -1   1  -2  320.48   27.87
   1   1   2  308.19   27.92
   1   1   2  272.26   27.90
   1   1   2  263.27   27.80
   2  -1   2  872.14   78.98
  -2  -1  -2  750.25   78.94
   2  -1   2  760.59   79.12
   2   1   2  802.00   78.99
   2   1   2  797.09   79.12
   2   1   2  798.18   79.03
  -2   1  -2  864.24   78.98
   2   1   2  752.66   78.95
  -3  -1  -2   78.49    8.20
  -3  -1  -2   89.29    8.18
   3  -1   2   91.57    8.61
   3  -1   2   84.38    8.23
   3   1   2   85.32    8.40
   3   1   2   81.08    8.45
   3   1   2   65.07    8.21
   3   1   2   80.25    8.21
  -4  -1  -2   -0.07    0.28
   4  -1   2    3.08    1.41
  -4  -1  -2   -0.18    0.51
   4  -1   2    0.40    0.40
   4   1   2    1.72    1.24
   4   1   2    0.74    0.76
   4   1   2    0.07    0.42
   4   1   2   -0.25    0.39
  -5  -1  -2  111.86   10.02
   5  -1   2   97.48   10.14
  -5  -1  -2  102.59   10.07
   5  -1   2   96.38   10.69
   5   1   2   93.78   10.43
   5   1   2   92.49   10.09
   5   1   2   96.40   10.33
  -6  -1  -2  172.63   16.46
  -6  -1  -2  183.35   16.55
   6  -1   2  153.51   16.62
   6  -1   2  160.07   17.16
   6   1   2  153.58   16.97
   6   1   2  177.57   16.84
   6   1   2  147.23   16.53
  -6   1  -2  163.69   16.41
  -7  -1  -2  109.60   10.31
   7  -1   2  102.23   11.19
   7  -1   2   85.25   10.29
  -7  -1  -2   97.99   10.09
   7   1   2   87.03   10.97
   7   1   2  106.77   10.25
  -7   1  -2   95.43   10.03
   7   1   2  108.91   10.52
  -8  -1  -2   43.75    4.77
   8  -1   2   52.43    6.77
  -8  -1  -2   45.08    5.09
   8  -1   2   34.34    5.02
   8   1   2   50.18    5.28
   8   1   2   41.89    4.96
   8   1   2   42.37    6.40
   9  -1   2    2.32    3.02
  -9  -1  -2    0.07    0.83
   9  -1   2    1.36    1.32
  -9  -1  -2    1.38    1.47
   9   1   2    3.06    1.57
   9   1   2    6.44    3.47
  10  -1   2   14.45    4.17
  10  -1   2    9.11    2.15
 -10  -1  -2    7.72    2.55
 -10  -1  -2    7.37    1.60
  10   1   2   10.83    4.10
  10   1   2   11.32    2.12
  11  -1   2   28.94    5.48
 -11  -1  -2   27.13    4.36
 -11  -1  -2   22.99    3.15
  11  -1   2   24.63    3.68
  11   1   2   26.94    3.70
  11   1   2   16.17    5.17
 -12  -1  -2   11.52    1.99
  12  -1   2   15.72    2.74
  12  -1   2    7.15    4.55
  12   1   2   16.05    2.59
  12   1   2    8.17    4.32
  13  -1   2    2.60    1.80
  13  -1   2    3.42    4.35
 -13  -1  -2    2.70    1.13
  13   1   2   -2.07    4.31
  13   1   2    7.19    2.03
  14  -1   2   -8.15    3.88
  14  -1   2    0.76    1.85
 -14  -1  -2   -0.04    0.95
  14   1   2    0.43    1.54
  14   1   2   -6.42    4.26
  15  -1   2   -6.70    4.48
 -15  -1  -2    1.10    1.08
  15   1   2    0.72    1.74
  15   1   2   -0.47    4.95
  15  -2  -2    2.83    4.59
 -15  -2   2    2.70    1.34
  15   2  -2   -8.32    4.61
  14  -2  -2   -2.63    3.79
 -14  -2   2    2.28    1.26
  14   2  -2    1.20    1.68
  14   2  -2   -4.48    4.39
 -13  -2   2    2.54    1.21
  13  -2  -2   -2.84    3.27
  13   2  -2   -0.12    1.25
  13   2  -2    0.81    4.30
 -12  -2   2   -0.18    1.15
  12  -2  -2    2.61    3.25
  12   2  -2    2.82    1.56
  12   2  -2   -3.46    4.01
 -11  -2   2    3.05    1.43
  11  -2  -2    3.46    3.07
 -11  -2   2    6.13    2.41
  11   2  -2   -2.78    3.70
  11   2  -2    4.31    1.51
 -11   2   2    2.79    2.30
 -10  -2   2   19.41    2.71
  10  -2  -2   18.64    2.92
 -10  -2   2   19.31    3.42
  10  -2  -2   14.94    3.75
 -10   2   2   12.99    3.31
  10   2  -2   13.55    2.59
  10   2  -2    9.93    4.59
  -9  -2   2   10.03    2.10
  -9  -2   2    7.43    1.81
   9  -2  -2    7.99    1.79
   9  -2  -2   10.37    3.09
   9   2  -2   10.60    2.09
   9   2  -2    6.64    3.95
   9   2  -2   10.71    2.17
  -9   2   2    9.00    2.57
   8  -2  -2    1.62    0.95
   8  -2  -2    0.98    1.78
  -8  -2   2    3.36    1.62
  -8  -2   2    0.11    1.00
   8   2  -2    2.28    3.27
   8   2  -2    2.47    1.10
   8   2  -2   -0.60    0.95
  -8   2   2    1.36    1.63
   7  -2  -2   18.55    3.26
   7  -2  -2   17.31    2.54
  -7  -2   2   21.06    2.85
  -7  -2   2   15.08    2.51
  -7   2   2   19.09    3.24
   7   2  -2   19.46    2.77
   7   2  -2   20.99    4.17
   7   2  -2   21.68    2.74
  -6  -2   2   26.79    3.31
   6  -2  -2   23.80    3.17
   6  -2  -2   28.94    3.81
  -6  -2   2   29.13    3.51
   6   2  -2   28.83    3.26
   6   2  -2   25.74    3.32
  -6   2   2   29.60    3.59
   6   2  -2   37.16    4.60
   6   2  -2   27.75    3.80
  -5  -2   2   47.29    5.07
  -5  -2   2   46.79    4.97
   5  -2  -2   44.55    5.19
   5  -2  -2   46.26    4.83
   5   2  -2   48.14    4.93
  -5   2   2   45.57    5.07
   5   2  -2   41.22    5.04
   5   2  -2   45.87    4.95
   5   2  -2   51.22    5.64
   4  -2  -2   66.20    7.26
   4  -2  -2   64.64    7.51
  -4  -2   2   76.49    7.51
  -4  -2   2   72.54    7.45
   4   2  -2   81.27    7.72
   4   2  -2   75.42    7.43
   4   2  -2   69.70    7.49
  -4   2   2   75.91    7.48
  -3  -2   2    4.81    0.97
  -3  -2   2    6.57    1.10
   3   2  -2    3.39    1.02
   3   2  -2    4.26    0.84
   3   2  -2    6.18    1.32
  -3   2   2    6.16    1.07
   3   2  -2    5.55    0.85
  -3   2   2    5.90    0.75
  -2  -2   2   69.65    7.16
   2   2  -2   66.69    7.12
   2   2  -2   71.59    7.06
   2   2  -2   71.92    7.15
  -2   2   2   72.30    7.14
   1   2  -2   63.76    6.39
   1   2  -2   62.34    6.47
  -1   2   2   66.11    6.48
   0   2   2   83.66    8.60
   0   2  -2   96.26    8.67
   0   2   2   80.65    8.63
  -1   2  -2   34.34    3.24
   1   2   2   27.69    3.21
   1   2   2   30.02    3.22
   1   2   2   32.52    3.20
   2  -2   2  108.08    9.60
  -2  -2  -2   88.91    9.56
   2  -2   2  101.86    9.78
   2   2   2  113.36    9.68
   2   2   2   86.61    9.57
   2   2   2   86.55    9.63
   2   2   2   96.46    9.65
  -2   2  -2   84.10    9.68
  -2   2  -2   97.59    9.61
  -3  -2  -2  117.57   10.10
  -3  -2  -2   96.68   10.13
   3  -2   2  103.58   10.13
  -3   2  -2   97.73   10.14
  -3   2  -2   86.71   10.31
   3   2   2   94.47   10.24
   3   2   2   93.75   10.14
   3   2   2  122.39   10.33
   3   2   2   99.41   10.23
   4  -2   2   79.33    8.29
   4  -2   2   74.66    8.76
  -4  -2  -2   95.29    8.27
  -4  -2  -2   86.09    8.34
   4   2   2   81.96    8.52
  -4   2  -2   81.38    8.31
   4   2   2   73.29    8.40
   4   2   2   82.89    8.36
   4   2   2   82.10    8.50
  -4   2  -2   77.71    8.61
   5  -2   2   43.79    4.49
   5  -2   2   38.18    5.25
  -5  -2  -2   44.49    4.57
  -5  -2  -2   48.65    4.44
   5   2   2   39.52    4.90
  -5   2  -2   46.49    5.00
   5   2   2   45.37    4.60
   5   2   2   35.09    4.55
   5   2   2   33.75    4.69
  -6  -2  -2    8.39    1.51
  -6  -2  -2    9.44    1.77
   6  -2   2   12.22    1.73
   6  -2   2   12.94    2.96
   6   2   2   12.69    2.07
   6   2   2   15.05    2.70
  -6   2  -2   15.44    2.78
   6   2   2    9.29    1.94
  -7  -2  -2    2.00    0.87
   7  -2   2    2.49    0.93
  -7  -2  -2    2.69    1.18
   7  -2   2    2.93    2.47
   7   2   2    0.62    0.99
   7   2   2    6.71    2.54
   7   2   2    2.50    1.26
  -8  -2  -2   34.47    3.91
   8  -2   2   26.03    3.74
   8  -2   2   37.02    5.29
  -8  -2  -2   25.92    3.51
   8   2   2   31.27    3.85
   8   2   2   28.05    5.02
   8   2   2   24.62    3.83
  -9  -2  -2   21.18    3.50
   9  -2   2   19.70    3.43
   9  -2   2   32.60    5.08
  -9  -2  -2   21.81    3.14
   9   2   2   24.05    5.03
   9   2   2   30.33    3.65
   9   2   2   26.38    3.66
  10  -2   2    2.58    3.44
 -10  -2  -2    6.93    2.16
 -10  -2  -2    6.85    1.53
  10  -2   2    4.65    1.81
  10   2   2    6.80    1.99
  10   2   2   11.40    3.98
  11  -2   2    7.48    3.78
  11  -2   2    0.43    1.38
 -11  -2  -2    5.01    2.36
 -11  -2  -2    1.36    1.25
  11   2   2    2.56    1.56
  11   2   2    1.53    3.65
  12  -2   2    0.38    1.66
  12  -2   2   -1.34    3.49
 -12  -2  -2   -0.30    1.00
  12   2   2    1.27    3.93
  12   2   2    3.01    1.65
 -13  -2  -2    1.77    1.22
  13  -2   2   -2.23    3.71
  13  -2   2   -0.52    1.67
  13   2   2   -4.21    3.98
  13   2   2    2.86    1.76
  14  -2   2   -3.42    4.10
 -14  -2  -2    2.05    1.32
  14   2   2   -2.41    4.33
  14   2   2   -0.23    1.50
 -15  -2  -2   -0.33    1.08
  15  -2   2   -5.40    4.46
  15   2   2   -1.79    4.85
  15   2   2    2.86    1.87
 -15  -3   2    0.78    1.43
  15  -3  -2   -0.53    4.35
  15   3  -2    1.96    2.49
  15   3  -2   -6.24    4.74
  14  -3  -2   -2.85    3.82
 -14  -3   2   -0.30    1.42
  14   3  -2   -7.95    4.33
  14   3  -2    3.02    1.82
 -13  -3   2    2.04    1.59
  13  -3  -2   -0.78    3.26
  13   3  -2    1.91    1.51
  13   3  -2   -9.55    4.07
  12  -3  -2    1.10    3.13
 -12  -3   2   -1.14    1.18
  12   3  -2    0.51    1.39
 -12   3   2    3.69    2.94
  12   3  -2   -4.90    4.15
  11  -3  -2    1.54    2.76
 -11  -3   2   -0.68    1.18
 -11   3   2   -1.33    2.10
  11   3  -2   -5.53    3.97
  11   3  -2    1.28    1.40
 -10  -3   2   -0.51    1.10
  10  -3  -2   -1.10    2.07
  10   3  -2   -4.08    3.75
  10   3  -2   -0.53    1.20
 -10   3   2    2.02    1.95
   9  -3  -2    4.35    2.34
  -9  -3   2    4.87    1.58
  -9   3   2    4.59    2.13
   9   3  -2    3.58    1.45
   9   3  -2    3.24    3.64
   8  -3  -2   12.02    2.04
   8  -3  -2   14.83    2.96
  -8  -3   2   13.71    2.25
  -8  -3   2   10.80    2.34
   8   3  -2    8.19    2.10
   8   3  -2   13.29    3.99
  -8   3   2   14.72    2.94
   7  -3  -2    0.36    0.73
  -7  -3   2    0.21    0.82
   7  -3  -2    0.37    1.32
  -7  -3   2    1.84    1.24
   7   3  -2   -1.78    2.34
  -7   3   2    0.41    1.26
   7   3  -2    0.34    0.79
  -6  -3   2    2.67    1.02
   6  -3  -2    2.54    0.74
   6  -3  -2    3.19    1.40
  -6  -3   2    3.68    1.28
  -6   3   2    2.77    1.37
   6   3  -2    1.31    2.10
   6   3  -2   -0.11    1.22
   6   3  -2    2.32    0.97
  -5  -3   2   -1.45    0.58
   5  -3  -2   -0.44    0.39
   5  -3  -2    0.71    0.95
  -5  -3   2   -1.23    0.94
   5   3  -2   -0.06    1.37
  -5   3   2    0.61    0.87
   5   3  -2    0.31    0.59
   5   3  -2    0.22    0.63
   5   3  -2   -2.31    0.92
   4  -3  -2    0.14    0.32
   4  -3  -2   -0.64    0.71
  -4  -3   2   -2.84    0.83
  -4  -3   2   -0.95    0.49
   4   3  -2   -0.96    0.94
   4   3  -2    0.25    0.50
  -4   3   2    0.61    0.38
   4   3  -2    0.71    1.03
   4   3  -2    0.11    0.47
  -4   3   2    0.78    0.66
   3  -3  -2    0.27    0.30
  -3  -3   2   -0.93    0.74
   3   3  -2    0.31    0.42
  -3   3   2   -0.36    0.56
  -3   3   2    0.36    0.34
   3   3  -2    0.60    0.35
  -2   3   2   11.46    1.45
   2   3  -2    8.76    1.10
   2   3  -2    8.89    1.34
  -1   3   2   16.37    2.03
   1   3  -2   16.87    2.02
  -1   3   2   20.40    1.96
   0   3  -2   15.48    1.73
   0   3   2   14.36    1.69
  -1   3  -2    7.84    1.16
   1   3   2    8.95    1.21
   1   3   2    7.75    1.03
   2  -3   2   23.10    2.29
   2  -3   2   21.16    2.43
  -2   3  -2   17.71    2.26
   2   3   2   23.29    2.30
   2   3   2   23.15    2.28
   2   3   2   18.02    2.31
  -2   3  -2   18.22    2.32
   3  -3   2   28.51    3.45
   3  -3   2   28.94    3.12
  -3  -3  -2   29.41    3.18
   3   3   2   29.65    3.20
   3   3   2   27.32    3.24
  -3   3  -2   27.92    3.16
  -3   3  -2   30.20    3.36
   3   3   2   27.97    3.25
   3   3   2   32.04    3.22
   4  -3   2    0.21    0.49
  -4  -3  -2   -0.02    0.69
   4  -3   2    0.12    1.18
  -4  -3  -2   -0.29    0.33
   4   3   2    0.57    0.62
  -4   3  -2    0.23    0.51
   4   3   2   -0.58    0.56
   4   3   2   -0.50    0.82
  -4   3  -2    0.60    1.13
   4   3   2   -0.74    0.75
  -5  -3  -2    6.54    1.29
   5  -3   2    5.31    1.04
   5  -3   2    3.85    1.82
  -5  -3  -2    5.61    0.94
  -5   3  -2    7.97    1.19
   5   3   2    6.11    1.32
   5   3   2    4.54    1.52
   5   3   2    5.55    1.32
  -5   3  -2    5.21    1.73
   5   3   2    3.08    1.08
   6  -3   2    2.10    0.81
  -6  -3  -2    2.29    0.76
  -6  -3  -2    2.76    1.16
   6  -3   2    2.03    2.04
   6   3   2    2.10    1.04
   6   3   2    1.27    1.69
  -6   3  -2    3.66    1.92
   6   3   2    0.89    1.01
   6   3   2    1.85    1.05
   7  -3   2    2.22    0.99
   7  -3   2    3.86    2.21
  -7  -3  -2    3.69    1.24
  -7  -3  -2    1.01    0.70
   7   3   2   -0.54    1.01
   7   3   2    1.87    1.12
  -7   3  -2    3.32    1.93
   7   3   2    5.46    2.29
  -8  -3  -2    2.05    1.49
   8  -3   2    0.37    0.94
  -8  -3  -2    0.59    0.96
   8  -3   2    4.99    2.62
   8   3   2    1.28    1.07
  -8   3  -2    2.18    2.19
   8   3   2    2.24    2.56
   8   3   2    1.80    1.32
  -9  -3  -2   -2.93    0.96
   9  -3   2    6.64    2.96
   9  -3   2    0.34    1.18
   9   3   2    1.49    1.47
   9   3   2   -0.76    1.15
   9   3   2    3.40    2.86
  10  -3   2    1.10    1.56
  10  -3   2    3.01    2.98
  10   3   2    3.36    1.60
  10   3   2    4.73    1.67
  10   3   2    1.99    3.39
  11  -3   2    0.22    3.11
 -11  -3  -2    1.57    1.20
  11  -3   2   -0.24    1.53
  11   3   2    0.15    1.41
  11   3   2    1.81    3.67
  12  -3   2   -1.79    1.53
 -12  -3  -2    0.45    1.31
  12  -3   2    1.05    3.54
  12   3   2   -3.78    3.76
  12   3   2    0.25    1.48
  13  -3   2   -2.13    3.63
 -13  -3  -2    0.88    1.43
  13   3   2   -3.61    3.87
  13   3   2    3.12    1.57
 -14  -3  -2    1.68    1.56
  14  -3   2   -1.22    4.41
  14   3   2    1.99    1.71
  14   3   2   -2.99    4.14
  15  -3   2   -4.17    4.60
 -15  -3  -2    1.55    1.50
  15   3   2    1.27    5.07
  15   3   2    2.98    1.75
  14  -4  -2   -2.99    3.55
 -14  -4   2    1.96    1.71
  14   4  -2    1.56    1.69
  14   4  -2   -5.50    4.58
  13  -4  -2   -2.45    3.15
 -13  -4   2   -0.98    1.44
 -13   4   2   -1.92    3.35
  13   4  -2   -4.64    4.69
  13   4  -2   -0.43    1.38
  12  -4  -2   -2.07    2.80
 -12  -4   2   -0.49    1.38
  12   4  -2  -11.01    3.93
 -12   4   2    1.15    2.86
  12   4  -2    1.49    1.60
  11  -4  -2    2.44    2.71
 -11  -4   2    3.87    1.55
  11   4  -2    7.16    1.70
 -11   4   2    2.74    2.72
  11   4  -2   -3.65    4.08
  11   4  -2    2.07    1.51
 -10  -4   2    5.83    1.75
  10  -4  -2    9.94    3.22
  10   4  -2    5.37    2.02
  10   4  -2    6.34    4.19
  10   4  -2    6.44    1.64
 -10   4   2    6.12    2.69
   9  -4  -2    1.67    2.05
  -9  -4   2    2.40    1.40
   9   4  -2    4.46    1.61
   9   4  -2    3.74    1.26
   9   4  -2    6.06    3.74
  -9   4   2    2.37    2.09
   8  -4  -2    2.28    1.70
  -8  -4   2    0.17    1.12
   8   4  -2    1.14    1.21
   8   4  -2    3.24    3.05
   8   4  -2    0.78    0.97
  -8   4   2    1.91    1.80
  -7  -4   2    2.23    1.33
   7  -4  -2    5.03    1.87
   7  -4  -2    5.60    1.13
  -7   4   2    6.11    1.88
   7   4  -2    2.78    1.08
   7   4  -2    3.64    2.55
   7   4  -2    3.68    1.37
   6  -4  -2   14.38    2.57
  -6  -4   2    9.81    1.81
   6  -4  -2   12.11    1.62
   6   4  -2   10.01    1.77
   6   4  -2    8.99    1.87
   6   4  -2   10.93    2.45
  -6   4   2   13.09    2.40
   5  -4  -2   23.00    2.49
  -5  -4   2   23.26    3.05
  -5  -4   2   22.12    2.80
   5  -4  -2   21.73    3.08
   5   4  -2   22.80    2.99
  -5   4   2   22.84    2.90
  -5   4   2   23.13    2.53
   5   4  -2   20.55    2.72
   5   4  -2   22.35    2.58
   5   4  -2   19.14    3.17
  -4  -4   2   10.44    1.68
   4  -4  -2   14.30    1.51
   4   4  -2   11.90    1.83
  -4   4   2   13.91    1.56
   4   4  -2    9.09    1.98
   4   4  -2   11.47    1.78
   4   4  -2   10.62    1.56
  -4   4   2   13.15    1.97
   3  -4  -2   10.79    1.35
   3   4  -2    9.96    1.39
  -3   4   2   11.42    1.41
   3   4  -2   10.42    1.62
  -3   4   2   12.99    1.77
   2   4  -2   45.11    4.89
  -2   4   2   40.35    4.88
  -2   4   2   54.82    4.83
  -1   4   2   86.60    8.67
   1   4  -2   83.51    8.67
   0   4   2   37.59    4.38
   0   4  -2   40.11    4.42
   0   4   2   49.22    4.38
   1   4   2   23.57    2.73
   1   4   2   28.72    2.72
  -1   4  -2   22.49    2.74
   2  -4   2    4.83    0.99
  -2   4  -2    3.77    0.81
   2   4   2    3.90    0.79
  -2   4  -2    5.39    0.94
   2   4   2    3.07    0.89
   3  -4   2   29.67    3.71
   3  -4   2   29.22    3.46
  -3   4  -2   33.67    3.64
   3   4   2   32.13    3.50
   3   4   2   32.71    3.56
  -3   4  -2   30.10    3.51
   3   4   2   37.21    3.45
   4  -4   2   22.12    2.87
   4  -4   2   21.96    3.44
  -4  -4  -2   23.43    2.77
  -4  -4  -2   29.50    3.03
   4   4   2   28.32    3.01
   4   4   2   29.88    3.11
  -4   4  -2   26.45    2.95
  -4   4  -2   25.41    3.26
   4   4   2   24.34    2.90
   4   4   2   25.69    3.14
   5  -4   2   11.79    1.64
  -5  -4  -2   12.85    1.78
  -5  -4  -2    8.38    1.42
   5  -4   2   12.39    2.47
   5   4   2    7.40    1.60
  -5   4  -2   11.09    1.65
   5   4   2   13.49    2.06
   5   4   2   12.13    2.05
  -5   4  -2   11.37    2.38
   5   4   2   11.36    1.91
  -6  -4  -2   -0.37    0.56
   6  -4   2   -0.19    1.83
   6  -4   2   -0.19    0.65
  -6  -4  -2    0.96    1.11
   6   4   2   -0.82    0.86
  -6   4  -2    0.57    1.69
   6   4   2    0.06    1.49
   6   4   2   -0.76    0.80
  -6   4  -2    1.43    0.79
  -7  -4  -2    1.74    0.86
   7  -4   2    2.71    1.07
   7  -4   2    4.59    2.45
   7   4   2    1.52    1.24
   7   4   2    1.51    1.14
  -7   4  -2    2.85    2.09
   7   4   2    4.02    2.11
   8  -4   2   10.95    1.94
   8  -4   2   10.41    3.18
  -8  -4  -2    8.91    1.77
   8   4   2   10.15    2.38
   8   4   2   15.20    3.28
   8   4   2   10.43    2.15
  -8   4  -2   13.29    3.22
  -9  -4  -2   10.26    1.99
   9  -4   2   15.57    2.47
   9  -4   2   18.84    3.95
  -9   4  -2   13.14    3.58
   9   4   2   14.57    2.43
   9   4   2    7.56    2.34
   9   4   2   15.79    3.78
  10  -4   2    4.08    3.12
  10  -4   2    6.82    1.96
 -10  -4  -2    6.70    1.68
  10   4   2    3.78    1.75
  10   4   2    5.49    1.87
 -10   4  -2   10.77    3.57
  10   4   2    7.69    3.58
  11  -4   2    1.54    3.15
 -11  -4  -2    3.35    1.36
  11  -4   2    2.34    1.96
  11   4   2    0.47    1.42
  11   4   2    3.43    1.61
  11   4   2    3.74    3.68
 -12  -4  -2    1.06    1.42
  12  -4   2    0.81    3.38
  12   4   2    2.97    4.28
  12   4   2    1.97    1.71
  13  -4   2   -2.50    3.69
 -13  -4  -2    3.24    1.75
  13   4   2    1.97    1.75
  13   4   2   -0.42    4.16
 -14  -4  -2   -0.93    1.53
  14  -4   2   -4.27    4.09
  14   4   2    0.87    1.79
  14   4   2   -3.51    4.63
  14  -5  -2    3.84    4.18
 -14  -5   2    3.80    2.09
  13  -5  -2    4.09    3.81
 -13  -5   2   11.93    2.55
  13   5  -2    5.45    2.27
  13   5  -2   10.04    1.91
 -13   5   2   -0.85    3.29
  12  -5  -2    0.08    3.18
 -12   5   2    7.27    3.61
  12   5  -2    7.79    1.88
  12   5  -2    3.33    1.88
  12   5  -2   -2.35    4.50
  11  -5  -2    0.26    2.61
  11   5  -2    1.05    3.83
  11   5  -2    3.79    1.43
 -11   5   2    0.98    2.81
  11   5  -2    1.12    1.67
  10  -5  -2    0.29    2.29
 -10   5   2   -1.94    2.45
  10   5  -2    0.53    3.72
  10   5  -2    0.20    1.32
  10   5  -2    0.55    1.17
   9  -5  -2   20.06    3.93
   9   5  -2   17.40    4.11
  -9   5   2   11.52    3.30
   9   5  -2   15.30    2.49
   9   5  -2   12.20    2.73
   8  -5  -2   40.56    5.35
   8   5  -2   37.08    4.28
  -8   5   2   34.29    4.97
   8   5  -2   34.92    4.57
   8   5  -2   38.52    5.50
   7  -5  -2    8.81    2.42
  -7   5   2    8.18    2.26
   7   5  -2    7.23    2.34
   7   5  -2    5.53    1.62
   7   5  -2    6.29    1.52
   6  -5  -2   -0.55    1.16
   6  -5  -2    2.03    0.75
   6   5  -2    0.52    1.26
  -6   5   2    1.87    0.73
  -6   5   2    1.31    1.43
   6   5  -2   -0.33    0.72
   6   5  -2    1.73    0.97
   5  -5  -2   17.15    1.97
   5  -5  -2   17.63    2.85
   5   5  -2   16.10    2.28
   5   5  -2   16.10    2.03
  -5   5   2   18.25    2.59
   5   5  -2   12.06    2.13
  -5   5   2   15.58    2.00
   4  -5  -2   90.67    9.37
  -4   5   2   99.12    9.43
  -4   5   2   95.44    9.61
   4   5  -2   94.61    9.57
   4   5  -2   84.83    9.32
   3   5  -2  200.63   19.70
  -3   5   2  204.96   19.58
  -3   5   2  183.13   19.67
  -2   5   2   58.45    6.11
  -2   5   2   53.49    5.96
   2   5  -2   63.32    6.11
  -1   5   2    5.98    0.96
  -1   5   2    5.79    1.11
   1   5  -2    2.51    0.84
   0   5   2   13.77    1.79
   0   5  -2   10.38    1.74
   0   5   2   15.63    1.69
   1   5   2    4.35    0.96
  -1   5  -2    3.47    0.95
   1   5   2    6.14    0.94
   2   5   2  140.85   14.26
   2   5   2  151.66   14.28
  -2   5  -2  138.58   14.32
  -2   5  -2  136.83   14.26
   3  -5   2   40.05    4.85
   3  -5   2   42.66    4.66
   3   5   2   46.69    4.67
   3   5   2   45.42    4.47
  -3   5  -2   43.66    4.77
   3   5   2   43.56    4.69
  -3   5  -2   41.23    4.68
   4  -5   2    5.96    1.65
   4  -5   2    5.45    1.09
   4   5   2    3.76    1.24
   4   5   2    3.04    0.98
  -4   5  -2    6.31    1.60
  -4   5  -2    6.48    1.18
   5  -5   2   23.33    2.69
   5  -5   2   21.49    3.45
  -5   5  -2   23.48    3.48
   5   5   2   19.48    2.89
   5   5   2   22.15    2.97
   5   5   2   22.47    2.64
  -5   5  -2   20.55    2.71
   6  -5   2   35.68    5.13
   6  -5   2   35.68    3.97
   6   5   2   29.98    3.97
  -6   5  -2   34.39    3.99
   6   5   2   35.26    4.19
  -6   5  -2   37.30    4.75
   6   5   2   37.08    4.37
   7  -5   2   75.14    7.57
   7  -5   2   65.23    8.33
   7   5   2   59.32    7.73
   7   5   2   69.97    7.61
  -7   5  -2   72.99    8.31
  -7   5  -2   76.54    7.57
   7   5   2   75.76    8.00
   8  -5   2   49.53    5.11
   8  -5   2   47.50    6.62
   8   5   2   29.24    5.35
   8   5   2   46.67    5.89
  -8   5  -2   44.84    6.07
   8   5   2   46.20    5.12
   9  -5   2   -0.88    1.09
   9  -5   2    2.39    2.61
   9   5   2    3.45    2.45
   9   5   2   -1.13    1.09
  -9   5  -2    3.35    2.71
   9   5   2   -0.33    1.30
  10  -5   2    1.92    3.09
  10  -5   2    4.48    1.80
  10   5   2    2.83    1.71
  10   5   2    4.51    3.10
  10   5   2    2.91    1.77
 -10   5  -2    6.88    3.34
  11  -5   2    0.92    3.17
  11   5   2    3.93    1.86
  11   5   2    3.97    1.84
 -11   5  -2    2.37    3.39
  11   5   2    5.77    3.85
  12  -5   2    5.75    3.89
 -12  -5  -2    9.18    2.84
  12   5   2    5.81    2.18
  12   5   2    4.70    4.51
  12   5   2    5.79    2.02
 -13  -5  -2    1.39    1.71
  13  -5   2    4.87    4.12
  13   5   2   -3.92    4.17
  13   5   2    1.38    1.98
  13   5   2    1.71    1.95
  14  -5   2   -5.89    3.81
 -14  -5  -2    2.39    1.92
  14   5   2   -1.35    4.88
  14   5   2    3.27    1.99
  13  -6  -2   -0.36    3.85
  13   6  -2    0.94    1.43
  13   6  -2    2.07    1.84
 -13   6   2    0.12    3.37
  12  -6  -2    2.98    3.59
 -12   6   2    1.43    3.14
  12   6  -2    5.34    1.79
  12   6  -2    3.59    2.00
  11  -6  -2    8.67    3.62
  11   6  -2   10.38    2.20
 -11   6   2    7.06    3.38
  11   6  -2   10.58    2.61
  10  -6  -2   15.69    3.88
  10   6  -2   12.77    3.06
  10   6  -2   13.50    2.51
 -10   6   2   15.76    3.94
   9  -6  -2    6.88    2.84
   9   6  -2    2.53    1.55
   9   6  -2    8.84    1.83
   8  -6  -2    1.31    2.12
  -8   6   2   -1.38    2.02
   8   6  -2   -0.33    0.90
   8   6  -2   -0.58    1.04
   7  -6  -2   33.76    4.43
   7   6  -2   20.13    2.64
   7   6  -2   21.99    3.19
  -7   6   2   25.77    3.81
   7   6  -2   10.94    3.01
   6  -6  -2   85.65    8.64
   6   6  -2   69.27    7.83
   6   6  -2   76.88    8.19
  -6   6   2   77.51    8.40
   5  -6  -2   53.75    5.72
   5  -6  -2   60.79    6.45
   5   6  -2   54.47    5.93
   5   6  -2   46.60    5.60
  -5   6   2   61.99    6.15
  -5   6   2   54.20    5.75
   4  -6  -2   19.02    2.43
   4   6  -2   21.85    2.68
  -4   6   2   20.78    2.94
  -4   6   2   22.66    2.55
  -3   6   2    2.00    1.17
  -3   6   2    1.71    0.66
   3   6  -2    1.63    0.84
  -2   6   2   54.74    5.58
   2   6  -2   47.21    5.48
  -1   6   2  131.49   12.53
   1   6  -2  114.16   12.57
  -1   6   2  124.48   12.58
   0   6  -2   96.88   11.08
   0   6   2  116.39   11.05
   0   6   2  111.54   11.09
  -1   6  -2   17.62    2.49
  -1   6  -2   15.31    2.37
   1   6   2   21.55    2.25
   1   6   2   18.46    2.31
   2   6   2    3.51    0.84
   2   6   2    2.04    0.95
  -2   6  -2    1.29    0.79
  -2   6  -2    1.76    1.02
   3  -6   2   75.04    8.06
   3  -6   2   73.39    7.88
   3   6   2   77.09    7.86
  -3   6  -2   69.77    7.89
   3   6   2   78.48    7.85
  -3   6  -2   78.48    7.98
   4  -6   2   87.63    9.30
   4  -6   2   85.87    9.59
  -4   6  -2   86.13    9.32
  -4   6  -2   92.99    9.52
   4   6   2   93.16    9.33
   4   6   2   93.41    9.33
   5  -6   2   52.95    6.74
   5  -6   2   56.10    6.26
   5   6   2   63.59    6.38
   5   6   2   61.84    6.39
   5   6   2   61.29    6.09
  -5   6  -2   58.28    6.71
  -5   6  -2   54.36    6.27
   6  -6   2    9.62    2.57
   6  -6   2   10.80    1.84
  -6   6  -2    9.10    1.80
   6   6   2   11.75    2.26
  -6   6  -2   10.79    2.67
   6   6   2   10.34    2.05
   7  -6   2   -0.14    0.86
   7  -6   2    0.17    1.69
  -7   6  -2    0.47    0.90
   7   6   2    1.64    1.59
  -7   6  -2    1.12    2.16
   7   6   2   -0.06    1.19
   8  -6   2   39.79    4.13
   8  -6   2   21.19    4.63
   8   6   2   39.55    4.85
  -8   6  -2   35.90    4.08
  -8   6  -2   38.01    5.63
   8   6   2   25.44    4.43
   9  -6   2   31.21    3.76
   9  -6   2   25.86    4.95
   9   6   2   33.90    4.92
   9   6   2   15.27    3.62
  -9   6  -2   25.76    4.89
  10  -6   2    9.92    3.79
  10   6   2    6.48    2.37
 -10   6  -2    9.36    3.64
  10   6   2   12.01    3.47
  11  -6   2   -3.43    2.84
 -11   6  -2   -0.36    3.39
  11   6   2   -1.03    1.49
  11   6   2    4.45    3.47
  12  -6   2    4.02    3.78
  12   6   2    1.08    1.77
  12   6   2    6.70    3.98
  13  -6   2    5.08    4.34
  13   6   2    5.49    2.41
  13   6   2   10.87    4.77
  12  -7  -2    2.43    3.83
  12   7  -2    3.14    2.06
 -12   7   2    0.43    3.46
  12   7  -2    4.84    1.95
  11  -7  -2   -1.80    2.93
 -11   7   2   -0.42    2.97
  11   7  -2    0.97    1.67
  11   7  -2   -1.25    1.29
  10  -7  -2    3.99    2.92
  10   7  -2    1.97    1.32
 -10   7   2   -0.68    2.76
  10   7  -2    2.55    1.82
   9  -7  -2   13.54    3.61
  -9   7   2    9.86    3.43
   9   7  -2    6.41    1.60
   9   7  -2    4.79    1.84
   8  -7  -2   25.82    4.71
   8   7  -2   18.47    3.43
  -8   7   2   22.67    4.24
   8   7  -2   23.82    3.03
   7  -7  -2   32.87    4.89
   7   7  -2   20.44    3.69
  -7   7   2   36.65    4.54
   7   7  -2   25.57    3.18
   6  -7  -2   20.77    3.39
   6   7  -2   10.96    2.14
  -6   7   2   19.99    3.14
   6   7  -2    9.85    1.67
   5  -7  -2    7.90    2.24
   5   7  -2    2.97    1.21
  -5   7   2    4.71    1.86
   4  -7  -2   11.41    1.81
  -4   7   2   13.08    1.92
   4   7  -2    9.94    1.90
  -4   7   2   13.58    2.42
   3   7  -2   27.59    3.55
  -3   7   2   32.78    3.85
  -2   7   2   40.18    4.57
   2   7  -2   31.89    4.36
  -2   7   2   45.78    4.40
   1   7  -2    1.10    0.82
  -1   7   2   -0.42    1.05
  -1   7   2   -0.08    0.69
   0   7  -2   17.70    3.07
   0   7   2   25.99    3.07
   0   7   2   26.20    2.89
  -1   7  -2   89.46   10.13
   1   7   2  100.70   10.09
   1   7   2  101.67   10.05
  -2   7  -2   61.96    7.07
  -2   7  -2   62.02    7.05
   2   7   2   67.50    6.97
   2   7   2   72.97    6.98
   3  -7   2   40.52    4.43
   3  -7   2   33.49    4.65
   3   7   2   39.60    4.36
  -3   7  -2   37.20    4.41
   3   7   2   39.64    4.30
  -3   7  -2   40.08    4.58
   4  -7   2    6.55    2.02
   4  -7   2    8.16    1.57
   4   7   2    7.35    1.51
   4   7   2    7.98    1.67
  -4   7  -2    7.70    1.60
  -4   7  -2    8.59    2.09
   5  -7   2    8.17    2.26
   5  -7   2    8.69    1.58
  -5   7  -2    8.45    2.42
  -5   7  -2    4.36    1.35
   5   7   2    8.24    1.69
   5   7   2    8.59    1.70
   6  -7   2   25.75    3.31
   6  -7   2   22.25    4.06
   6   7   2   25.57    2.85
   6   7   2   26.17    3.32
  -6   7  -2   19.30    3.12
  -6   7  -2   27.70    4.32
   6   7   2   22.34    3.34
   7  -7   2   13.57    3.53
   7  -7   2   16.98    2.51
   7   7   2   20.73    3.01
  -7   7  -2   17.18    3.85
  -7   7  -2   18.01    2.58
   7   7   2   16.10    2.79
   7   7   2   12.46    2.17
   8  -7   2    3.41    1.32
   8  -7   2    0.24    2.28
  -8   7  -2    1.66    2.73
   8   7   2    2.08    1.14
   8   7   2    3.44    1.79
  -8   7  -2    1.96    1.20
   8   7   2    5.73    2.18
   9  -7   2   -0.98    2.40
   9   7   2   -0.75    1.59
  -9   7  -2    2.73    3.13
   9   7   2    1.56    2.33
   9   7   2    0.11    1.03
  10  -7   2    2.60    3.15
  10   7   2   -1.38    1.59
 -10   7  -2    7.76    3.54
  10   7   2    0.84    1.26
  10   7   2    6.43    2.81
  11  -7   2    7.23    4.02
  11   7   2   12.97    3.76
  11   7   2    1.66    1.93
  11   7   2    3.18    1.55
 -11   7  -2    5.97    3.73
  12  -7   2    2.72    3.93
  12   7   2    1.80    2.09
  12   7   2    2.58    1.47
  12   7   2   10.04    4.17
 -12   7  -2    2.82    3.70
  11  -8  -2   -0.02    3.27
  11   8  -2    0.60    1.75
  11   8  -2   -0.97    1.33
 -11   8   2    2.14    3.46
  10  -8  -2    1.62    3.02
 -10   8   2    0.85    3.05
  10   8  -2    1.20    1.16
  10   8  -2   -0.60    1.55
   9  -8  -2    1.65    2.75
   9   8  -2   -0.96    1.38
   9   8  -2    0.47    1.05
  -9   8   2    3.60    3.02
   8  -8  -2    0.35    2.25
  -8   8   2    1.67    2.58
   8   8  -2    0.62    0.82
   8   8  -2   -1.12    1.06
   7  -8  -2    2.94    2.19
  -7   8   2    1.52    2.32
   7   8  -2    2.84    1.40
   6  -8  -2   21.99    3.79
   6   8  -2   11.57    2.51
  -6   8   2   21.10    3.58
   5  -8  -2   15.34    3.14
   5   8  -2    8.16    1.89
  -5   8   2   11.85    2.59
   4   8  -2    2.06    1.08
  -4   8   2    6.40    1.95
  -3   8   2   -0.07    1.38
   3   8  -2    0.12    0.85
  -3   8   2   -0.09    0.49
   2   8  -2    3.43    1.26
  -2   8   2    6.42    1.39
  -2   8   2    5.91    1.75
  -1   8   2   16.14    2.57
  -1   8   2   15.81    2.38
   1   8  -2   15.57    2.50
   0   8  -2   19.29    3.11
   0   8   2   22.28    2.85
   0   8   2   25.06    3.10
   1   8   2    3.02    1.26
  -1   8  -2    2.01    1.01
   1   8   2    1.55    0.91
   2   8   2    2.29    1.17
  -2   8  -2    2.50    1.15
   2   8   2    3.24    1.01
   3  -8   2    7.50    1.62
   3   8   2    3.12    1.09
   3   8   2    6.27    1.48
  -3   8  -2    3.64    1.35
   4  -8   2   25.16    3.30
  -4   8  -2   24.97    3.29
   4   8   2   19.80    3.00
   4   8   2   22.37    3.01
   5  -8   2   17.64    2.65
  -5   8  -2   20.74    2.76
   5   8   2   14.48    2.45
   5   8   2   16.24    2.51
   6  -8   2    4.05    1.40
   6  -8   2    5.26    2.86
   6   8   2    2.72    1.37
   6   8   2    4.35    1.55
  -6   8  -2    4.74    1.47
  -6   8  -2    5.28    2.85
   7  -8   2    2.92    2.30
   7  -8   2   -0.07    0.99
  -7   8  -2    2.19    2.76
   7   8   2   -0.16    0.81
  -7   8  -2    0.91    1.16
   7   8   2    1.39    1.56
   7   8   2   -0.81    1.19
   8  -8   2   -0.03    2.49
   8   8   2    0.35    1.68
   8   8   2    0.68    1.39
   8   8   2   -0.25    0.91
  -8   8  -2    1.05    2.93
   9  -8   2    0.32    2.82
   9   8   2   -0.07    1.16
   9   8   2   -0.45    1.57
  -9   8  -2    1.94    3.39
  10  -8   2   -1.55    3.19
  10   8   2    1.00    1.29
 -10   8  -2    0.81    3.46
  10   8   2   -0.38    1.76
  11  -8   2    1.32    3.58
  11   8   2    1.20    1.54
  11   8   2    0.66    1.99
 -11   8  -2    2.52    3.66
  10  -9  -2    1.21    3.24
  10   9  -2   -0.28    1.00
 -10   9   2    2.87    3.35
   9  -9  -2    1.27    2.89
   9   9  -2   -0.28    1.31
  -9   9   2    1.20    2.97
   8  -9  -2   -1.98    2.51
   8   9  -2    0.74    1.36
  -8   9   2    0.42    2.68
   7  -9  -2    2.58    2.38
  -7   9   2    3.81    2.71
   7   9  -2   -0.49    1.17
   6  -9  -2    6.33    2.33
  -6   9   2    5.87    2.41
   6   9  -2    1.07    1.30
   5  -9  -2    0.62    1.73
  -5   9   2    2.98    2.01
   5   9  -2    0.98    1.13
   4   9  -2    0.00    0.96
  -4   9   2    2.16    1.82
  -3   9   2   -0.78    1.57
   3   9  -2   -0.29    0.90
  -2   9   2    1.34    1.00
  -2   9   2   -0.67    1.62
   2   9  -2   -1.12    0.81
  -1   9   2    2.78    1.09
   1   9  -2    0.72    0.99
  -1   9   2    1.42    1.52
   0   9   2    1.88    1.01
   0   9   2    1.98    1.38
   0   9  -2    1.45    1.09
   1   9   2    4.21    1.51
  -1   9  -2    4.12    1.45
   1   9   2    4.12    1.22
   2   9   2    4.01    1.53
  -2   9  -2    3.13    1.41
   2   9   2    2.13    0.95
   3  -9   2    4.15    1.44
  -3   9  -2    2.81    1.37
   3   9   2    0.93    0.93
   4  -9   2    1.20    1.18
  -4   9  -2    0.55    1.22
   4   9   2    0.34    0.88
   5  -9   2    3.32    1.29
  -5   9  -2    1.18    1.17
   5   9   2   -0.01    1.03
   6   9   2    0.80    1.23
  -6   9  -2    1.92    1.31
   7   9   2    0.13    1.44
   8   9   2   -2.02    1.38
   9   9   2    1.17    1.86
  10   9   2    1.02    1.35
   8 -10  -2   -2.07    2.55
   8  10  -2    1.45    1.59
  -8  10   2    5.69    3.24
   7 -10  -2   -0.02    2.44
  -7  10   2    4.76    2.90
   7  10  -2   -0.17    1.27
   6 -10  -2    4.70    2.60
   6  10  -2    1.27    1.43
  -6  10   2    1.77    2.55
   5 -10  -2   -0.19    2.62
   5  10  -2    0.21    1.17
  -5  10   2   -0.41    2.47
   4  10  -2    0.85    1.12
   3  10  -2   -0.71    0.94
   2  10  -2    0.54    1.06
   1  10  -2   -0.15    1.08
   0  10  -2    0.56    1.15
   0  10   2    1.11    1.15
   1  10   2   -1.79    0.89
  -1  10  -2   -0.05    1.16
   2  10   2    0.66    0.94
  -2  10  -2    1.17    1.38
   3 -10   2    1.35    1.24
   3  10   2    0.14    0.93
  -3  10  -2    1.11    1.34
   4 -10   2    2.84    1.34
  -4  10  -2    0.72    1.31
   4  10   2    0.77    1.04
   5  10   2    2.00    1.22
   6  10   2   -0.79    1.17
   7  10   2   -0.10    1.30
   8  10   2   -0.30    1.69
   5  11  -2   -0.11    1.27
   4  11  -2   -0.07    1.14
   3  11  -2    0.66    1.25
   2  11  -2   -0.64    1.11
   1  11  -2    0.88    1.27
   0  11  -2    2.28    1.49
  -1  11  -2    3.13    1.64
   1  11   2    5.31    1.65
   2 -11   2    5.56    1.79
   2  11   2    3.89    1.55
  -2  11  -2    5.29    1.88
   3 -11   2    2.70    1.62
   3  11   2    1.00    1.13
  -3  11  -2    4.49    1.85
   4  11   2   -0.48    1.00
   5  11   2   -0.51    1.12
  15   0  -3    1.81    4.95
 -14   0   3    0.58    1.06
  14   0  -3   -6.18    4.25
 -13   0   3   -0.80    0.91
  13   0  -3   -2.53    3.98
 -12   0   3    0.41    0.93
  12   0  -3   -3.35    3.46
 -11   0   3   -0.25    0.88
  11   0  -3    0.22    1.12
  11   0  -3   -4.90    2.96
  10   0  -3    4.14    3.17
 -10   0   3   -0.07    0.84
  10   0  -3    0.00    1.01
  -9   0   3    0.55    0.81
   9   0  -3    0.42    0.89
   9   0  -3    2.88    2.63
   8   0  -3    0.32    2.17
   8   0  -3    0.16    0.71
  -8   0   3    0.54    0.73
  -8   0   3    0.72    1.40
  -8   0   3    0.00    1.65
   7   0  -3    0.43    0.69
   7   0  -3    0.03    0.67
   7   0  -3    0.11    1.92
  -7   0   3    1.81    1.19
  -7   0   3   -0.45    0.66
  -7   0   3    1.15    1.46
   6   0  -3   -0.41    0.58
   6   0  -3   -0.13    0.57
  -6   0   3   -1.00    0.66
  -6   0   3    1.54    0.97
  -6   0   3    1.54    1.24
   6   0  -3   -0.65    1.56
   5   0  -3   -0.48    1.09
  -5   0   3   -1.06    0.57
  -5   0   3    0.31    0.90
  -5   0   3    0.22    0.72
   5   0  -3    0.15    0.46
  -4   0   3   -0.29    0.70
   4   0  -3   -0.29    0.34
  -4   0   3    0.11    0.61
   4   0  -3    0.00    0.81
  -4   0   3    0.56    0.50
   4   0  -3   -0.70    0.53
  -3   0   3    0.06    0.39
   3   0  -3   -0.07    0.27
   3   0  -3   -0.19    0.43
   3   0  -3    0.16    0.60
  -3   0   3    0.31    0.48
  -3   0   3   -0.05    0.40
  -2   0   3   -0.41    0.26
  -2   0   3   -0.19    0.31
  -2   0   3    0.19    0.29
   2   0  -3   -0.26    0.24
   1   0  -3   -0.24    0.25
  -1   0   3    0.06    0.22
  -1   0   3   -0.06    0.24
   1   0  -3   -0.51    0.18
   0   0   3   -0.07    0.17
   0   0   3    0.30    0.20
   0   0  -3    0.13    0.20
   0   0   3    0.22    0.15
   0   0  -3    0.03    0.18
   0   0  -3    0.26    0.16
   1   0   3   -0.38    0.11
  -1   0  -3    0.12    0.19
  -1   0  -3   -0.15    0.19
  -1   0  -3    0.14    0.25
   1   0   3   -0.14    0.22
   1   0   3   -0.36    0.21
   2   0   3   -0.38    0.27
   2   0   3    0.14    0.64
  -2   0  -3   -0.14    0.27
   2   0   3   -0.54    0.29
  -2   0  -3   -0.17    0.16
   2   0   3   -0.32    0.40
   3   0   3   -0.69    0.32
   3   0   3    1.82    1.09
  -3   0  -3   -0.27    0.18
   3   0   3    0.33    0.58
  -3   0  -3   -0.05    0.33
   4   0   3   -0.27    0.63
  -4   0  -3   -1.19    0.41
   4   0   3    2.73    1.46
  -4   0  -3   -0.16    0.27
   4   0   3    0.63    0.48
  -5   0  -3   -0.35    0.29
   5   0   3   -0.10    0.69
   5   0   3    1.82    1.65
  -6   0  -3    0.13    0.44
   6   0   3   -1.18    0.82
   6   0   3    1.44    1.98
  -7   0  -3   -1.06    0.89
   7   0   3   -0.61    1.03
   7   0   3    3.48    2.61
  -7   0  -3   -0.13    0.55
   8   0   3    0.17    1.15
   8   0   3    2.17    2.88
  -8   0  -3   -0.39    0.59
  -9   0  -3   -0.42    0.59
   9   0   3    2.55    3.16
   9   0   3    0.69    1.28
  10   0   3    0.50    3.56
 -10   0  -3    0.51    0.71
  10   0   3    3.28    1.54
 -11   0  -3   -0.41    1.94
 -11   0  -3   -0.79    0.80
  11   0   3   -2.32    3.48
  11   0   3    2.10    1.54
  12   0   3   -0.26    1.45
  12   0   3   -3.58    3.59
 -12   0  -3    0.08    0.79
  13   0   3   -2.61    3.81
  13   0   3   -0.24    1.50
 -13   0  -3    0.33    0.88
  14   0   3   -4.50    4.12
  14   0   3    0.77    1.61
  15   0   3   -7.33    4.23
  15   0   3    1.82    1.84
 -15  -1   3   -0.32    1.07
  15  -1  -3   -3.57    4.44
  15   1  -3   -6.48    4.47
 -14  -1   3    2.23    1.11
  14  -1  -3   -2.22    3.99
  14   1  -3   -6.34    4.08
  13  -1  -3   -2.12    3.74
 -13  -1   3    1.93    1.06
  13   1  -3   -6.66    3.81
  12  -1  -3    0.83    3.23
 -12  -1   3    2.23    1.15
  12   1  -3    8.15    1.83
  12   1  -3   -0.35    4.00
  11  -1  -3   13.71    3.91
 -11  -1   3   15.28    3.19
 -11  -1   3   12.68    2.13
  11   1  -3   12.07    4.50
  11   1  -3   13.46    2.51
  10  -1  -3    8.39    3.13
  10  -1  -3    7.38    1.69
 -10  -1   3    5.04    1.39
 -10  -1   3    7.67    2.42
  10   1  -3    5.67    1.57
 -10   1   3    4.96    1.38
 -10   1   3    5.98    2.50
  10   1  -3    5.60    3.76
   9  -1  -3    0.35    0.87
   9  -1  -3   -1.36    2.24
  -9  -1   3   -0.94    0.82
  -9  -1   3    1.66    1.41
   9   1  -3    0.72    0.92
  -9   1   3   -0.90    1.59
   9   1  -3    2.49    3.05
  -9   1   3   -0.31    0.88
   8  -1  -3    0.70    0.79
  -8  -1   3    0.29    0.88
  -8  -1   3    1.97    1.40
   8  -1  -3    1.44    2.02
  -8   1   3   -1.57    0.70
   8   1  -3   -0.93    0.89
   8   1  -3    3.16    2.96
   8   1  -3    0.17    0.83
  -8   1   3   -1.45    1.29
  -7  -1   3   36.31    4.10
   7  -1  -3   39.90    4.11
  -7  -1   3   43.02    4.35
   7  -1  -3   31.74    4.71
  -7   1   3   33.07    3.94
   7   1  -3   33.32    4.08
  -7   1   3   32.35    4.47
   7   1  -3   46.69    5.67
   7   1  -3   33.84    4.05
  -6  -1   3  102.93    9.28
   6  -1  -3   89.88    9.17
   6  -1  -3   84.96    9.57
  -6  -1   3   94.29    9.28
   6   1  -3   93.54    9.24
  -6   1   3   76.55    9.05
   6   1  -3   86.68    9.18
   6   1  -3   94.15    9.88
  -6   1   3   86.16    9.43
  -5  -1   3    8.79    1.35
   5  -1  -3    6.96    1.13
   5  -1  -3    7.16    1.61
  -5  -1   3    6.82    1.26
   5   1  -3    2.83    1.03
   5   1  -3    8.99    2.11
   5   1  -3    5.97    1.17
  -5   1   3    6.42    1.02
  -5   1   3    7.17    1.52
  -4  -1   3    1.32    0.69
  -4  -1   3    1.26    0.88
  -4  -1   3    0.82    0.69
   4  -1  -3    1.35    0.83
   4   1  -3    1.96    0.61
  -4   1   3    3.15    0.58
   4   1  -3    1.39    1.29
   4   1  -3    0.48    0.47
  -4   1   3    1.12    0.69
   4   1  -3   -0.91    0.67
  -3  -1   3    1.24    0.66
  -3  -1   3    1.17    0.54
  -3  -1   3    0.80    0.64
   3  -1  -3    0.40    0.65
   3   1  -3    0.50    0.55
  -3   1   3    0.77    0.33
   3   1  -3    1.36    0.39
   3   1  -3    1.24    1.06
   3   1  -3    1.02    0.39
  -3   1   3    0.56    0.47
  -2  -1   3   12.91    1.46
   2   1  -3   13.64    1.48
   2   1  -3   11.82    1.40
   2   1  -3   12.53    1.40
  -2   1   3   12.99    1.47
  -1  -1   3  310.51   31.07
   1   1  -3  316.22   31.06
  -1   1   3  314.56   31.10
   1   1  -3  324.21   31.07
   1   1  -3  305.14   31.09
   0  -1  -3   49.73    5.01
   0  -1  -3   50.00    5.00
   0   1   3   48.66    5.01
   0   1  -3   48.85    5.00
   0   1   3   47.65    5.04
   0   1  -3   57.27    5.08
  -1  -1  -3    3.76    0.56
   1  -1   3    4.60    0.61
  -1   1  -3    3.06    0.47
   1   1   3    2.36    0.74
   1   1   3    4.42    0.59
   1   1   3    3.64    0.56
   1   1   3    3.79    0.56
   1   1   3    4.25    0.75
  -1   1  -3    4.62    0.68
   2  -1   3  102.46   10.98
  -2  -1  -3  106.22   10.95
   2  -1   3  118.34   11.15
  -2  -1  -3  106.66   10.94
   2   1   3  109.59   10.96
  -2   1  -3  117.04   11.00
   2   1   3  102.36   10.94
   2   1   3  105.61   11.21
   2   1   3  118.01   11.09
   2   1   3  114.54   10.98
  -3  -1  -3    5.97    0.80
  -3  -1  -3    5.38    0.85
   3  -1   3    5.64    0.92
   3  -1   3    9.52    1.70
   3   1   3    5.87    0.94
   3   1   3    5.91    1.30
   3   1   3    8.10    1.49
  -3   1  -3    5.75    0.92
   3   1   3    6.62    0.89
  -4  -1  -3  110.23   10.67
   4  -1   3  115.51   10.75
  -4  -1  -3  100.98   10.61
   4  -1   3  113.89   11.15
   4   1   3  126.62   11.11
   4   1   3  107.60   10.91
  -4   1  -3  100.09   10.59
   4   1   3   86.51   10.66
   5  -1   3   55.47    6.69
  -5  -1  -3   60.32    5.83
  -5  -1  -3   60.55    5.91
   5  -1   3   56.70    5.99
   5   1   3   58.10    6.28
  -5   1  -3   53.63    5.79
   5   1   3   53.65    6.32
   5   1   3   55.08    5.91
   6  -1   3    0.57    0.82
  -6  -1  -3    0.52    0.52
   6  -1   3    0.15    2.09
  -6  -1  -3   -0.17    0.78
  -6   1  -3   -0.05    0.47
   6   1   3    0.91    1.12
   6   1   3    1.68    1.88
   6   1   3    0.95    0.70
   7  -1   3   16.15    3.87
   7  -1   3   17.69    2.77
  -7  -1  -3   18.32    2.48
  -7  -1  -3   16.20    2.28
   7   1   3   20.65    2.67
  -7   1  -3   17.49    2.26
   7   1   3   20.31    2.90
   7   1   3   22.28    3.88
   8  -1   3    6.86    3.28
  -8  -1  -3    3.97    1.09
  -8  -1  -3    4.93    1.51
   8  -1   3    1.94    1.44
   8   1   3    8.22    3.21
  -8   1  -3    7.94    1.20
   8   1   3    5.86    1.62
   9  -1   3   21.79    3.59
   9  -1   3   20.93    5.00
  -9  -1  -3   23.59    3.68
  -9  -1  -3   25.07    3.13
   9   1   3   23.86    4.89
   9   1   3   32.45    3.94
  10  -1   3   18.66    4.76
  10  -1   3   17.10    2.98
 -10  -1  -3   15.45    2.40
 -10  -1  -3   19.70    3.48
  10   1   3   12.23    4.46
  10   1   3   18.36    2.99
 -11  -1  -3   -0.62    0.85
  11  -1   3    0.43    1.44
 -11  -1  -3   -0.19    2.19
  11  -1   3    3.82    3.69
  11   1   3    1.48    1.38
  11   1   3   -0.45    3.45
 -12  -1  -3    2.46    1.07
  12  -1   3    0.81    3.95
  12  -1   3    0.39    1.67
  12   1   3   -1.79    3.67
  12   1   3    2.48    1.65
 -13  -1  -3   -0.90    0.87
  13  -1   3   -4.54    3.90
  13  -1   3    1.43    1.65
  13   1   3    1.80    1.62
  13   1   3   -0.11    4.34
 -14  -1  -3    1.42    1.08
  14  -1   3    0.13    1.79
  14  -1   3   -4.62    4.28
  14   1   3    2.21    1.73
  14   1   3    0.37    4.39
 -15  -1  -3    1.30    1.10
  15  -1   3    2.43    1.88
  15  -1   3    0.33    4.84
  15   1   3    2.54    1.91
  15   1   3   -0.72    4.93
 -15  -2   3    0.07    1.23
  15  -2  -3    1.09    4.44
  15   2  -3   -7.51    4.42
  14  -2  -3    5.20    4.42
 -14  -2   3    5.81    1.52
  14   2  -3   -5.55    4.38
  13  -2  -3   10.49    4.30
 -13  -2   3   15.93    2.35
  13   2  -3    4.15    4.65
  13   2  -3   12.37    2.77
  12  -2  -3   16.29    4.21
 -12  -2   3   13.13    2.17
  12   2  -3    9.46    2.41
  12   2  -3    0.05    4.29
 -11  -2   3    1.76    1.26
  11  -2  -3    3.51    2.85
 -11  -2   3    5.14    2.15
  11   2  -3   -0.75    3.86
  11   2  -3    1.58    1.29
 -11   2   3    0.68    2.22
 -10  -2   3   10.08    1.99
 -10  -2   3   13.23    2.66
  10  -2  -3   14.93    3.69
  10   2  -3    8.31    2.14
  10   2  -3    4.34    4.17
 -10   2   3   11.17    2.93
   9  -2  -3   26.94    3.84
  -9  -2   3   19.16    2.90
  -9  -2   3   21.31    3.27
   9  -2  -3   26.50    4.41
   9   2  -3   17.64    3.05
   9   2  -3   16.23    4.91
  -9   2   3   18.58    3.70
  -8  -2   3   53.60    5.28
   8  -2  -3   45.12    5.11
  -8  -2   3   59.93    5.59
  -8   2   3   43.50    5.61
   8   2  -3   37.25    5.23
   8   2  -3   38.42    6.67
   7  -2  -3   36.91    4.87
   7  -2  -3   38.73    4.22
  -7  -2   3   45.34    4.59
  -7  -2   3   38.96    4.34
   7   2  -3   30.34    5.59
  -7   2   3   33.79    4.58
   7   2  -3   36.97    4.33
  -6  -2   3    1.93    1.16
   6  -2  -3    3.04    1.31
  -6  -2   3    2.24    0.98
   6   2  -3    2.25    0.89
  -6   2   3    2.69    1.31
   6   2  -3    3.67    0.96
   6   2  -3    1.29    2.32
   5  -2  -3  233.26   24.63
  -5  -2   3  244.78   24.52
  -5  -2   3  254.19   24.52
   5   2  -3  220.24   24.73
  -5   2   3  250.96   24.56
   5   2  -3  240.45   24.41
   5   2  -3  254.86   24.53
   5   2  -3  259.50   24.50
  -4  -2   3  268.36   26.98
   4  -2  -3  246.65   26.99
  -4  -2   3  274.50   26.94
   4   2  -3  296.73   27.11
  -4   2   3  268.00   26.93
   4   2  -3  270.58   26.91
   4   2  -3  273.79   26.94
   4   2  -3  264.34   26.85
  -3  -2   3  337.45   33.08
  -3  -2   3  306.69   33.13
   3   2  -3  347.02   33.07
  -3   2   3  333.46   33.08
   3   2  -3  329.83   33.06
   3   2  -3  342.00   33.01
  -2  -2   3  291.22   30.08
   2   2  -3  314.22   30.07
  -2   2   3  306.46   30.10
   2   2  -3  306.42   30.03
   2   2  -3  298.59   30.09
  -1   2   3   37.72    3.89
   1   2  -3   37.49    3.89
   1   2  -3   37.70    3.79
   0   2   3  167.23   15.77
   0   2   3  146.63   15.79
   0   2  -3  156.06   15.82
   0   2   3  165.63   15.75
   1   2   3  156.67   16.23
   1   2   3  158.71   16.22
  -1   2  -3  164.82   16.26
   1   2   3  172.49   16.23
   2  -2   3   10.12    1.73
   2  -2   3   12.38    1.30
  -2  -2  -3   10.35    1.28
   2   2   3    8.92    1.45
   2   2   3   10.93    1.31
   2   2   3   13.04    1.43
  -2   2  -3    7.59    1.53
   2   2   3    7.72    1.29
  -2   2  -3   10.83    1.41
  -3  -2  -3   55.91    5.97
   3  -2   3   65.35    6.02
   3  -2   3   55.15    6.39
  -3  -2  -3   68.62    5.94
   3   2   3   57.38    5.99
   3   2   3   55.35    6.13
   3   2   3   69.14    6.24
   3   2   3   58.51    6.06
  -3   2  -3   47.15    6.18
  -3   2  -3   55.64    6.01
   4  -2   3    6.30    1.06
   4  -2   3    6.07    1.90
  -4  -2  -3    6.53    1.10
  -4  -2  -3    8.34    1.02
   4   2   3    7.53    1.22
   4   2   3    6.38    1.13
   4   2   3    9.96    1.68
   4   2   3    5.66    1.34
  -4   2  -3    7.61    1.82
  -4   2  -3    6.23    1.14
   5  -2   3  175.53   18.03
   5  -2   3  165.60   18.51
  -5  -2  -3  189.85   17.96
  -5  -2  -3  197.19   18.04
   5   2   3  195.44   18.05
   5   2   3  174.92   18.33
   5   2   3  161.74   18.20
   5   2   3  174.00   18.11
  -6  -2  -3  244.69   22.93
   6  -2   3  227.94   23.02
   6  -2   3  220.69   23.61
  -6  -2  -3  239.76   23.03
   6   2   3  253.01   23.39
   6   2   3  224.78   23.08
   6   2   3  200.21   23.23
   7  -2   3  110.54   11.17
   7  -2   3   95.01   10.10
  -7  -2  -3  100.26   10.13
  -7  -2  -3   99.88    9.93
   7   2   3   91.57   10.09
   7   2   3   99.80   10.41
   7   2   3   86.72   10.63
   8  -2   3   36.72    5.46
   8  -2   3   31.19    3.91
  -8  -2  -3   36.41    4.07
  -8  -2  -3   26.86    3.54
   8   2   3   32.55    4.33
   8   2   3   28.26    3.86
   8   2   3   27.48    4.92
   9  -2   3    6.51    1.88
   9  -2   3    9.88    3.62
  -9  -2  -3    6.03    1.47
  -9  -2  -3    7.10    2.04
   9   2   3    3.81    2.42
   9   2   3    7.82    3.43
   9   2   3   11.71    2.27
  10  -2   3   16.33    4.56
 -10  -2  -3   15.55    2.43
  10  -2   3   13.13    2.80
 -10  -2  -3   16.70    3.00
  10   2   3   17.25    4.52
  10   2   3   18.85    2.99
  11  -2   3   20.63    3.45
  11  -2   3   25.72    5.36
 -11  -2  -3   21.91    3.00
 -11  -2  -3   13.93    3.73
  11   2   3   14.79    4.71
  11   2   3   18.51    3.20
  12  -2   3    6.33    2.16
  12  -2   3    4.18    4.22
 -12  -2  -3    3.26    1.44
  12   2   3    1.59    4.02
  12   2   3    6.12    1.93
  13  -2   3    1.47    1.75
  13  -2   3   -4.67    3.93
 -13  -2  -3    0.31    1.03
  13   2   3   -5.18    3.87
  13   2   3    1.88    1.60
  14  -2   3   -0.13    1.98
  14  -2   3   -1.18    4.42
 -14  -2  -3   -0.65    1.14
  14   2   3   -1.08    4.20
  14   2   3    0.34    1.83
  15  -2   3    0.34    4.73
 -15  -2  -3    1.44    1.27
  15   2   3    2.63    2.07
  15   2   3   -2.60    4.51
  15  -3  -3    1.30    4.50
  14  -3  -3   -7.41    3.29
 -14  -3   3   -0.99    1.39
  14   3  -3   -3.03    4.54
  14   3  -3    3.10    1.84
 -13  -3   3    1.53    1.43
  13  -3  -3    0.06    3.31
  13   3  -3  -11.05    4.04
  13   3  -3    0.20    1.42
 -12  -3   3   11.42    2.18
  12  -3  -3   11.56    3.95
  12   3  -3   12.63    2.56
  12   3  -3   -7.20    4.19
 -12   3   3    8.47    3.06
 -11  -3   3   23.70    3.07
  11  -3  -3   19.96    4.40
  11   3  -3    1.39    4.61
 -11   3   3   14.59    3.68
  11   3  -3   19.69    3.23
  10  -3  -3   29.47    4.97
 -10  -3   3   30.63    3.89
 -10   3   3   28.27    4.73
  10   3  -3    8.75    5.32
  10   3  -3   35.58    3.65
  10   3  -3   24.79    3.94
  -9  -3   3   11.72    2.11
   9  -3  -3    4.69    2.29
   9   3  -3    9.40    1.82
  -9   3   3   12.16    2.82
   9   3  -3    7.74    2.04
   9   3  -3    5.11    4.01
   8  -3  -3   10.89    2.81
  -8  -3   3   11.80    2.04
  -8  -3   3   14.97    2.54
  -8   3   3   10.37    2.56
   8   3  -3   15.67    2.23
   8   3  -3   10.10    2.27
   8   3  -3   10.90    4.05
   7  -3  -3   75.20    8.34
  -7  -3   3   89.04    8.16
  -7  -3   3   69.29    7.89
   7  -3  -3   72.27    7.79
   7   3  -3   75.84    8.00
   7   3  -3   73.20    7.82
  -7   3   3   68.10    8.11
   7   3  -3   80.01    9.00
   6  -3  -3  125.65   12.52
  -6  -3   3  138.64   12.81
   6  -3  -3  118.37   12.93
  -6  -3   3  112.03   12.68
   6   3  -3  123.03   12.59
   6   3  -3  119.69   12.70
   6   3  -3  135.49   13.18
   6   3  -3  124.19   12.82
  -6   3   3  121.15   12.79
  -5  -3   3  144.76   13.99
  -5  -3   3  131.18   13.93
   5  -3  -3  128.68   14.03
  -5   3   3  135.09   13.94
   5   3  -3  138.41   13.80
   5   3  -3  146.30   14.10
   5   3  -3  133.22   13.90
   5   3  -3  139.60   13.98
  -4  -3   3   10.32    1.67
  -4  -3   3   13.44    1.83
   4   3  -3   12.66    1.59
  -4   3   3   12.00    1.87
   4   3  -3    6.92    1.64
   4   3  -3   11.54    1.68
  -3  -3   3   20.54    2.58
   3   3  -3   22.88    2.61
   3   3  -3   22.63    2.35
   3   3  -3   20.00    2.47
  -3   3   3   22.51    2.54
   2   3  -3  255.13   26.15
  -2   3   3  273.60   26.16
   2   3  -3  259.62   26.03
   1   3  -3  251.73   25.89
  -1   3   3  268.46   25.89
   0   3  -3  243.24   25.86
   0   3   3  289.70   25.80
   0   3   3  246.97   25.83
   1   3   3    6.69    0.96
   1   3   3    8.26    1.19
  -1   3  -3    4.32    0.92
   1   3   3    5.58    0.87
   2  -3   3   71.03    6.92
  -2   3  -3   62.96    6.92
   2   3   3   66.27    6.91
   2   3   3   72.26    6.92
   2   3   3   65.47    6.92
   3  -3   3  383.66   37.40
  -3  -3  -3  377.59   37.35
   3   3   3  361.30   37.36
  -3   3  -3  323.55   37.53
   3   3   3  436.45   37.51
   3   3   3  374.88   37.46
   3   3   3  397.25   37.46
  -3   3  -3  363.47   37.41
  -4  -3  -3  241.49   22.89
   4  -3   3  218.28   22.95
   4  -3   3  202.47   23.32
  -4  -3  -3  228.49   22.95
  -4   3  -3  222.15   22.98
   4   3   3  261.70   23.18
   4   3   3  229.18   22.97
  -4   3  -3  217.54   23.23
   4   3   3  228.99   23.07
   4   3   3  258.20   23.11
   5  -3   3   82.08    8.51
  -5  -3  -3   88.08    8.43
  -5  -3  -3   91.13    8.56
   5  -3   3   70.86    9.10
  -5   3  -3   89.24    8.99
   5   3   3   76.61    8.72
   5   3   3   82.60    8.57
   5   3   3   89.90    8.82
   5   3   3   80.36    8.63
  -5   3  -3   78.45    8.51
   6  -3   3    3.52    2.15
  -6  -3  -3    0.63    0.62
  -6  -3  -3    2.98    1.12
   6  -3   3    4.29    0.99
   6   3   3    3.08    1.08
   6   3   3    0.70    1.05
   6   3   3    2.76    1.01
  -6   3  -3    5.56    2.03
  -6   3  -3    3.28    0.96
   6   3   3    2.17    1.64
   7  -3   3   26.71    3.28
  -7  -3  -3   25.51    3.11
  -7  -3  -3   25.61    3.47
   7  -3   3   33.96    4.91
  -7   3  -3   35.44    4.40
   7   3   3   19.21    3.80
   7   3   3   28.98    4.37
   7   3   3   26.38    3.53
  -8  -3  -3   78.01    7.73
  -8  -3  -3   67.15    7.34
   8  -3   3   80.88    8.87
   8  -3   3   71.73    7.55
   8   3   3   76.53    7.61
   8   3   3   65.17    8.31
   8   3   3   53.80    7.67
  -9  -3  -3   89.44    9.22
   9  -3   3   85.28    9.47
   9  -3   3   98.58   10.83
   9   3   3   91.85    9.40
   9   3   3   88.56   10.37
   9   3   3   77.11    9.57
 -10  -3  -3    6.70    1.66
  10  -3   3    9.23    3.89
  10  -3   3    5.70    2.08
  10   3   3    9.17    2.12
  10   3   3    6.44    3.35
  10   3   3    6.16    2.18
  11  -3   3    1.67    3.45
 -11  -3  -3    3.09    1.31
  11  -3   3   -0.95    1.53
  11   3   3    3.76    1.89
  11   3   3   -0.06    3.32
  12  -3   3   -3.52    3.36
 -12  -3  -3    0.86    1.37
  12  -3   3    2.01    1.84
  12   3   3    0.62    1.82
  12   3   3    2.09    3.94
  13  -3   3   11.21    2.78
 -13  -3  -3    6.35    2.11
  13  -3   3    5.50    4.40
  13   3   3    6.62    4.64
  13   3   3    9.87    2.73
  14  -3   3    4.45    4.86
 -14  -3  -3   11.07    2.38
  14   3   3    9.07    2.60
  14   3   3    1.81    4.76
 -15  -3  -3    4.21    1.85
  15   3   3   -1.68    4.78
  14  -4  -3    5.54    4.18
 -14  -4   3    6.01    2.07
  14   4  -3    5.15    2.15
  14   4  -3   -1.72    5.36
 -13  -4   3    4.04    1.64
  13  -4  -3    2.54    3.48
  13   4  -3    3.99    1.90
 -13   4   3    2.43    3.35
  13   4  -3   -7.20    4.73
 -12  -4   3   -2.12    1.31
  12  -4  -3   -3.07    2.77
 -12   4   3   -0.81    2.72
  12   4  -3   -7.46    4.11
  12   4  -3    1.72    1.63
 -11  -4   3    1.60    1.57
  11  -4  -3   -0.44    2.55
  11   4  -3    0.21    1.33
 -11   4   3   -1.42    2.32
  11   4  -3   -5.20    4.13
  11   4  -3    0.37    1.10
  10  -4  -3    2.39    2.40
 -10  -4   3    5.82    1.67
  10   4  -3    5.10    1.48
  10   4  -3    3.93    1.72
 -10   4   3    2.48    2.24
  10   4  -3    3.49    4.05
  -9  -4   3   56.73    5.85
   9  -4  -3   52.53    6.68
   9   4  -3   44.15    7.23
   9   4  -3   47.38    5.88
  -9   4   3   41.91    6.25
   9   4  -3   58.15    5.71
  -8  -4   3   44.55    5.20
   8  -4  -3   53.98    5.98
   8   4  -3   50.80    6.71
   8   4  -3   40.34    5.18
  -8   4   3   38.23    5.47
   8   4  -3   46.20    5.04
   7  -4  -3   25.32    3.82
  -7  -4   3   17.52    2.89
   7   4  -3   19.49    2.74
   7   4  -3   21.89    3.90
   7   4  -3   16.35    2.91
  -7   4   3   24.33    3.55
  -6  -4   3    7.22    1.49
   6  -4  -3    7.63    1.97
   6  -4  -3    6.23    1.12
   6   4  -3    9.20    2.28
   6   4  -3    4.73    1.34
  -6   4   3    7.74    1.87
   6   4  -3    6.79    1.32
  -5  -4   3    9.02    1.69
  -5  -4   3    8.26    1.56
   5  -4  -3   10.36    2.11
   5   4  -3    9.31    1.84
  -5   4   3   10.95    1.94
  -5   4   3    7.45    1.22
   5   4  -3    6.95    1.28
   5   4  -3    8.10    1.50
  -4  -4   3  147.25   16.70
   4  -4  -3  177.66   16.56
  -4  -4   3  164.76   16.82
   4   4  -3  163.32   16.58
   4   4  -3  156.25   16.73
  -4   4   3  178.70   16.58
  -4   4   3  168.57   16.77
   3  -4  -3  221.11   20.81
   3   4  -3  195.35   20.95
  -3   4   3  218.97   20.98
   3   4  -3  200.58   20.79
   2   4  -3   36.19    3.99
  -2   4   3   37.92    4.02
  -1   4   3    1.08    0.65
   1   4  -3    1.52    0.58
  -1   4   3    0.27    0.38
   0   4  -3   25.47    2.88
   0   4   3   25.97    2.85
  -1   4  -3  342.00   36.21
   1   4   3  362.99   36.17
   1   4   3  387.30   36.14
   2  -4   3  193.40   19.80
   2   4   3  193.04   19.78
   2   4   3  213.68   19.70
  -2   4  -3  181.67   19.80
   2   4   3  207.19   19.77
   3  -4   3   42.76    5.36
   3  -4   3   47.71    5.11
   3   4   3   45.66    5.15
   3   4   3   55.99    5.12
  -3   4  -3   47.85    5.15
   3   4   3   46.87    5.16
  -3   4  -3   47.24    5.29
   3   4   3   55.35    5.16
  -4  -4  -3   12.32    1.67
  -4  -4  -3    7.58    1.30
   4  -4   3   10.25    1.56
   4  -4   3    9.55    2.12
   4   4   3   10.77    1.75
   4   4   3   10.08    1.63
  -4   4  -3   12.33    1.70
   4   4   3   11.32    1.80
   4   4   3   11.36    1.80
  -4   4  -3   11.07    2.25
  -5  -4  -3   40.72    4.27
   5  -4   3   28.29    4.89
   5  -4   3   40.14    4.19
  -5  -4  -3   42.04    4.08
  -5   4  -3   35.84    4.72
   5   4   3   43.54    4.33
  -5   4  -3   37.24    4.20
   5   4   3   38.44    4.46
   5   4   3   33.78    4.34
  -6  -4  -3   92.65    9.64
   6  -4   3   90.48    9.73
   6  -4   3   89.64   10.53
   6   4   3   92.75   10.02
  -6   4  -3  103.63    9.79
   6   4   3   88.62    9.99
   6   4   3   97.18    9.85
  -6   4  -3  103.10   10.37
   7  -4   3   70.32    7.48
   7  -4   3   76.38    8.64
  -7  -4  -3   72.04    7.36
   7   4   3   54.88    7.68
   7   4   3   74.96    7.60
  -7   4  -3   77.53    8.27
  -7   4  -3   75.52    7.50
   7   4   3   64.02    7.92
   8  -4   3   26.30    3.31
  -8  -4  -3   20.87    2.98
   8  -4   3   26.29    4.71
   8   4   3   16.73    3.50
   8   4   3   24.85    3.48
   8   4   3   26.70    4.27
  -8   4  -3   28.69    4.78
  -9  -4  -3    6.39    1.65
   9  -4   3    9.03    1.96
   9  -4   3    9.83    3.39
   9   4   3   11.76    2.23
   9   4   3    7.45    3.03
   9   4   3    5.22    2.07
 -10  -4  -3    6.77    1.74
  10  -4   3    6.88    2.06
  10  -4   3    9.80    3.54
  10   4   3    8.37    2.05
  10   4   3    9.65    3.58
  10   4   3    5.59    2.20
  11  -4   3   18.31    4.65
  11  -4   3   10.31    2.82
 -11  -4  -3   16.25    2.65
  11   4   3   14.48    2.87
  11   4   3   11.74    2.54
  11   4   3   13.70    4.47
  12  -4   3    8.10    2.60
 -12  -4  -3   12.75    2.37
  12  -4   3    7.94    4.28
  12   4   3    9.01    2.48
  12   4   3    4.84    4.17
  13  -4   3    1.76    4.07
 -13  -4  -3    0.03    1.52
  13   4   3    2.05    1.92
  13   4   3   -2.31    4.02
 -14  -4  -3    2.16    1.72
  14  -4   3   -0.26    4.37
  14   4   3  -10.48    4.16
  14   4   3    0.54    1.78
  14  -5  -3   -1.80    3.83
 -14  -5   3   -0.12    1.77
 -14   5   3    1.50    3.87
 -13  -5   3   -0.28    1.86
  13  -5  -3   -2.91    3.18
 -13   5   3    0.99    3.44
  13   5  -3    3.41    1.39
  13   5  -3    0.39    1.60
  12  -5  -3   -0.12    3.02
  12   5  -3    3.69    1.58
  12   5  -3    1.19    1.45
 -12   5   3    5.43    3.42
  11  -5  -3    9.96    3.49
 -11   5   3    7.42    3.34
  11   5  -3   10.84    2.23
  11   5  -3    6.00    2.30
  10  -5  -3    8.64    2.95
  10   5  -3    6.87    2.10
  10   5  -3    3.96    4.62
  10   5  -3    8.06    1.87
 -10   5   3    9.65    3.17
   9  -5  -3    4.25    2.46
   9   5  -3    4.20    1.45
  -9   5   3    3.28    2.26
   9   5  -3    3.79    1.60
   9   5  -3    4.68    3.47
   8  -5  -3    1.84    1.83
  -8   5   3    1.29    1.69
   8   5  -3    3.92    2.55
   8   5  -3    0.49    1.14
   8   5  -3    1.05    1.00
   7  -5  -3   12.73    2.62
   7   5  -3    5.13    2.32
   7   5  -3    6.81    1.52
  -7   5   3    9.60    2.28
   7   5  -3    7.61    1.77
   6  -5  -3    5.43    1.79
   6   5  -3    5.56    1.67
  -6   5   3    7.86    1.85
   6   5  -3    4.61    1.11
   6   5  -3    3.26    1.21
   5  -5  -3   39.83    4.05
  -5   5   3   39.10    4.44
  -5   5   3   38.26    4.08
   5   5  -3   37.35    4.35
   5   5  -3   35.55    4.06
   4  -5  -3    3.42    0.71
   4   5  -3    2.43    0.72
  -4   5   3    4.10    0.77
  -4   5   3    4.08    1.30
   4   5  -3    2.68    0.97
  -3   5   3    7.98    1.50
  -3   5   3    8.01    1.16
   3   5  -3    5.51    1.28
  -2   5   3   53.72    4.90
  -2   5   3   45.51    5.03
   2   5  -3   40.11    4.97
  -1   5   3   77.92    6.94
   1   5  -3   58.75    7.00
  -1   5   3   65.33    7.02
   0   5   3   58.66    5.37
   0   5   3   51.44    5.44
   0   5  -3   43.88    5.43
   1   5   3   32.22    3.73
  -1   5  -3   33.11    3.78
   1   5   3   37.60    3.69
  -2   5  -3    5.75    1.26
   2   5   3    7.02    1.17
   2   5   3    9.43    1.47
   3  -5   3   35.73    4.58
   3  -5   3   39.76    4.35
  -3   5  -3   35.36    4.35
  -3   5  -3   35.21    4.46
   3   5   3   41.52    4.41
   3   5   3   40.66    4.31
   3   5   3   49.20    4.21
   4  -5   3   41.10    4.76
   4  -5   3   42.03    5.19
   4   5   3   47.26    4.83
   4   5   3   50.47    4.73
  -4   5  -3   38.77    5.07
  -4   5  -3   41.15    4.80
   4   5   3   47.13    4.90
   5  -5   3   23.30    2.69
   5  -5   3   15.81    3.28
   5   5   3   22.77    3.08
   5   5   3   23.52    2.80
  -5   5  -3   22.60    3.66
   5   5   3   17.83    2.66
  -5   5  -3   20.25    2.83
   6  -5   3    0.36    1.95
   6  -5   3    3.38    1.09
  -6   5  -3    3.08    1.97
   6   5   3    4.33    1.65
   6   5   3    1.10    1.00
  -6   5  -3    3.77    1.15
   6   5   3   -0.40    0.98
   7  -5   3    1.55    2.43
   7  -5   3    2.32    1.13
  -7   5  -3    5.42    1.27
  -7   5  -3    5.84    2.54
   7   5   3    1.11    1.17
   7   5   3    0.86    1.74
   7   5   3    2.34    1.41
   8  -5   3   10.84    3.31
   8  -5   3    7.86    1.69
   8   5   3    9.86    1.90
   8   5   3    4.85    2.00
  -8   5  -3    6.36    2.93
   8   5   3    8.36    2.60
   9  -5   3    1.63    1.36
   9  -5   3    3.10    2.94
   9   5   3    2.73    1.51
   9   5   3    1.92    1.78
  -9   5  -3   10.62    3.26
   9   5   3    4.80    2.56
  10  -5   3    1.96    2.99
  10  -5   3    2.76    1.72
  10   5   3    0.47    1.73
  10   5   3    2.75    1.62
  10   5   3    5.58    3.05
  11  -5   3   -0.58    1.68
  11  -5   3   -0.54    2.99
  11   5   3    1.57    3.18
  11   5   3    0.38    1.57
  11   5   3   -2.19    1.33
  12  -5   3   -2.27    3.26
 -12  -5  -3    1.65    1.75
  12   5   3    2.49    1.94
  12   5   3   -1.08    1.46
  12   5   3    5.08    3.72
  13  -5   3    0.67    3.80
 -13  -5  -3    2.40    1.73
  13   5   3   -0.70    3.94
  13   5   3   -0.13    2.78
  13   5   3    5.43    2.22
 -14  -5  -3    3.77    2.04
  14  -5   3   -5.25    4.03
  14   5   3    1.99    4.62
  13  -6  -3   -2.47    3.65
  13   6  -3    1.77    1.49
 -13   6   3    0.75    3.31
  13   6  -3    0.60    1.53
  12  -6  -3    0.85    3.28
  12   6  -3    2.42    1.53
 -12   6   3    1.12    3.29
  12   6  -3   -0.07    1.56
  11  -6  -3   -2.13    2.74
 -11   6   3    0.48    2.96
  11   6  -3    0.22    1.47
  11   6  -3   -1.12    1.27
  10  -6  -3   -1.18    2.51
  10   6  -3    1.57    1.29
  10   6  -3    1.54    1.44
 -10   6   3    2.23    2.80
   9  -6  -3    0.70    2.11
  -9   6   3    0.51    2.36
   9   6  -3   -1.14    0.97
   9   6  -3   -0.93    1.19
   8  -6  -3    4.98    2.39
   8   6  -3    2.51    1.16
  -8   6   3    2.46    2.13
   8   6  -3   -0.82    1.11
   7  -6  -3   16.28    3.21
   7   6  -3   11.10    1.88
  -7   6   3   16.22    3.04
   7   6  -3    9.15    2.21
   6  -6  -3    2.22    1.59
  -6   6   3    1.42    1.47
   6   6  -3   -0.52    0.89
   6   6  -3   -0.04    0.66
   5   6  -3   -0.48    0.55
  -5   6   3    2.07    1.33
   5   6  -3    0.37    0.76
   4  -6  -3    0.91    0.58
   4   6  -3   -0.04    0.64
  -4   6   3   -0.33    1.18
  -4   6   3    0.45    0.62
   3   6  -3   -0.21    0.66
  -3   6   3    0.15    0.56
  -3   6   3   -1.45    1.02
  -2   6   3    1.91    0.62
   2   6  -3   -0.26    0.78
  -2   6   3    1.72    1.14
   1   6  -3    0.66    0.73
  -1   6   3    1.70    0.96
  -1   6   3    0.47    0.29
   0   6   3   14.99    1.84
   0   6   3   14.55    2.00
   0   6  -3    8.84    1.77
   1   6   3    3.33    0.84
   1   6   3    4.37    1.08
  -1   6  -3    3.40    1.00
   2   6   3    5.68    1.14
   2   6   3    7.18    1.40
  -2   6  -3    5.30    1.27
   3  -6   3    3.18    1.01
   3  -6   3    3.02    1.35
   3   6   3    2.74    0.85
   3   6   3    4.06    1.27
  -3   6  -3    3.15    1.05
  -3   6  -3    4.03    1.36
   4  -6   3    5.57    1.79
   4  -6   3    9.56    1.60
   4   6   3    9.45    1.77
  -4   6  -3    6.83    2.01
   4   6   3    6.84    1.41
  -4   6  -3    8.53    1.59
   4   6   3    6.68    1.08
   5  -6   3    1.00    0.88
   5  -6   3    1.02    1.58
  -5   6  -3    1.35    1.70
   5   6   3   -0.05    1.18
  -5   6  -3   -0.16    0.84
   5   6   3   -0.11    0.84
   6  -6   3   -1.26    0.75
   6  -6   3   -0.71    1.52
   6   6   3   -0.59    0.95
  -6   6  -3    1.55    1.98
  -6   6  -3   -0.18    0.86
   6   6   3   -0.55    1.35
   7  -6   3   -0.39    1.52
   7  -6   3    1.56    1.00
  -7   6  -3    1.21    1.07
   7   6   3    2.50    1.73
   7   6   3   -0.02    1.17
  -7   6  -3    0.37    2.12
   7   6   3    0.40    1.03
   8  -6   3    1.70    1.19
   8  -6   3    0.08    2.40
   8   6   3   -0.50    1.78
  -8   6  -3    6.44    2.85
   8   6   3    0.64    1.45
   8   6   3   -0.21    1.15
  -8   6  -3    2.14    1.14
   9  -6   3   -1.07    2.65
   9  -6   3    1.30    1.36
   9   6   3   -0.39    1.61
   9   6   3   -1.04    1.24
  -9   6  -3    3.81    2.96
   9   6   3    2.53    2.15
  10  -6   3   -0.66    1.40
  10  -6   3   -1.49    2.75
  10   6   3    0.38    2.67
  10   6   3   -1.50    1.24
 -10   6  -3   -0.29    3.29
  10   6   3   -0.98    1.68
  11  -6   3    0.52    3.04
  11   6   3    2.47    1.89
  11   6   3   -0.71    1.42
  11   6   3    3.95    3.11
  12  -6   3    0.03    3.57
  12   6   3    0.68    1.67
  12   6   3    1.24    1.85
  12   6   3    2.80    3.52
  13  -6   3   -0.18    3.79
  13   6   3    3.79    2.13
  13   6   3    5.94    4.34
  12  -7  -3   -1.06    3.24
  12   7  -3    0.98    1.75
 -12   7   3    1.44    3.24
  12   7  -3   -1.04    1.50
  11  -7  -3   -0.81    2.97
 -11   7   3    0.38    3.11
  11   7  -3    0.61    1.69
  11   7  -3    0.06    1.31
  10  -7  -3    0.59    2.66
  10   7  -3   -0.96    1.30
  10   7  -3    0.62    1.24
 -10   7   3    2.16    2.91
   9  -7  -3    0.99    2.28
   9   7  -3    1.15    1.06
   9   7  -3   -1.45    1.29
  -9   7   3    1.59    2.59
   8  -7  -3    2.40    2.22
   8   7  -3    1.05    0.89
  -8   7   3    3.82    2.40
   8   7  -3    1.86    1.40
   7  -7  -3    3.96    2.12
   7   7  -3    4.23    1.13
  -7   7   3    8.84    2.53
   7   7  -3    4.76    1.60
   6  -7  -3    4.50    2.20
  -6   7   3    3.21    1.94
   6   7  -3    1.55    0.68
   6   7  -3    2.37    1.14
  -5   7   3   16.25    2.76
   5   7  -3    9.84    2.09
   4   7  -3    7.03    1.70
  -4   7   3   13.64    2.29
   3   7  -3    1.16    0.88
  -3   7   3    0.48    1.31
  -3   7   3    1.56    0.83
   2   7  -3   10.75    1.93
  -2   7   3   16.08    2.41
  -2   7   3   11.18    1.81
   1   7  -3    2.59    1.05
  -1   7   3    3.64    1.32
  -1   7   3    2.04    0.89
   0   7  -3    4.23    1.19
   0   7   3    6.36    1.38
   0   7   3    2.29    0.84
  -1   7  -3    0.73    0.80
   1   7   3   -0.49    0.93
   1   7   3    0.57    0.67
   2   7   3    2.37    0.89
   2   7   3    3.85    1.21
  -2   7  -3    2.32    1.02
   3  -7   3   11.47    2.11
   3   7   3   18.67    2.42
   3   7   3   12.57    1.96
  -3   7  -3   12.00    2.14
   4  -7   3    7.13    2.12
   4  -7   3    8.33    1.67
  -4   7  -3   10.43    2.67
   4   7   3    9.62    1.89
   4   7   3    8.39    1.59
  -4   7  -3    9.85    1.80
   5  -7   3    1.70    1.65
   5  -7   3   -0.08    0.88
   5   7   3    2.83    1.28
  -5   7  -3    1.89    1.03
  -5   7  -3    1.92    2.02
   5   7   3    0.66    0.92
   6  -7   3   -0.18    1.98
   6  -7   3    1.49    1.05
   6   7   3   -0.32    0.76
  -6   7  -3    2.62    2.18
  -6   7  -3    0.61    1.00
   6   7   3    0.07    1.07
   6   7   3    2.49    1.47
   7  -7   3    2.18    1.04
   7  -7   3   -1.42    2.12
  -7   7  -3    1.62    1.08
  -7   7  -3    0.85    2.45
   7   7   3    0.31    0.85
   7   7   3    0.44    1.51
   7   7   3   -1.80    1.13
   8  -7   3    0.36    2.56
   8  -7   3    1.96    1.25
   8   7   3    0.61    1.53
  -8   7  -3    2.58    1.31
  -8   7  -3    3.35    2.98
   8   7   3   -0.26    0.92
   8   7   3    5.14    2.02
   9  -7   3    1.66    1.39
   9  -7   3    2.68    2.89
  -9   7  -3    2.53    3.28
  -9   7  -3   -0.18    1.31
   9   7   3   -0.01    1.55
   9   7   3    1.66    1.13
   9   7   3    3.55    2.31
  10  -7   3    0.58    3.02
 -10   7  -3    1.53    3.56
  10   7   3   -0.07    1.74
  10   7   3    3.67    2.60
  11  -7   3    0.63    3.33
  11   7   3    3.45    1.41
  11   7   3    1.68    2.16
 -11   7  -3    0.03    3.77
  11   7   3    6.79    3.36
  12  -7   3   -1.29    3.64
  12   7   3    2.87    1.41
  12   7   3    6.60    3.88
  12   7   3    0.13    1.98
  11  -8  -3   -1.12    3.02
  11   8  -3   -1.20    1.23
 -11   8   3   -1.38    3.21
  11   8  -3    1.83    1.79
  10  -8  -3    3.11    3.31
  10   8  -3    2.90    1.24
  10   8  -3    0.36    1.48
 -10   8   3    3.20    3.24
   9  -8  -3   10.47    3.61
  -9   8   3    4.94    3.00
   9   8  -3    2.40    1.60
   9   8  -3    4.89    1.37
   8  -8  -3    8.66    3.26
   8   8  -3    4.39    1.11
  -8   8   3    9.80    3.03
   8   8  -3    4.20    1.72
   7  -8  -3    6.09    2.57
   7   8  -3    2.80    1.49
  -7   8   3    5.54    2.40
   6  -8  -3    0.42    1.90
   6   8  -3    0.38    1.00
  -6   8   3   -0.85    1.83
   5   8  -3    4.23    1.43
  -5   8   3    7.64    2.15
   4   8  -3   19.84    3.17
  -4   8   3   27.06    3.79
  -3   8   3    9.24    2.19
   3   8  -3    5.12    1.49
   2   8  -3    3.35    1.23
  -2   8   3    5.34    1.82
  -1   8   3   -0.04    1.23
  -1   8   3    0.56    0.79
   1   8  -3    0.21    0.90
   0   8   3   26.00    3.16
   0   8  -3   21.14    3.22
   0   8   3   19.88    2.92
   1   8   3   33.58    4.15
  -1   8  -3   33.38    4.21
   1   8   3   37.36    3.99
   2   8   3   21.98    2.74
   2   8   3   24.66    3.15
  -2   8  -3   17.93    2.98
   3  -8   3    5.44    1.55
   3   8   3    8.60    1.70
  -3   8  -3    6.14    1.66
   3   8   3    6.28    1.34
   4  -8   3    1.71    1.04
   4   8   3    0.90    0.89
   4   8   3    0.76    1.12
  -4   8  -3    0.85    1.05
   5  -8   3    7.41    1.58
  -5   8  -3    3.91    1.45
   5   8   3    5.91    1.62
   5   8   3    1.88    1.22
   6  -8   3   13.40    2.32
   6   8   3   11.89    2.30
   6   8   3   11.32    2.26
  -6   8  -3   14.36    2.39
   7  -8   3    4.70    1.58
   7   8   3    3.23    1.66
   7   8   3    2.71    1.49
   7   8   3    4.43    1.14
  -7   8  -3    3.96    1.46
   8  -8   3    1.24    1.27
   8   8   3   -1.24    1.33
   8   8   3    3.35    1.78
  -8   8  -3   -0.71    1.12
   8   8   3   -0.30    0.95
   9   8   3   -1.20    0.97
   9   8   3    4.18    2.14
   9   8   3   -2.22    1.56
  10  -8   3    0.48    4.00
  10   8   3    0.01    1.96
 -10   8  -3    1.61    5.25
  10   8   3    2.70    1.39
  10   8   3    5.06    2.74
  11  -8   3    1.62    3.87
  11   8   3    1.18    2.06
 -11   8  -3    5.20    5.22
  11   8   3    2.98    1.60
 -10   9   3    2.26    3.43
   9  -9  -3    3.14    3.15
   9   9  -3    1.27    1.49
  -9   9   3    0.35    2.94
   8  -9  -3   -0.50    2.32
   8   9  -3    0.74    1.51
  -8   9   3    2.20    2.78
   7  -9  -3   10.54    3.24
  -7   9   3   14.06    3.30
   7   9  -3    6.56    2.01
   6  -9  -3   21.12    4.10
   6   9  -3   12.06    2.61
  -6   9   3   22.33    3.75
   5   9  -3    4.19    1.60
  -5   9   3   10.63    2.55
  -4   9   3    0.99    1.86
   4   9  -3    0.79    1.16
   3   9  -3   -0.10    0.90
  -3   9   3    1.95    1.79
   2   9  -3   10.94    2.23
  -2   9   3   14.43    2.58
  -1   9   3   38.04    4.28
   1   9  -3   25.39    4.12
  -1   9   3   32.37    3.92
   0   9  -3   13.54    2.66
   0   9   3   18.85    2.64
   0   9   3   18.08    2.77
   1   9   3    1.14    1.33
   1   9   3    0.30    0.79
  -1   9  -3    0.59    1.09
   2   9   3    4.59    1.24
  -2   9  -3    2.80    1.40
   2   9   3    5.59    1.60
   3  -9   3   15.03    2.48
   3   9   3   10.62    2.13
  -3   9  -3   11.52    2.23
   3   9   3    9.33    1.82
   4  -9   3   21.74    3.33
   4   9   3   18.38    2.92
   4   9   3   25.23    3.16
  -4   9  -3   24.07    3.38
   5  -9   3   14.82    2.55
  -5   9  -3   14.38    2.46
   5   9   3   10.99    2.22
   5   9   3   13.48    2.41
   6  -9   3    1.62    1.33
   6   9   3    0.31    1.99
  -6   9  -3    1.47    1.35
   6   9   3   -0.83    1.17
   7   9   3   -0.80    1.29
  -7   9  -3    0.89    1.44
   8   9   3    1.98    1.78
   9   9   3    3.75    1.37
   9   9   3    1.50    1.99
   8 -10  -3    6.19    3.46
  -8  10   3    9.52    3.50
   8  10  -3    2.18    1.75
   7 -10  -3    3.52    2.87
   7  10  -3    0.77    1.38
  -7  10   3    3.49    2.80
   6 -10  -3    1.89    2.27
  -6  10   3   -0.38    2.23
   6  10  -3   -0.37    1.25
   5 -10  -3    1.92    2.34
   5  10  -3    0.08    1.18
  -5  10   3    3.34    2.32
  -4  10   3    5.69    2.40
   4  10  -3    0.80    1.10
   3  10  -3    0.65    1.17
  -3  10   3    7.70    2.32
  -2  10   3    2.00    1.86
   2  10  -3    0.12    1.20
  -1  10   3    0.34    2.08
   1  10  -3    1.54    1.17
   0  10  -3    5.90    1.71
   1  10   3   13.12    2.19
  -1  10  -3   13.75    2.65
   2  10   3   10.01    1.87
  -2  10  -3    9.58    2.12
   3 -10   3    5.00    1.77
  -3  10  -3    4.72    1.69
   3  10   3    2.25    1.12
   4 -10   3    1.23    1.26
  -4  10  -3    1.53    1.45
   4  10   3    0.39    0.97
   5 -10   3    2.29    1.51
   5  10   3    0.18    1.15
  -5  10  -3    0.92    1.37
   6  10   3    3.70    1.52
   7  10   3    3.26    1.59
   5  11  -3    0.69    1.28
   4  11  -3   -0.32    1.13
   3  11  -3    0.27    1.28
   2  11  -3    3.59    1.45
   1  11  -3    1.90    1.43
   0  11  -3    0.49    1.33
  -1  11  -3   -0.32    1.26
   2 -11   3   -0.07    1.23
   2  11   3   -0.62    0.95
  -2  11  -3   -1.24    1.36
   3 -11   3    4.24    1.79
  -3  11  -3    2.39    1.70
   3  11   3    0.65    1.04
   4 -11   3    2.58    1.63
  -4  11  -3    2.01    1.58
   4  11   3    1.76    1.19
   5  11   3    1.88    1.31
  15   0  -4    0.98    4.80
 -14   0   4    1.74    1.15
  14   0  -4   -5.79    4.06
 -13   0   4    2.16    1.14
  13   0  -4    1.39    4.14
 -12   0   4   29.75    3.61
  12   0  -4   28.73    5.95
 -11   0   4   15.35    2.45
  11   0  -4   24.21    4.94
  10   0  -4    5.39    1.50
 -10   0   4    2.90    1.11
  10   0  -4    1.70    3.06
  -9   0   4    2.62    1.02
   9   0  -4    2.30    1.13
  -9   0   4    4.29    1.89
  -9   0   4    4.04    2.09
   9   0  -4    2.55    2.83
   8   0  -4   28.99    3.78
  -8   0   4   33.06    4.47
  -8   0   4   32.89    3.77
   8   0  -4   39.30    5.31
  -7   0   4  178.85   17.31
  -7   0   4  166.15   17.54
   7   0  -4  163.13   17.78
   7   0  -4  165.88   17.26
  -7   0   4  179.66   17.26
   6   0  -4  343.04   33.56
  -6   0   4  356.90   33.83
   6   0  -4  283.89   33.84
  -6   0   4  361.62   33.58
  -6   0   4  337.77   33.57
   5   0  -4  173.10   18.32
  -5   0   4  192.53   18.38
  -5   0   4  197.53   18.59
  -5   0   4  178.96   18.40
   5   0  -4  188.87   18.35
   5   0  -4  168.29   18.63
  -4   0   4    5.57    0.90
  -4   0   4    4.80    1.08
   4   0  -4    4.73    1.02
  -4   0   4    4.16    0.90
   4   0  -4    3.61    0.70
   4   0  -4    2.80    0.81
   4   0  -4    4.25    1.14
   3   0  -4    6.00    1.09
  -3   0   4    5.81    1.03
  -3   0   4    6.37    0.90
   3   0  -4    5.84    0.89
  -2   0   4  218.53   22.43
  -2   0   4  220.89   22.45
  -2   0   4  239.75   22.44
  -1   0   4  558.01   56.50
   1   0  -4  576.80   56.50
  -1   0   4  580.15   56.50
   0   0  -4  116.09   11.57
   0   0  -4  117.34   11.58
   0   0   4  110.83   11.57
   0   0  -4  112.68   11.57
   0   0   4  118.52   11.58
   0   0  -4  124.82   11.60
   1   0   4  119.10   12.30
   1   0   4  120.62   12.23
  -1   0  -4  122.32   12.23
  -1   0  -4  139.13   12.29
  -1   0  -4  122.57   12.23
  -1   0  -4  115.74   12.22
  -2   0  -4  952.82   90.64
   2   0   4 1000.00   90.76
   2   0   4  929.03   90.64
  -2   0  -4  904.38   90.63
   2   0   4  818.50   90.63
  -2   0  -4  906.41   90.64
  -3   0  -4  471.03   47.62
  -3   0  -4  462.55   47.62
   3   0   4  526.84   47.83
   3   0   4  495.70   47.80
   3   0   4  459.12   47.62
   3   0   4  480.36   47.63
   4   0   4  502.24   46.16
  -4   0  -4  422.10   45.86
   4   0   4  462.60   46.12
   4   0   4  473.33   45.90
   5   0   4  132.43   13.85
   5   0   4  138.11   13.99
  -5   0  -4  124.34   13.48
  -5   0  -4  145.36   13.53
  -6   0  -4    5.59    1.10
   6   0   4    6.27    1.65
  -6   0  -4    5.95    0.98
   6   0   4    6.53    1.11
   6   0   4   12.98    2.71
   7   0   4   52.58    6.15
  -7   0  -4   40.73    4.59
  -7   0  -4   40.75    4.41
   7   0   4   37.84    4.92
   8   0   4   62.01    8.09
  -8   0  -4   62.72    6.37
   8   0   4   56.37    6.82
   9   0   4   19.43    3.26
  -9   0  -4   23.17    3.21
  -9   0  -4   20.25    2.67
   9   0   4   28.32    5.08
 -10   0  -4   17.91    2.43
  10   0   4   24.40    3.37
 -10   0  -4   16.50    2.99
  10   0   4   14.96    4.47
  11   0   4    2.62    3.72
 -11   0  -4    4.29    1.13
  11   0   4    2.55    1.62
 -11   0  -4    0.24    2.21
  12   0   4   11.91    2.65
  12   0   4    4.62    4.12
 -12   0  -4    9.96    1.73
  13   0   4    4.67    4.37
 -13   0  -4    8.18    1.54
  13   0   4    7.47    2.25
  14   0   4    5.07    2.11
  14   0   4   -1.34    4.43
  15   0   4    5.79    2.16
  15   0   4   -2.17    4.70
  15  -1  -4   -0.19    4.51
 -15  -1   4    1.26    1.28
  15   1  -4  -10.36    4.14
  14  -1  -4    7.61    4.82
 -14  -1   4    6.67    1.59
  14   1  -4    0.23    4.43
  13  -1  -4   12.69    4.69
 -13  -1   4   13.47    2.10
  13   1  -4    2.74    4.52
 -12  -1   4    6.90    1.56
  12  -1  -4   10.46    3.89
  12   1  -4    5.15    4.26
  11  -1  -4    3.44    3.13
 -11  -1   4    1.13    0.97
 -11  -1   4    3.23    2.22
  11   1  -4   -0.46    1.09
  11   1  -4   -0.32    3.27
 -11   1   4    0.16    2.36
 -10  -1   4    9.29    2.40
 -10  -1   4    8.09    1.61
  10  -1  -4    8.45    3.31
 -10   1   4    5.52    2.57
 -10   1   4    8.59    1.64
  10   1  -4   13.80    4.07
  10   1  -4    9.57    2.01
  -9  -1   4   48.44    5.30
   9  -1  -4   47.54    6.47
  -9  -1   4   48.16    5.73
   9  -1  -4   58.81    5.63
   9   1  -4   42.30    5.39
   9   1  -4   52.15    6.99
  -9   1   4   48.26    5.18
  -9   1   4   36.78    6.11
  -8  -1   4   74.18    7.33
  -8  -1   4   69.61    6.98
   8  -1  -4   57.32    7.67
   8  -1  -4   71.93    6.97
   8   1  -4   62.56    7.03
  -8   1   4   56.21    7.33
  -8   1   4   61.37    6.83
   8   1  -4   72.20    8.20
   7  -1  -4   19.70    2.30
   7  -1  -4   17.43    3.17
  -7  -1   4   21.32    2.72
  -7  -1   4   19.87    2.52
   7   1  -4   16.51    2.46
  -7   1   4   14.78    2.81
   7   1  -4   19.26    2.61
  -7   1   4   12.63    2.18
   7   1  -4   18.47    3.63
  -6  -1   4   22.76    2.57
   6  -1  -4   17.25    2.17
   6  -1  -4   17.62    3.01
  -6  -1   4   20.49    2.89
  -6  -1   4   15.52    2.38
  -6   1   4   17.34    2.72
  -6   1   4   14.49    2.18
   6   1  -4   22.15    2.49
   6   1  -4   17.03    3.21
   6   1  -4   16.55    2.38
  -5  -1   4  124.85   12.56
  -5  -1   4  135.57   12.65
  -5  -1   4  122.07   12.71
   5  -1  -4  114.76   12.73
   5   1  -4  124.18   12.53
   5   1  -4  112.27   12.49
   5   1  -4  126.85   12.95
  -5   1   4  135.35   12.69
  -5   1   4  122.76   12.46
  -4  -1   4  261.08   31.32
   4  -1  -4  316.06   31.38
  -4  -1   4  325.14   31.26
  -4  -1   4  302.84   31.34
   4   1  -4  306.49   31.26
  -4   1   4  340.31   31.21
   4   1  -4  314.19   31.24
  -4   1   4  329.11   31.32
   4   1  -4  344.05   31.54
   4   1  -4  308.68   31.23
  -3  -1   4  250.45   26.13
  -3  -1   4  299.45   26.28
   3   1  -4  247.30   26.11
   3   1  -4  252.68   26.11
  -3   1   4  255.19   26.16
  -3   1   4  294.90   26.10
   3   1  -4  250.35   26.13
  -2  -1   4  154.56   12.61
  -2  -1   4  118.75   12.45
   2   1  -4  125.57   12.45
   2   1  -4  114.13   12.44
  -2   1   4  125.39   12.49
   2   1  -4  120.46   12.45
   1  -1  -4    5.35    0.66
   1  -1  -4    4.98    0.64
  -1  -1   4    3.37    0.63
  -1  -1   4    4.72    0.67
   1   1  -4    4.68    0.69
   1   1  -4    5.16    0.65
  -1   1   4    4.16    0.71
   1   1  -4    4.93    0.69
  -1   1   4    5.22    0.67
  -1   1   4    5.61    0.67
  -1   1   4    4.64    0.64
   0  -1   4  145.19   13.61
   0  -1  -4  137.16   13.55
   0  -1   4  135.08   13.56
   0  -1  -4  134.98   13.55
   0   1  -4  154.67   13.64
   0   1   4  132.98   13.55
   0   1  -4  136.47   13.55
   0   1   4  132.31   13.55
   0   1   4  128.68   13.59
   0   1  -4  132.60   13.55
   0   1  -4  136.74   13.55
   1  -1   4  195.30   19.68
  -1  -1  -4  190.97   19.63
   1   1   4  193.46   19.63
   1   1   4  197.03   19.70
   1   1   4  183.17   19.63
   1   1   4  225.10   19.66
  -1   1  -4  220.18   19.71
  -1   1  -4  183.87   19.61
  -2  -1  -4  257.20   26.65
   2  -1   4  270.41   26.71
  -2  -1  -4  271.41   26.66
   2  -1   4  272.41   26.77
   2   1   4  271.04   26.66
   2   1   4  269.48   26.66
   2   1   4  297.28   26.80
  -2   1  -4  237.57   26.62
   2   1   4  266.47   26.97
  -2   1  -4  264.36   26.71
   2   1   4  286.66   26.68
  -3  -1  -4   14.67    1.74
   3  -1   4   20.08    2.55
  -3  -1  -4   16.12    1.81
   3  -1   4   16.71    1.88
  -3   1  -4   13.81    1.69
   3   1   4   17.20    1.85
   3   1   4   17.15    2.49
   3   1   4   18.11    2.22
  -3   1  -4   15.09    1.89
   3   1   4   17.30    1.82
   3   1   4   17.85    1.83
   4  -1   4   13.34    1.76
   4  -1   4   21.92    2.75
  -4  -1  -4   14.84    1.60
  -4  -1  -4   14.59    1.70
   4   1   4   12.16    1.68
   4   1   4   14.01    1.68
  -4   1  -4   12.10    1.53
   4   1   4   19.31    2.36
   4   1   4   13.71    2.22
  -5  -1  -4  137.02   13.88
  -5  -1  -4  148.10   13.93
   5  -1   4  143.24   14.48
   5  -1   4  143.81   14.07
   5   1   4  138.26   13.95
  -5   1  -4  131.10   13.83
   5   1   4  137.29   14.34
   5   1   4  132.58   14.22
  -6  -1  -4  189.26   18.30
   6  -1   4  188.54   18.55
  -6  -1  -4  203.89   18.36
   6  -1   4  169.65   18.96
   6   1   4  183.29   18.38
   6   1   4  191.55   18.79
  -6   1  -4  170.23   18.25
   6   1   4  167.37   18.72
   7  -1   4   82.54    8.90
   7  -1   4   83.28    9.84
  -7  -1  -4   98.63    8.75
  -7  -1  -4   83.29    8.54
   7   1   4   92.91    9.12
   7   1   4   73.84    8.62
  -7   1  -4   75.45    8.49
   7   1   4   83.65    9.47
   8  -1   4    5.39    1.76
   8  -1   4    6.37    3.30
  -8  -1  -4    6.29    1.66
  -8  -1  -4    7.83    1.33
   8   1   4    8.89    3.16
   8   1   4    5.97    1.85
  -8   1  -4    6.93    1.19
   9  -1   4    2.33    1.51
  -9  -1  -4    1.80    0.95
   9  -1   4    0.94    3.11
  -9  -1  -4    2.34    1.54
   9   1   4    0.40    3.08
   9   1   4    0.17    1.37
  10  -1   4   25.40    5.27
  10  -1   4   22.99    3.66
 -10  -1  -4   25.45    4.00
 -10  -1  -4   21.13    2.99
  10   1   4   19.12    4.85
  10   1   4   24.69    3.60
  11  -1   4   16.42    5.12
 -11  -1  -4   17.04    3.60
  11  -1   4   18.43    3.28
 -11  -1  -4   15.28    2.42
  11   1   4   18.84    3.12
  11   1   4   16.09    4.82
  12  -1   4    6.80    2.18
  12  -1   4    3.78    4.38
 -12  -1  -4    5.32    1.42
  12   1   4   11.11    2.32
  12   1   4    2.03    3.88
  13  -1   4   -2.80    4.19
 -13  -1  -4    0.32    0.94
  13  -1   4   -1.01    1.73
  13   1   4    0.79    1.52
  13   1   4   -2.49    3.94
  14  -1   4   -1.48    4.49
  14  -1   4   -0.07    1.81
 -14  -1  -4    1.18    1.07
  14   1   4   -0.88    1.73
  14   1   4   -5.62    3.94
  15  -1   4    1.96    2.16
  15  -1   4   -1.02    4.56
 -15  -1  -4    4.19    1.40
  15   1   4    2.31    1.94
  15   1   4   -2.17    4.78
  15  -2  -4   -1.18    4.51
 -15  -2   4   -0.21    1.15
  15   2  -4   -2.83    4.71
 -14  -2   4    0.23    1.14
  14  -2  -4   -1.12    3.72
  14   2  -4   -6.86    4.05
  13  -2  -4    2.10    3.48
 -13  -2   4    1.26    1.27
  13   2  -4  -10.16    3.85
  12  -2  -4    1.76    3.19
 -12  -2   4    3.55    1.41
  12   2  -4    4.01    1.62
 -12   2   4    2.70    2.63
  12   2  -4    1.06    4.11
 -11  -2   4   13.59    2.36
  11  -2  -4   15.02    4.04
 -11   2   4   12.08    3.30
  11   2  -4   12.36    4.66
  11   2  -4   17.24    2.85
 -10  -2   4   20.62    3.39
  10  -2  -4   21.15    4.14
 -10  -2   4   20.96    2.78
  10   2  -4   15.08    4.62
 -10   2   4   11.75    3.29
  10   2  -4   14.93    2.81
  -9  -2   4    0.76    1.56
   9  -2  -4   -0.61    1.29
  -9  -2   4   -0.26    1.06
   9   2  -4    0.70    0.98
   9   2  -4   -3.90    3.14
   9   2  -4   -0.73    0.97
  -9   2   4    1.09    1.65
  -8  -2   4   20.29    2.67
  -8  -2   4   15.44    2.60
   8  -2  -4   14.25    3.27
   8   2  -4   17.76    2.49
  -8   2   4   18.40    3.30
   8   2  -4   13.69    2.56
   8   2  -4   16.89    4.26
   7  -2  -4   30.08    4.43
  -7  -2   4   33.21    3.75
  -7  -2   4   38.02    4.01
   7   2  -4   33.65    3.71
   7   2  -4   25.65    4.93
   7   2  -4   29.22    3.54
  -7   2   4   25.74    3.90
  -6  -2   4   36.12    3.93
   6  -2  -4   32.66    4.15
  -6  -2   4   33.96    3.88
   6   2  -4   27.93    4.87
   6   2  -4   32.48    3.77
  -6   2   4   32.36    3.96
   6   2  -4   33.59    3.68
  -5  -2   4   30.25    3.84
   5  -2  -4   35.98    3.98
  -5  -2   4   36.49    3.87
   5   2  -4   36.19    3.67
   5   2  -4   32.13    3.69
   5   2  -4   30.83    3.85
  -5   2   4   37.21    3.86
   5   2  -4   25.08    4.48
  -4  -2   4   29.95    3.50
  -4  -2   4   27.88    3.55
   4   2  -4   30.35    3.49
  -4   2   4   31.19    3.44
   4   2  -4   33.37    3.34
   4   2  -4   32.11    3.38
  -3  -2   4   59.57    6.68
  -3  -2   4   66.04    6.56
   3   2  -4   67.05    6.55
   3   2  -4   60.99    6.53
  -3   2   4   63.21    6.57
   3   2  -4   65.41    6.48
  -2  -2   4   81.85    8.46
   2   2  -4   81.45    8.48
  -2   2   4   83.04    8.50
   2   2  -4   89.53    8.46
   2   2  -4   84.27    8.42
   1   2  -4   23.13    2.49
  -1   2   4   21.79    2.49
   1   2  -4   22.18    2.39
  -1   2   4   25.71    2.41
   0   2   4   51.36    5.38
   0   2   4   48.83    5.43
   0   2  -4   52.20    5.34
   0   2  -4   54.54    5.47
   0   2   4   62.39    5.41
  -1  -2  -4    8.96    1.14
   1  -2   4   10.89    1.23
  -1   2  -4   10.25    1.35
   1   2   4    8.89    1.16
   1   2   4    9.46    1.17
   1   2   4    8.70    1.26
   1   2   4   10.78    1.19
  -2  -2  -4   39.35    4.39
   2  -2   4   43.28    4.47
   2   2   4   49.24    4.48
   2   2   4   52.14    4.67
   2   2   4   40.50    4.41
   2   2   4   40.75    4.40
   2   2   4   43.23    4.55
  -2   2  -4   42.52    4.49
  -3  -2  -4   49.13    4.76
   3  -2   4   46.53    4.85
  -3  -2  -4   45.54    4.79
   3  -2   4   47.99    5.25
   3   2   4   45.10    4.96
   3   2   4   46.86    5.11
  -3   2  -4   43.68    4.85
   3   2   4   53.72    4.89
   3   2   4   43.48    4.80
  -4  -2  -4   72.19    7.36
  -4  -2  -4   76.81    7.42
   4  -2   4   74.64    7.47
   4  -2   4   74.88    7.97
   4   2   4   76.77    7.45
   4   2   4   67.69    7.62
   4   2   4   67.42    7.47
  -4   2  -4   71.56    7.47
  -5  -2  -4    8.04    1.12
   5  -2   4    8.64    2.37
  -5  -2  -4    7.52    1.30
   5  -2   4    6.56    1.24
   5   2   4    7.25    1.30
   5   2   4    8.59    1.37
   5   2   4    5.74    1.53
   5   2   4    7.08    1.78
  -6  -2  -4    5.44    1.24
   6  -2   4    4.48    1.14
   6  -2   4    3.32    2.43
  -6  -2  -4    5.17    0.97
   6   2   4    4.32    1.22
   6   2   4    5.42    1.98
   6   2   4    3.18    1.46
  -7  -2  -4   17.16    2.46
   7  -2   4   14.76    3.71
   7  -2   4   17.67    2.50
  -7  -2  -4   16.71    2.19
   7   2   4   18.30    3.35
   7   2   4   18.11    2.78
   7   2   4   13.96    2.76
   8  -2   4   25.63    3.70
   8  -2   4   31.67    5.21
  -8  -2  -4   24.10    3.25
  -8  -2  -4   29.17    3.71
   8   2   4   31.18    4.12
   8   2   4   31.14    4.79
   8   2   4   29.75    3.73
   9  -2   4   15.82    4.32
  -9  -2  -4   17.36    2.47
  -9  -2  -4   17.01    2.91
   9  -2   4   15.11    2.83
   9   2   4   16.71    4.06
   9   2   4   17.93    3.07
 -10  -2  -4    1.62    2.04
 -10  -2  -4    0.07    1.07
  10  -2   4    3.64    3.66
  10  -2   4    2.49    1.69
  10   2   4    3.91    3.25
  10   2   4    3.19    1.64
 -11  -2  -4    2.35    2.50
  11  -2   4   -2.22    3.49
 -11  -2  -4   -0.52    1.01
  11  -2   4    0.27    1.55
  11   2   4   -1.28    3.02
  11   2   4    2.35    1.59
  12  -2   4   -2.77    3.56
  12  -2   4    1.68    1.86
 -12  -2  -4    1.82    1.35
  12   2   4    5.43    2.05
  12   2   4   -1.70    3.27
 -13  -2  -4    4.04    1.48
  13  -2   4   -4.06    4.02
  13  -2   4    4.34    2.13
  13   2   4   -1.67    3.67
  13   2   4    5.29    2.12
  14  -2   4    0.28    2.21
  14  -2   4   -4.31    4.37
 -14  -2  -4    2.58    1.32
  14   2   4    1.18    4.52
  14   2   4    3.10    1.93
 -15  -2  -4    0.65    1.37
  15  -2   4    3.76    2.38
  15  -2   4   -7.30    4.52
  15   2   4    2.45    2.05
  15   2   4    2.45    4.86
  14  -3  -4   -2.76    3.65
 -14  -3   4   -0.44    1.50
  14   3  -4   -4.41    4.53
 -13  -3   4    1.10    1.45
  13  -3  -4   -2.23    3.20
 -13   3   4    2.71    2.93
  13   3  -4   -8.25    4.13
 -12  -3   4   -1.67    1.18
  12  -3  -4    1.17    3.12
  12   3  -4   -5.65    4.22
 -12   3   4   -0.67    2.39
  12   3  -4   -0.45    1.20
  11  -3  -4   -1.18    2.52
 -11  -3   4    3.42    1.51
  11   3  -4    0.42    1.12
  11   3  -4   -6.49    3.96
 -11   3   4    1.28    2.18
  10  -3  -4   -0.49    1.48
 -10  -3   4    1.88    1.28
  10   3  -4    0.33    1.12
 -10   3   4    0.53    1.90
  10   3  -4    1.45    1.25
  10   3  -4   -2.32    3.79
   9  -3  -4    2.51    2.05
  -9  -3   4    1.52    1.34
  -9   3   4    1.65    1.85
   9   3  -4   -4.77    3.64
   9   3  -4    0.24    1.08
   9   3  -4    2.49    1.30
  -8  -3   4    4.42    1.86
   8  -3  -4    0.10    1.60
  -8  -3   4   -0.28    1.09
  -8   3   4    0.43    1.38
   8   3  -4   -2.07    3.37
   8   3  -4    0.75    0.98
   8   3  -4   -1.22    0.94
   7  -3  -4    0.25    1.27
  -7  -3   4    2.70    1.36
  -7  -3   4    0.27    0.98
  -7   3   4    0.93    1.28
   7   3  -4    0.04    0.79
   7   3  -4    0.01    0.79
   7   3  -4    2.12    3.03
  -6  -3   4    2.63    1.23
  -6  -3   4    1.60    1.03
   6  -3  -4    1.26    1.20
   6   3  -4    3.55    2.58
   6   3  -4    1.28    0.76
   6   3  -4   -0.18    1.27
   6   3  -4    1.61    0.88
  -6   3   4    1.05    1.06
   5  -3  -4    7.36    1.64
  -5  -3   4    4.13    1.26
  -5  -3   4    7.28    1.47
   5   3  -4    6.07    1.45
  -5   3   4    6.75    1.41
   5   3  -4    5.78    1.25
   5   3  -4    5.82    1.11
  -4  -3   4    7.96    1.37
  -4  -3   4    4.55    1.23
   4   3  -4    5.11    1.25
   4   3  -4    5.25    1.12
   4   3  -4    6.85    1.07
  -4   3   4    6.50    1.36
  -3  -3   4    0.58    0.71
   3   3  -4    0.59    0.37
  -3   3   4   -1.20    0.61
   3   3  -4    0.43    0.50
   3   3  -4   -0.72    0.63
  -2   3   4   10.18    1.41
   2   3  -4    8.81    1.13
   2   3  -4    8.02    1.33
  -1   3   4    1.42    0.60
   1   3  -4    1.31    0.52
   0   3   4    2.88    0.53
   0   3   4    4.08    0.79
   0   3  -4    3.03    0.69
   1   3   4   10.58    1.48
  -1   3  -4   11.36    1.60
   1   3   4   12.64    1.57
  -2  -3  -4   30.99    3.15
   2  -3   4   32.37    3.26
   2   3   4   29.64    3.28
   2   3   4   30.60    3.23
   2   3   4   29.34    3.15
   2   3   4   28.34    3.26
  -2   3  -4   26.74    3.24
  -3  -3  -4   21.50    2.75
  -3  -3  -4   30.06    2.69
   3  -3   4   25.38    2.83
   3  -3   4   24.00    3.44
  -3   3  -4   23.39    2.85
   3   3   4   27.00    2.97
   3   3   4   25.57    2.92
  -3   3  -4   22.43    3.45
   3   3   4   22.56    2.79
   3   3   4   27.72    2.93
   4  -3   4    2.70    0.77
   4  -3   4    0.88    1.59
  -4  -3  -4    2.49    0.56
  -4  -3  -4    2.14    0.78
   4   3   4    2.80    0.89
   4   3   4    1.88    0.87
  -4   3  -4    2.93    0.82
   4   3   4    2.12    0.95
  -4   3  -4    4.40    1.61
   4   3   4    0.65    0.97
   5  -3   4    8.94    1.47
   5  -3   4   12.55    2.80
  -5  -3  -4   10.97    1.56
  -5  -3  -4    7.91    1.23
   5   3   4    8.17    1.88
   5   3   4    8.92    1.58
  -5   3  -4   12.13    2.53
   5   3   4    8.21    1.43
   5   3   4    4.41    1.51
  -5   3  -4    9.92    1.53
   6  -3   4    1.37    0.84
   6  -3   4    3.28    2.11
  -6  -3  -4    1.94    0.66
  -6  -3  -4    1.21    1.08
   6   3   4    0.63    1.11
   6   3   4    1.95    1.00
  -6   3  -4    0.38    0.71
   6   3   4    1.75    0.95
   6   3   4    1.18    1.50
  -7  -3  -4   -0.21    0.61
  -7  -3  -4   -0.40    1.13
   7  -3   4   -0.70    2.40
   7  -3   4   -0.43    0.79
   7   3   4    0.92    1.74
   7   3   4    0.96    1.05
   7   3   4   -0.38    1.12
  -8  -3  -4    0.02    0.85
   8  -3   4    3.25    2.84
  -8  -3  -4   -0.11    1.43
   8  -3   4    0.88    1.05
   8   3   4   -0.17    1.22
   8   3   4    1.01    1.30
   8   3   4    2.17    2.29
   9  -3   4    7.41    3.58
  -9  -3  -4    3.50    1.29
   9  -3   4    8.40    1.92
   9   3   4    4.59    1.66
   9   3   4    6.67    1.90
   9   3   4    4.86    2.84
  10  -3   4    2.82    3.31
  10  -3   4    1.38    1.65
 -10  -3  -4    3.95    1.28
  10   3   4    1.80    1.65
  10   3   4    0.53    2.90
  10   3   4    5.75    1.98
  11  -3   4    2.91    3.56
 -11  -3  -4   -1.17    1.07
  11  -3   4   -1.44    1.58
  11   3   4    2.25    1.80
  11   3   4   -0.58    2.87
 -12  -3  -4    1.64    1.38
  12  -3   4   -2.57    3.72
  12  -3   4    1.97    1.90
  12   3   4    1.70    3.62
  12   3   4    3.19    1.96
  13  -3   4    1.90    2.01
 -13  -3  -4    0.57    1.46
  13  -3   4   -9.09    3.63
  13   3   4   -4.25    3.62
  13   3   4    4.78    2.12
 -14  -3  -4    1.73    1.61
  14  -3   4   -5.26    4.34
  14  -3   4   -0.83    1.97
  14   3   4    0.73    1.85
  14   3   4   -7.43    3.84
 -14  -4   4    1.51    1.77
  14  -4  -4    0.98    4.19
 -14   4   4   -2.17    3.55
  14   4  -4    2.54    1.76
  13  -4  -4    0.09    3.45
 -13  -4   4    1.04    1.59
  13   4  -4    0.62    1.49
 -13   4   4    2.45    3.24
 -12  -4   4   -0.10    1.37
  12  -4  -4   -2.66    2.71
  12   4  -4    1.55    1.51
 -12   4   4    0.61    2.91
  12   4  -4   -9.58    4.50
  11  -4  -4    0.88    2.64
 -11  -4   4    3.11    1.71
 -11   4   4    0.20    2.47
  11   4  -4   -4.73    4.28
  11   4  -4    0.84    1.48
  11   4  -4    6.34    1.91
 -10  -4   4    1.89    1.40
  10  -4  -4    3.34    2.42
  10   4  -4    0.57    1.15
  10   4  -4    2.17    1.43
  10   4  -4   -2.95    3.97
 -10   4   4   -0.22    2.06
   9  -4  -4    3.05    2.14
  -9  -4   4    0.44    1.35
   9   4  -4   -0.11    0.96
  -9   4   4   -0.59    1.73
   9   4  -4   -1.43    3.56
   9   4  -4    0.53    1.16
  -8  -4   4    8.21    1.78
   8  -4  -4   15.04    2.97
   8   4  -4    5.72    3.63
  -8   4   4    7.74    2.21
   8   4  -4    5.72    1.58
   8   4  -4    4.42    1.60
  -7  -4   4   20.92    3.29
   7  -4  -4   31.14    4.13
   7   4  -4   25.53    4.17
  -7   4   4   23.15    3.58
   7   4  -4   17.96    3.11
   7   4  -4   23.14    3.12
   6  -4  -4   23.11    3.28
  -6  -4   4   19.00    2.72
   6   4  -4   15.65    2.36
  -6   4   4   19.72    2.96
   6   4  -4   14.29    2.47
  -5  -4   4   47.62    5.02
  -5  -4   4   36.86    4.66
  -5   4   4   43.59    4.70
   5   4  -4   44.13    4.45
   5   4  -4   37.42    4.60
  -4  -4   4    5.00    1.27
  -4  -4   4    5.70    1.33
   4   4  -4    4.99    0.95
  -4   4   4    6.67    1.39
   4   4  -4    4.15    1.16
   4   4  -4    5.46    1.39
  -3   4   4    2.74    0.95
   3   4  -4    2.69    0.80
   3   4  -4    1.97    0.54
   2   4  -4   14.42    1.68
   2   4  -4   17.19    2.15
  -2   4   4   16.68    2.05
   1   4  -4    8.58    1.43
  -1   4   4   10.39    1.53
  -1   4   4    9.55    1.17
   0   4   4   12.29    1.42
   0   4   4   10.70    1.58
   0   4  -4   14.11    1.83
   1   4   4    0.86    0.71
  -1   4  -4    0.05    0.52
   1   4   4    0.60    0.40
   2  -4   4   32.83    3.59
   2   4   4   32.81    3.51
   2   4   4   35.64    3.53
   2   4   4   33.14    3.61
  -2   4  -4   28.05    3.58
   3  -4   4    4.13    1.60
   3  -4   4    8.48    1.43
  -3  -4  -4   10.07    1.40
   3   4   4   11.82    1.54
   3   4   4    8.28    1.37
   3   4   4    9.00    1.47
  -3   4  -4    9.37    1.49
   3   4   4   11.85    1.74
  -4  -4  -4   40.75    4.13
   4  -4   4   31.58    4.73
  -4  -4  -4   41.00    3.98
   4  -4   4   36.11    4.13
  -4   4  -4   34.66    4.57
   4   4   4   37.15    4.16
  -4   4  -4   39.18    4.18
   4   4   4   36.34    4.23
   4   4   4   38.85    4.27
   4   4   4   37.37    4.20
  -5  -4  -4    9.69    1.48
   5  -4   4   14.23    3.03
  -5  -4  -4   12.30    1.82
   5  -4   4   10.66    1.73
   5   4   4   13.25    1.97
   5   4   4   10.90    2.10
   5   4   4    8.91    1.87
  -5   4  -4   12.64    2.75
  -5   4  -4   10.38    1.72
   6  -4   4    1.85    0.91
  -6  -4  -4    1.50    0.75
   6  -4   4    1.48    2.36
   6   4   4    0.84    1.02
  -6   4  -4    2.21    1.00
   6   4   4    0.14    0.99
   6   4   4   -0.01    1.38
  -6   4  -4    1.85    2.00
   7  -4   4    7.18    2.98
  -7  -4  -4    6.78    1.36
   7  -4   4    9.81    1.80
   7   4   4    7.68    2.19
   7   4   4    2.00    1.66
  -7   4  -4    9.83    1.68
   7   4   4    9.05    1.93
  -7   4  -4   10.42    3.07
   8  -4   4    6.21    1.65
  -8  -4  -4    9.19    1.62
   8  -4   4    8.57    3.23
   8   4   4    9.46    1.99
   8   4   4    8.89    2.71
   8   4   4    3.52    1.96
  -9  -4  -4    1.22    1.07
   9  -4   4    2.35    3.04
   9  -4   4    2.24    1.41
   9   4   4    1.16    1.32
   9   4   4    2.59    2.48
   9   4   4    2.69    1.62
  10  -4   4    3.17    1.72
 -10  -4  -4    2.67    1.35
  10  -4   4    3.77    3.44
  10   4   4    0.77    1.62
  10   4   4    9.88    3.49
  10   4   4    6.29    1.86
 -11  -4  -4    0.93    1.24
  11  -4   4   -0.36    3.28
  11  -4   4    1.14    1.83
  11   4   4    2.27    1.64
  11   4   4    1.30    2.98
  11   4   4    1.43    1.51
  12  -4   4   -1.62    3.57
  12  -4   4    1.02    2.05
 -12  -4  -4    1.60    1.51
  12   4   4    2.66    3.62
  12   4   4    4.61    2.03
  13  -4   4    8.33    2.70
  13  -4   4   -0.39    4.16
 -13  -4  -4    2.64    1.69
  13   4   4   -0.27    4.07
  13   4   4    4.00    2.07
  14  -4   4   -5.70    4.23
 -14  -4  -4    0.85    1.79
  14   4   4    2.39    2.00
  14   4   4   -2.94    4.39
 -14   5   4   -1.23    3.50
 -13  -5   4    3.24    2.91
  13  -5  -4   -0.49    3.41
  13   5  -4    5.03    1.78
  13   5  -4    0.70    1.71
 -13   5   4    2.28    3.32
  12  -5  -4   -0.65    2.85
  12   5  -4    1.21    1.43
  12   5  -4   -0.71    1.40
 -12   5   4    0.12    3.08
  11  -5  -4   -0.56    2.71
  11   5  -4    1.85    1.35
 -11   5   4   -1.01    2.44
  11   5  -4    1.38    1.53
  10  -5  -4    6.76    2.96
 -10   5   4    7.75    2.93
  10   5  -4    3.61    1.82
  10   5  -4   10.92    2.17
   9  -5  -4   32.10    4.90
   9   5  -4   18.68    3.54
   9   5  -4   24.22    3.35
  -9   5   4   22.17    4.06
   8  -5  -4   27.83    4.48
   8   5  -4   26.75    3.34
   8   5  -4   18.29    3.37
  -8   5   4   26.18    4.16
   7  -5  -4    1.11    1.63
   7   5  -4   -0.08    0.78
   7   5  -4    0.27    1.03
  -7   5   4    1.69    1.48
   6  -5  -4    8.27    2.22
   6   5  -4    6.29    1.28
   6   5  -4    5.38    1.54
  -6   5   4    9.68    2.04
  -5   5   4   25.11    2.96
   5   5  -4   21.71    2.97
   5   5  -4   18.76    2.47
  -4   5   4  121.46   11.37
   4   5  -4  115.06   11.34
   4   5  -4   97.35   11.02
   3   5  -4   80.42    9.48
  -3   5   4  102.47    9.34
  -3   5   4   91.24    9.56
  -2   5   4    1.07    0.89
  -2   5   4    2.91    0.67
   2   5  -4    1.64    0.77
  -1   5   4    8.80    1.17
  -1   5   4    8.10    1.44
   1   5  -4    5.70    1.28
   0   5  -4   18.47    2.09
   0   5   4   11.37    1.71
   0   5   4   21.18    2.12
   1   5   4  134.55   12.53
   1   5   4  122.83   12.61
  -1   5  -4  114.84   12.64
   2  -5   4   58.86    6.46
   2   5   4   60.72    6.43
   2   5   4   67.50    6.36
  -2   5  -4   57.15    6.45
   3  -5   4    0.46    0.66
   3   5   4    0.53    0.90
  -3   5  -4    0.96    0.75
   3   5   4    0.44    0.61
   3   5   4    1.44    0.56
   4  -5   4   21.93    2.88
   4  -5   4   21.43    3.56
  -4   5  -4   23.83    3.13
  -4   5  -4   22.74    3.76
   4   5   4   24.66    2.92
   4   5   4   25.59    3.08
   4   5   4   25.35    2.83
   5  -5   4   35.80    4.16
   5  -5   4   28.08    4.80
  -5   5  -4   33.97    4.20
  -5   5  -4   34.77    4.84
   5   5   4   42.39    4.35
   5   5   4   40.03    4.42
   5   5   4   40.74    4.20
   6  -5   4   57.66    5.94
   6  -5   4   46.28    6.87
  -6   5  -4   52.98    6.68
   6   5   4   54.08    6.19
   6   5   4   46.56    6.11
   6   5   4   64.46    6.04
  -6   5  -4   58.35    5.94
   7  -5   4   51.83    6.95
   7  -5   4   52.31    5.47
  -7   5  -4   47.31    6.37
  -7   5  -4   53.97    5.46
   7   5   4   38.95    5.69
   7   5   4   53.18    5.52
   7   5   4   41.51    5.79
   8  -5   4    1.44    1.19
   8  -5   4   -1.72    2.38
   8   5   4   -1.14    1.38
  -8   5  -4    0.33    2.55
   8   5   4    1.26    1.90
   8   5   4   -0.85    1.21
   9  -5   4    3.60    2.93
   9  -5   4    4.49    1.61
   9   5   4    5.22    2.35
   9   5   4    1.58    1.82
   9   5   4    2.97    1.56
  10  -5   4   12.89    2.55
  10  -5   4    5.47    3.69
  10   5   4   12.01    3.48
  10   5   4   14.15    2.61
  11  -5   4    2.86    2.09
  11  -5   4    2.80    3.48
  11   5   4   10.66    3.45
  11   5   4    2.80    2.13
  11   5   4    3.31    1.67
  12  -5   4   -1.22    3.67
  12  -5   4    2.34    2.34
 -12  -5  -4    5.24    2.13
  12   5   4    3.45    2.00
  12   5   4    6.14    2.37
  12   5   4   10.45    4.08
  13  -5   4   -5.03    3.71
 -13  -5  -4    0.84    1.63
  13   5   4   -0.85    1.74
  13   5   4    0.78    3.82
  13  -6  -4    0.36    3.63
  13   6  -4    1.50    1.74
 -13   6   4   -1.06    3.12
  13   6  -4    3.18    1.89
  12  -6  -4    3.73    3.27
 -12   6   4    6.23    3.55
  12   6  -4    6.45    2.11
  12   6  -4    7.39    2.22
  11  -6  -4   11.04    3.87
  11   6  -4    4.79    1.97
  11   6  -4   11.26    2.23
 -11   6   4    7.48    3.46
  10  -6  -4   10.33    3.57
  10   6  -4   14.57    2.41
  10   6  -4    8.69    2.45
   9  -6  -4    1.15    2.28
   9   6  -4    0.66    1.08
  -9   6   4    0.40    2.32
   9   6  -4   -0.75    1.25
   8  -6  -4   10.09    2.99
   8   6  -4    9.74    1.76
  -8   6   4   10.26    2.72
   8   6  -4    5.15    1.96
   7  -6  -4   35.64    4.91
  -7   6   4   31.04    4.40
   7   6  -4   24.27    3.84
   7   6  -4   25.03    3.40
   6  -6  -4   47.28    5.82
  -6   6   4   49.69    5.46
   6   6  -4   44.86    4.90
   6   6  -4   42.90    5.24
   5   6  -4   12.49    1.73
  -5   6   4   18.61    2.67
   5   6  -4   12.45    2.24
   4   6  -4    0.93    0.80
  -4   6   4   -0.52    1.11
  -3   6   4   64.11    6.18
  -3   6   4   63.15    6.48
   3   6  -4   49.56    6.32
  -2   6   4   85.23    9.10
   2   6  -4   73.72    9.05
  -2   6   4  101.33    8.95
   1   6  -4   87.44   10.81
  -1   6   4  119.29   10.73
  -1   6   4  107.62   10.85
   0   6  -4   45.12    5.50
   0   6   4   55.89    5.55
   1   6   4    3.26    0.80
  -1   6  -4    3.03    0.98
   1   6   4    3.61    1.12
   2   6   4   49.68    5.08
   2   6   4   47.11    4.91
  -2   6  -4   40.33    5.05
   3  -6   4   69.05    7.73
  -3   6  -4   68.45    7.74
   3   6   4   79.13    7.64
   3   6   4   75.03    7.72
   4  -6   4   62.74    6.66
   4  -6   4   49.81    6.99
  -4   6  -4   53.42    6.98
   4   6   4   73.35    6.69
  -4   6  -4   59.05    6.67
   4   6   4   71.87    6.75
   5  -6   4   10.69    2.80
   5  -6   4   15.10    2.41
   5   6   4   21.45    2.83
   5   6   4   20.92    2.39
  -5   6  -4   16.87    3.51
   5   6   4   16.39    2.49
  -5   6  -4   17.00    2.57
   6  -6   4   -0.22    0.90
   6  -6   4   -1.06    1.76
   6   6   4    1.52    1.28
  -6   6  -4    0.71    1.03
   6   6   4    0.22    0.85
  -6   6  -4    1.05    2.15
   6   6   4   -0.31    1.44
   7  -6   4   22.79    2.77
   7  -6   4   14.27    3.45
  -7   6  -4   15.69    3.79
   7   6   4   13.41    2.76
   7   6   4   20.45    3.23
  -7   6  -4   16.15    2.51
   7   6   4   10.71    2.28
   8  -6   4   25.96    3.88
   8  -6   4   33.75    5.44
   8   6   4   36.83    4.61
  -8   6  -4   37.00    3.96
  -8   6  -4   39.31    5.72
   8   6   4   22.16    4.24
   8   6   4   22.51    3.81
   9  -6   4   20.64    3.20
   9  -6   4   25.84    4.77
   9   6   4   10.73    3.09
  -9   6  -4   27.50    5.12
   9   6   4   27.44    4.39
   9   6   4   21.20    3.28
  10  -6   4    1.88    3.15
  10  -6   4    1.93    1.72
  10   6   4    2.79    2.07
  10   6   4    7.15    2.95
  10   6   4    1.21    1.59
  11  -6   4   -0.81    3.24
  11  -6   4   -1.77    1.64
  11   6   4   -0.74    1.73
  11   6   4    2.76    3.01
  11   6   4   -0.41    1.42
  12  -6   4    2.06    3.89
  12   6   4    3.21    1.77
  12   6   4    6.71    3.88
  12   6   4    2.65    1.98
  13  -6   4    3.20    4.40
  13   6   4    7.17    4.28
  13   6   4    3.51    2.12
  13   6   4    4.92    2.28
  12  -7  -4    3.70    3.56
  12   7  -4   -0.14    1.78
  12   7  -4    1.34    1.75
 -12   7   4    0.94    3.26
  11  -7  -4    0.18    2.77
  11   7  -4   -2.15    1.65
 -11   7   4   -1.63    2.82
  11   7  -4   -2.32    1.21
  10  -7  -4    2.39    2.95
  10   7  -4    2.68    1.94
  10   7  -4    4.85    1.63
 -10   7   4    3.29    2.97
   9  -7  -4   15.61    3.89
   9   7  -4   12.54    2.13
   9   7  -4    8.79    2.50
  -9   7   4   11.92    3.36
   8  -7  -4   20.93    4.06
   8   7  -4   13.70    2.28
  -8   7   4   18.39    3.63
   8   7  -4   15.66    2.96
   7  -7  -4   13.36    3.01
   7   7  -4    4.14    1.09
   7   7  -4    6.46    1.78
  -7   7   4    8.65    2.55
   6  -7  -4    3.28    2.06
   6   7  -4    0.66    0.59
   6   7  -4    1.19    1.06
  -6   7   4    0.34    1.58
  -5   7   4   25.46    3.44
   5   7  -4   14.65    2.70
   4   7  -4   28.79    3.87
  -4   7   4   36.38    4.22
   3   7  -4   16.89    2.80
  -3   7   4   23.66    3.09
  -2   7   4   13.44    2.27
   2   7  -4    9.35    1.95
  -2   7   4   13.22    1.86
  -1   7   4   15.97    2.01
  -1   7   4   15.87    2.34
   1   7  -4    7.56    1.83
   0   7  -4   58.30    7.48
   0   7   4   78.67    7.38
   0   7   4   73.17    7.55
  -1   7  -4   51.58    6.34
   1   7   4   65.11    6.17
   1   7   4   56.84    6.31
  -2   7  -4   50.86    6.18
   2   7   4   58.48    6.14
   2   7   4   59.04    6.01
   3  -7   4   14.08    2.36
  -3   7  -4   12.28    2.30
   3   7   4   19.95    2.56
   3   7   4   13.16    2.08
   4  -7   4    0.00    0.82
   4   7   4    1.41    1.24
   4   7   4    0.42    0.74
  -4   7  -4    0.64    0.95
   5  -7   4   21.63    3.41
  -5   7  -4   24.24    3.48
   5   7   4   27.47    2.94
   5   7   4   29.43    3.52
   5   7   4   25.75    3.31
   6  -7   4   26.61    3.41
   6   7   4   19.44    3.26
  -6   7  -4   19.15    3.16
   6   7   4   27.68    3.47
   7  -7   4    5.38    2.95
   7  -7   4    5.90    1.61
   7   7   4    6.41    2.09
  -7   7  -4   10.37    3.69
   7   7   4    4.55    1.84
  -7   7  -4    6.70    1.72
   8  -7   4   -0.06    2.47
   8  -7   4    1.72    1.29
  -8   7  -4    2.90    3.08
  -8   7  -4    0.32    1.17
   8   7   4    3.09    2.02
   8   7   4   -2.00    1.33
   9  -7   4   -0.90    2.76
   9  -7   4    0.27    1.33
   9   7   4    3.81    2.30
  -9   7  -4    3.37    3.38
   9   7   4   -0.67    1.80
  -9   7  -4    0.40    1.36
  10  -7   4   10.91    2.38
  10  -7   4    3.85    3.39
  10   7   4   11.69    3.32
  10   7   4    6.45    2.63
 -10   7  -4    9.81    4.17
  11  -7   4    2.70    3.67
  11   7   4   14.10    3.64
  11   7   4    1.05    2.26
  12  -7   4   -3.35    3.32
  12   7   4    9.84    3.87
  12   7   4    0.27    2.22
  11  -8  -4    0.91    3.14
  11   8  -4    2.36    2.00
  11   8  -4    1.69    1.39
 -11   8   4    2.74    3.34
  10  -8  -4   -0.13    2.78
  10   8  -4    3.42    1.36
  10   8  -4    3.88    1.92
 -10   8   4    2.21    3.02
   9  -8  -4   -1.32    2.48
  -9   8   4    3.56    2.80
   9   8  -4   -0.31    0.81
   9   8  -4    1.62    1.48
   8  -8  -4   -0.69    2.05
   8   8  -4    0.30    0.68
   8   8  -4   -0.45    1.04
  -8   8   4    2.42    2.42
   7  -8  -4    4.17    2.39
  -7   8   4    3.33    2.37
   7   8  -4    1.98    1.36
   6  -8  -4   20.00    3.50
  -6   8   4    9.92    2.66
   6   8  -4    7.24    1.87
   5   8  -4    1.65    1.11
  -5   8   4    8.23    2.21
   4   8  -4    0.98    1.04
  -4   8   4    2.91    1.75
   3   8  -4   -0.04    0.86
  -3   8   4    1.68    1.58
   2   8  -4   14.27    2.59
  -2   8   4   23.59    3.12
   1   8  -4   29.00    4.11
  -1   8   4   39.98    4.36
   0   8   4   13.80    2.03
   0   8  -4   11.17    2.15
   0   8   4   13.29    2.26
   1   8   4   -0.07    0.71
   1   8   4    0.21    1.11
  -1   8  -4    0.32    0.88
  -2   8  -4    0.89    0.96
   2   8   4    2.11    0.86
   2   8   4    1.10    1.20
   3  -8   4   11.41    2.36
   3   8   4   17.61    2.58
  -3   8  -4   12.85    2.36
   3   8   4   15.19    2.20
   4  -8   4   19.79    2.93
   4   8   4   18.30    2.78
   4   8   4   20.02    2.67
  -4   8  -4   14.86    2.68
   5  -8   4    5.11    1.51
   5   8   4    2.45    1.20
   5   8   4    4.06    1.56
  -5   8  -4    3.68    1.37
   6  -8   4   -0.69    1.10
   6   8   4    0.28    1.09
  -6   8  -4    1.96    1.27
   6   8   4   -0.01    1.41
   7  -8   4    2.27    1.33
   7   8   4    1.21    1.58
   7   8   4    2.17    1.00
   7   8   4    0.07    1.40
  -7   8  -4    0.75    1.19
   8  -8   4    3.20    1.48
   8   8   4    5.14    2.06
   8   8   4   -0.16    1.62
  -8   8  -4    3.02    1.46
   8   8   4    1.01    1.13
   9   8   4    4.21    2.18
   9   8   4    0.63    1.12
  -9   8  -4    4.38    1.67
   9   8   4    1.02    1.89
  10   8   4    3.06    2.57
  10   8   4    1.29    1.28
  10   8   4    0.24    2.17
  11   8   4    4.89    3.09
  11   8   4   -1.39    2.29
  11   8   4    1.44    1.45
   9  -9  -4    0.51    2.83
   9   9  -4    0.88    1.68
  -9   9   4    2.29    3.03
   8  -9  -4    2.26    2.64
   8   9  -4    0.05    1.43
  -8   9   4    2.67    2.66
   7  -9  -4    1.99    2.27
   7   9  -4   -0.26    1.22
  -7   9   4   -0.56    2.21
   6  -9  -4    1.07    2.11
  -6   9   4    1.87    2.09
   6   9  -4    1.21    1.36
  -5   9   4    1.55    1.97
   5   9  -4   -0.94    0.94
   4   9  -4    1.28    1.14
  -4   9   4    1.32    1.92
   3   9  -4    0.84    1.09
  -3   9   4    0.19    1.81
  -2   9   4    0.29    1.52
   2   9  -4   -0.16    0.95
   1   9  -4   -0.10    0.88
  -1   9   4    1.78    1.56
   0   9   4    0.63    0.87
   0   9   4    1.42    1.41
   0   9  -4    1.59    1.13
   1   9   4    1.44    0.90
  -1   9  -4    2.29    1.29
   1   9   4    1.91    1.36
   2   9   4    1.93    1.31
   2   9   4    1.51    0.92
  -2   9  -4    1.50    1.32
   3  -9   4    1.72    1.23
  -3   9  -4    0.34    1.23
   3   9   4    1.43    0.92
   3   9   4    1.41    1.40
   4  -9   4    0.41    1.17
  -4   9  -4   -0.68    1.14
   4   9   4    0.45    1.31
   4   9   4   -0.09    0.88
   5  -9   4   -0.02    1.06
  -5   9  -4    1.34    1.28
   5   9   4    0.39    1.03
   5   9   4    1.66    1.48
   6  -9   4    0.09    1.16
  -6   9  -4    0.88    1.31
   6   9   4    0.86    1.47
   6   9   4   -0.07    1.21
   7  -9   4    0.00    1.29
  -7   9  -4   -0.50    1.21
   7   9   4    1.07    1.74
   7   9   4   -1.28    1.34
   8   9   4    2.15    2.04
   8   9   4   -0.36    1.44
   9   9   4   -0.56    1.83
   9   9   4    2.40    1.30
  -8  10   4    4.67    3.13
   7 -10  -4    0.44    2.26
  -7  10   4    0.53    2.51
   7  10  -4    0.43    1.53
   6 -10  -4   -0.21    2.18
   6  10  -4   -0.63    1.27
  -6  10   4    0.30    2.31
   5  10  -4   -0.24    1.08
  -5  10   4    3.26    2.18
   4  10  -4   -0.08    1.16
  -4  10   4    2.09    2.07
   3  10  -4   -0.78    0.98
  -3  10   4    0.27    1.82
   2  10  -4    0.25    1.20
  -2  10   4    0.24    1.68
   1  10  -4    2.41    1.47
  -1  10   4    4.97    2.05
   0  10   4    1.91    1.51
   0  10  -4   -0.42    1.06
   1  10   4    1.68    1.47
  -1  10  -4    1.05    1.32
   2 -10   4    1.60    1.27
   2  10   4    0.55    1.49
   2  10   4   -0.11    0.85
  -2  10  -4    2.18    1.51
   3 -10   4    0.40    1.37
  -3  10  -4   -0.24    1.36
   3  10   4   -0.66    1.53
   3  10   4   -0.15    0.89
   4 -10   4    1.95    1.62
  -4  10  -4    2.92    1.53
   4  10   4    1.75    1.15
   5 -10   4   -0.16    1.29
  -5  10  -4   -0.84    1.34
   5  10   4    0.28    1.08
   6 -10   4    0.41    1.54
  -6  10  -4   -0.21    1.48
   6  10   4    2.41    1.44
   7  10   4   -0.23    1.49
   4  11  -4    0.42    1.23
   3  11  -4    0.96    1.31
   2  11  -4    1.39    1.34
   1  11  -4    2.08    1.44
   0  11  -4    0.14    1.36
  -1  11  -4    3.33    1.67
   2 -11   4    0.24    1.39
  -2  11  -4    2.15    1.60
   3 -11   4    0.08    1.46
   3  11   4    0.21    1.08
  -3  11  -4    1.70    1.68
   4 -11   4    0.77    1.55
   4  11   4    0.79    1.08
  -4  11  -4    0.52    1.54
   5 -11   4    3.92    2.71
  15   0  -5   -4.91    4.40
 -14   0   5   -0.96    1.01
  14   0  -5   -6.18    3.81
 -13   0   5    0.96    1.08
  13   0  -5   -4.03    3.41
 -12   0   5    0.73    1.04
  12   0  -5    0.33    3.43
 -11   0   5    0.92    0.99
  11   0  -5   -1.85    2.90
  10   0  -5    1.87    2.90
 -10   0   5   -0.17    0.86
 -10   0   5   -0.01    1.85
  -9   0   5    0.26    1.57
   9   0  -5    0.60    2.24
  -9   0   5    0.04    0.88
   9   0  -5   -0.14    0.84
  -9   0   5    1.72    2.02
  -8   0   5   -0.55    0.84
  -8   0   5    1.61    1.41
  -8   0   5    1.28    1.63
   8   0  -5    1.77    2.24
   8   0  -5    0.09    0.78
  -7   0   5   -0.66    0.79
   7   0  -5    0.30    1.72
   7   0  -5    0.40    0.67
  -7   0   5    0.12    1.06
  -7   0   5    1.82    1.49
  -6   0   5   -1.35    1.01
   6   0  -5    0.32    0.52
  -6   0   5   -0.27    0.93
   6   0  -5    0.82    1.39
   6   0  -5   -0.34    0.59
  -6   0   5   -1.41    0.63
  -5   0   5   -0.38    0.74
  -5   0   5    0.17    0.67
   5   0  -5   -0.04    0.43
   5   0  -5   -0.15    0.36
   5   0  -5   -1.24    0.97
  -5   0   5   -0.05    0.82
  -4   0   5    0.02    0.56
   4   0  -5   -0.02    0.77
  -4   0   5   -0.58    0.53
  -4   0   5    0.60    0.67
   4   0  -5   -0.11    0.32
  -3   0   5    0.04    0.40
   3   0  -5    0.05    0.29
  -3   0   5   -0.23    0.41
   3   0  -5   -0.47    0.58
  -3   0   5   -0.44    0.45
  -3   0   5   -0.03    0.49
   3   0  -5    0.53    0.44
  -2   0   5   -0.01    0.34
  -2   0   5    0.02    0.36
   2   0  -5    0.00    0.22
   2   0  -5   -0.30    0.28
  -2   0   5    0.38    0.41
  -2   0   5   -0.45    0.33
  -1   0   5   -0.30    0.25
   1   0  -5   -0.34    0.33
  -1   0   5   -0.03    0.34
  -1   0   5   -0.40    0.32
   1   0  -5   -0.19    0.34
  -1   0   5    0.32    0.21
  -1   0   5   -0.04    0.28
   1   0  -5   -0.17    0.20
   1   0  -5   -0.17    0.20
   0   0   5    0.10    0.25
   0   0  -5    0.09    0.28
   0   0  -5   -0.29    0.16
   0   0   5    0.01    0.27
   0   0  -5   -0.18    0.24
   0   0   5   -0.18    0.22
   0   0   5   -0.11    0.22
   0   0   5   -0.22    0.29
   0   0  -5    0.04    0.30
  -1   0  -5    0.13    0.35
  -1   0  -5    0.09    0.19
  -1   0  -5    0.07    0.32
   1   0   5    0.17    0.23
   1   0   5   -1.00    0.45
   1   0   5   -0.25    0.33
  -1   0  -5   -0.31    0.28
   1   0   5   -0.14    0.31
  -2   0  -5   -0.15    0.37
   2   0   5    0.14    0.33
   2   0   5    0.61    0.40
  -2   0  -5    0.30    0.36
   2   0   5   -0.15    0.40
  -2   0  -5    0.29    0.22
   2   0   5   -1.28    0.69
   3   0   5    1.06    0.49
  -3   0  -5    3.04    0.52
  -3   0  -5    1.33    0.34
   3   0   5    0.47    0.62
   3   0   5    0.47    0.47
   3   0   5    1.07    0.99
  -4   0  -5   -0.71    0.47
  -4   0  -5   -0.03    0.28
   4   0   5   -0.90    0.46
   4   0   5   -0.36    0.66
   4   0   5    0.62    1.13
   5   0   5    0.11    0.45
  -5   0  -5   -0.80    0.57
  -5   0  -5   -0.06    0.35
   5   0   5    0.06    1.32
   5   0   5    0.04    0.84
   6   0   5    0.45    0.55
  -6   0  -5    0.64    0.73
   6   0   5    0.65    1.72
  -6   0  -5    0.11    0.41
   6   0   5   -0.53    0.96
  -7   0  -5   -0.51    0.89
   7   0   5    1.05    1.28
   7   0   5   -0.89    2.11
  -7   0  -5   -0.28    0.46
   8   0   5   -2.07    2.40
  -8   0  -5   -0.23    0.60
   8   0   5    0.78    1.26
   9   0   5    0.11    2.96
   9   0   5   -0.20    1.26
  -9   0  -5   -0.36    1.29
  -9   0  -5    0.25    0.63
  10   0   5    1.34    1.55
 -10   0  -5   -0.27    1.68
  10   0   5    1.91    3.35
 -10   0  -5   -0.43    0.70
  11   0   5   -1.21    1.44
  11   0   5   -1.08    3.31
 -11   0  -5    0.20    0.80
  12   0   5   -7.25    3.32
 -12   0  -5    0.97    0.91
  12   0   5    0.35    1.64
  13   0   5    2.39    1.82
 -13   0  -5    0.49    0.89
  13   0   5   -2.98    3.98
  14   0   5   -1.96    1.80
  14   0   5   -2.40    4.21
  15   0   5    0.63    1.84
  15   0   5   -7.56    4.57
  15  -1  -5   -9.81    3.95
 -15  -1   5    2.42    1.28
  15   1  -5   -6.39    4.30
 -14  -1   5    0.64    1.10
  14  -1  -5   -0.62    4.34
  14   1  -5   -7.22    4.00
  13  -1  -5   -0.79    3.52
 -13  -1   5    0.20    1.11
  13   1  -5   -4.47    3.56
 -12  -1   5    7.12    1.58
  12  -1  -5    4.61    3.50
  12   1  -5    7.24    4.12
 -11  -1   5    7.23    1.63
  11  -1  -5   11.39    3.71
 -11  -1   5    8.92    2.75
  11   1  -5    5.39    4.00
 -11   1   5    8.73    1.64
 -11   1   5    4.54    2.78
 -10  -1   5    0.86    1.04
 -10  -1   5    0.16    1.82
  10  -1  -5    2.31    2.71
 -10   1   5    3.74    1.22
  10   1  -5    2.66    3.30
  10   1  -5    1.44    1.19
 -10   1   5    0.77    1.94
  -9  -1   5    0.72    1.02
  -9  -1   5    1.50    1.71
   9  -1  -5   -1.87    2.07
   9   1  -5    0.46    0.97
  -9   1   5    0.89    0.99
  -9   1   5   -0.57    1.77
   9   1  -5   -0.03    2.79
  -8  -1   5   10.44    1.86
  -8  -1   5    8.19    2.03
   8  -1  -5    7.56    2.67
   8   1  -5   11.16    2.26
   8   1  -5    8.73    1.78
  -8   1   5    8.84    1.61
  -8   1   5    9.15    2.44
   8   1  -5   11.56    3.23
   7  -1  -5   49.05    6.34
  -7  -1   5   57.46    5.97
  -7  -1   5   53.93    5.86
   7  -1  -5   52.23    5.67
  -7  -1   5   63.40    6.34
   7   1  -5   65.89    6.80
  -7   1   5   51.57    6.17
   7   1  -5   54.08    5.79
  -7   1   5   43.40    5.65
   7   1  -5   54.73    5.79
  -6  -1   5  100.39    9.79
  -6  -1   5   98.04    9.61
   6  -1  -5   84.86    9.79
  -6  -1   5   98.69    9.58
   6   1  -5   86.56    9.47
  -6   1   5   94.08    9.70
   6   1  -5   97.76   10.08
   6   1  -5   91.25    9.47
  -6   1   5   83.52    9.41
  -5  -1   5    6.35    1.35
   5  -1  -5    7.87    1.67
  -5  -1   5    6.71    1.31
  -5  -1   5    6.09    1.49
  -5   1   5    7.35    1.48
   5   1  -5    6.42    1.94
  -5   1   5    8.32    1.24
   5   1  -5    7.58    1.17
   5   1  -5    7.27    1.21
   4  -1  -5    1.73    0.91
  -4  -1   5    0.86    0.71
  -4  -1   5    0.50    0.80
  -4  -1   5    1.67    0.74
   4   1  -5    1.68    0.53
  -4   1   5    2.03    0.75
   4   1  -5    1.37    1.12
   4   1  -5    1.50    0.72
   4   1  -5    1.33    0.48
  -4   1   5    2.08    0.57
  -3  -1   5    4.27    0.97
  -3  -1   5    3.02    0.72
   3   1  -5    3.79    0.65
  -3   1   5    3.52    0.81
  -3   1   5    3.99    0.67
   3   1  -5    2.66    0.69
   3   1  -5    2.94    0.58
  -2  -1   5   61.11    6.16
   2  -1  -5   63.02    6.13
  -2  -1   5   73.17    6.32
  -2  -1   5   59.76    6.16
  -2   1   5   57.82    6.12
   2   1  -5   56.14    6.14
   2   1  -5   58.74    6.15
  -2   1   5   65.06    6.14
   2   1  -5   58.37    6.14
  -2   1   5   60.49    6.19
   1  -1  -5   68.95    7.22
  -1  -1   5   71.69    7.24
   1  -1  -5   71.82    7.22
   1   1  -5   73.75    7.24
   1   1  -5   76.93    7.28
  -1   1   5   71.00    7.22
  -1   1   5   68.47    7.27
   1   1  -5   70.76    7.24
  -1   1   5   79.85    7.24
  -1   1   5   70.68    7.22
   0  -1  -5   -0.07    0.31
   0  -1   5    0.16    0.30
   0  -1   5    0.45    0.35
   0  -1  -5    0.17    0.29
   0  -1   5    0.58    0.34
   0   1  -5    0.25    0.21
   0   1  -5    0.32    0.36
   0   1   5   -0.44    0.63
   0   1   5    0.23    0.27
   0   1  -5    0.35    0.33
   0   1   5   -0.09    0.30
   0   1   5    0.00    0.31
   0   1   5    0.40    0.32
   0   1  -5    0.81    0.38
  -1  -1  -5  112.31   11.27
   1  -1   5  101.30   11.25
  -1  -1  -5  116.03   11.27
  -1   1  -5  126.76   11.37
   1   1   5  117.47   11.28
   1   1   5  114.24   11.28
  -1   1  -5  112.85   11.26
  -1   1  -5  101.33   11.25
   1   1   5  120.64   11.37
  -2  -1  -5    0.99    0.31
  -2  -1  -5    0.93    0.42
   2  -1   5    1.62    0.49
   2  -1   5    1.48    0.84
  -2  -1  -5    0.87    0.44
  -2   1  -5    0.71    0.27
   2   1   5    1.47    0.40
  -2   1  -5    1.41    0.51
   2   1   5    1.48    0.48
   2   1   5    0.66    0.72
   2   1   5    1.86    0.94
   2   1   5    2.18    0.48
  -3  -1  -5  113.72   11.26
   3  -1   5  121.38   11.50
   3  -1   5  110.12   11.35
  -3  -1  -5  115.17   11.28
   3   1   5  121.93   11.49
  -3   1  -5  107.37   11.22
  -3   1  -5  106.69   11.34
   3   1   5  100.76   11.27
   3   1   5  116.23   11.29
   3   1   5  113.61   11.27
   3   1   5  114.52   11.71
   4  -1   5  113.28   10.69
   4  -1   5  107.14   10.40
  -4  -1  -5  111.64   10.29
  -4  -1  -5  104.80   10.26
   4   1   5   96.88   10.73
   4   1   5   90.36   10.27
  -4   1  -5   99.71   10.20
   4   1   5   87.62   10.26
   4   1   5  108.52   10.55
   4   1   5  105.19   10.27
  -5  -1  -5   16.81    1.98
  -5  -1  -5   16.86    2.14
   5  -1   5   18.48    2.38
   5  -1   5   28.42    3.45
  -5   1  -5   14.39    1.89
   5   1   5   14.77    2.13
   5   1   5   22.32    3.04
   5   1   5   22.60    2.96
  -6  -1  -5   11.05    1.40
   6  -1   5    8.10    1.63
  -6  -1  -5    9.13    1.45
   6  -1   5    8.31    2.68
   6   1   5   12.69    2.49
   6   1   5   10.71    1.56
  -6   1  -5    7.30    1.22
   6   1   5    9.81    2.10
  -7  -1  -5    3.72    1.27
   7  -1   5    9.21    2.89
   7  -1   5    5.75    1.55
  -7  -1  -5    4.10    0.97
   7   1   5    5.70    1.70
   7   1   5    5.04    1.29
  -7   1  -5    4.95    0.95
   7   1   5    5.81    2.38
  -8  -1  -5   12.56    1.80
   8  -1   5    9.21    2.25
   8  -1   5    9.74    3.59
  -8  -1  -5   12.17    2.09
   8   1   5   14.58    3.54
   8   1   5   15.77    2.60
  -9  -1  -5   14.66    2.53
   9  -1   5   15.70    2.89
  -9  -1  -5   13.98    2.20
   9  -1   5   13.10    4.28
   9   1   5   19.28    4.26
   9   1   5   20.56    3.09
 -10  -1  -5    0.85    1.82
  10  -1   5    2.16    1.67
  10  -1   5   -0.11    3.47
 -10  -1  -5    2.22    1.06
  10   1   5    1.03    3.08
  10   1   5    2.52    1.69
 -11  -1  -5    1.46    2.31
  11  -1   5    1.98    1.72
  11  -1   5   -0.06    3.82
 -11  -1  -5    2.34    1.04
  11   1   5    3.88    1.73
  11   1   5   -2.89    3.02
 -12  -1  -5    3.57    1.24
  12  -1   5    3.08    4.17
  12  -1   5    6.29    2.26
  12   1   5    0.53    3.63
  12   1   5    4.11    2.05
  13  -1   5   -0.43    4.14
  13  -1   5    2.09    2.01
 -13  -1  -5    1.39    1.07
  13   1   5    4.28    2.07
  13   1   5   -4.18    3.60
  14  -1   5   -0.33    1.95
 -14  -1  -5    2.98    1.30
  14  -1   5   -0.96    4.43
  14   1   5   -5.84    3.89
  14   1   5   -0.65    1.68
  15  -1   5   -6.00    4.58
 -15  -1  -5    0.59    1.05
  15  -1   5    1.42    2.07
  15   1   5   -5.54    4.35
  15   1   5   -0.69    1.89
 -15  -2   5   -0.24    1.30
  15  -2  -5   -1.13    4.48
  15   2  -5   -8.30    4.22
 -14  -2   5    3.02    1.43
  14  -2  -5    2.23    4.19
  14   2  -5   -3.68    4.34
  13  -2  -5    3.51    3.68
 -13  -2   5    7.18    1.71
  13   2  -5   -0.95    4.23
  12  -2  -5    1.72    3.23
 -12  -2   5   -0.64    1.11
  12   2  -5   -3.90    3.74
 -12   2   5   -1.18    2.34
  11  -2  -5    9.34    3.36
 -11  -2   5    6.43    1.66
  11   2  -5   -3.71    3.57
 -11   2   5    3.32    2.36
  11   2  -5    4.70    1.61
 -10  -2   5   57.43    5.50
  10  -2  -5   58.70    6.86
  10   2  -5   41.67    5.49
  10   2  -5   39.11    7.08
 -10   2   5   39.05    6.44
  -9  -2   5   43.72    5.18
   9  -2  -5   42.32    5.70
  -9  -2   5   45.05    4.68
   9   2  -5   33.18    4.65
   9   2  -5   38.66    4.56
   9   2  -5   36.63    6.33
  -9   2   5   34.63    5.59
  -8  -2   5   37.81    4.11
  -8  -2   5   31.91    4.31
   8  -2  -5   35.71    4.84
   8   2  -5   32.36    3.94
  -8   2   5   30.92    4.69
   8   2  -5   35.59    5.71
   8   2  -5   31.24    4.03
  -7  -2   5   10.53    2.03
  -7  -2   5   12.36    2.03
   7  -2  -5   12.11    2.43
  -7   2   5    8.07    2.12
   7   2  -5    4.85    3.00
   7   2  -5    9.88    1.85
   7   2  -5   10.26    1.78
  -6  -2   5   27.89    3.32
  -6  -2   5   26.51    3.16
   6  -2  -5   28.43    3.72
   6   2  -5   23.84    2.90
   6   2  -5   23.13    2.84
   6   2  -5   22.11    4.10
  -6   2   5   21.27    3.08
  -5  -2   5  118.79   11.93
   5  -2  -5  113.95   12.06
  -5  -2   5  114.42   12.01
   5   2  -5  117.28   11.87
   5   2  -5  117.89   11.83
  -5   2   5  117.96   11.94
   5   2  -5  118.19   11.93
  -4  -2   5   86.46    8.56
  -4  -2   5   82.28    8.68
   4   2  -5   87.41    8.48
  -4   2   5   81.69    8.56
   4   2  -5   74.97    8.49
   4   2  -5   88.92    8.55
  -3  -2   5   21.16    2.98
  -3  -2   5   26.79    2.75
   3   2  -5   24.29    2.72
   3   2  -5   24.51    2.68
  -3   2   5   24.95    2.77
   3   2  -5   23.24    2.62
  -2  -2   5   20.61    2.33
  -2   2   5   22.36    2.21
  -2   2   5   21.46    2.37
   2   2  -5   19.50    2.30
   2   2  -5   22.53    2.32
   2   2  -5   19.22    2.23
  -1  -2   5   27.16    2.83
  -1  -2   5   23.34    2.82
  -1   2   5   26.10    2.89
  -1   2   5   31.96    2.81
   1   2  -5   26.79    2.88
   1   2  -5   27.47    2.83
   1   2  -5   26.01    2.77
   0   2  -5  208.79   21.07
   0   2   5  209.76   21.17
   0   2  -5  213.22   21.20
   0   2   5  219.87   21.13
  -1  -2  -5  196.50   20.21
  -1  -2  -5  197.10   20.20
   1  -2   5  198.58   20.29
  -1   2  -5  205.74   20.33
   1   2   5  208.84   20.36
   1   2   5  196.31   20.30
   1   2   5  193.76   20.20
   1   2   5  237.65   20.27
   2  -2   5   67.16    6.73
  -2  -2  -5   74.32    6.63
  -2  -2  -5   62.65    6.64
  -2   2  -5   60.37    6.73
   2   2   5   62.45    6.65
   2   2   5   59.94    6.64
   2   2   5   65.61    6.93
   2   2   5   69.71    6.79
   2   2   5   71.26    6.69
  -3  -2  -5    8.19    1.13
   3  -2   5   11.73    1.95
   3  -2   5    8.02    1.29
  -3  -2  -5    9.68    1.23
  -3   2  -5   10.23    1.38
   3   2   5    8.36    1.22
   3   2   5    9.20    1.26
   3   2   5    7.98    1.51
   3   2   5   10.62    1.27
   3   2   5    5.72    1.60
  -4  -2  -5   39.25    3.67
   4  -2   5   33.21    4.48
   4  -2   5   32.53    3.78
   4   2   5   38.55    3.76
   4   2   5   36.51    3.78
   4   2   5   29.40    3.98
  -4   2  -5   33.18    3.82
  -5  -2  -5  197.90   20.23
  -5  -2  -5  218.59   20.28
   5  -2   5  182.76   20.73
   5  -2   5  204.15   20.37
   5   2   5  175.32   20.46
   5   2   5  196.95   20.74
   5   2   5  229.66   20.32
   5   2   5  214.53   20.36
  -6  -2  -5  125.12   11.34
   6  -2   5  104.33   12.08
  -6  -2  -5  110.15   11.18
   6  -2   5  116.62   11.37
   6   2   5  105.08   11.31
   6   2   5  116.33   11.79
   6   2   5   96.44   11.58
  -7  -2  -5   34.58    3.89
  -7  -2  -5   29.46    3.51
   7  -2   5   27.25    3.77
   7  -2   5   36.32    5.36
   7   2   5   32.19    4.47
   7   2   5   34.45    4.14
   7   2   5   32.80    4.59
   8  -2   5    2.43    1.30
  -8  -2  -5    1.02    0.82
   8  -2   5    4.28    3.07
  -8  -2  -5    0.26    1.35
   8   2   5    1.90    2.26
   8   2   5    4.11    1.74
   8   2   5    2.70    1.26
  -9  -2  -5   12.55    2.11
   9  -2   5   14.56    4.55
   9  -2   5   17.88    2.95
  -9  -2  -5   14.70    2.86
   9   2   5   12.72    3.56
   9   2   5   17.06    2.91
 -10  -2  -5   16.18    3.11
 -10  -2  -5   13.58    2.33
  10  -2   5   12.26    4.45
  10  -2   5   15.61    2.99
  10   2   5   18.12    4.20
  10   2   5   20.29    3.19
 -11  -2  -5   20.61    3.01
  11  -2   5   16.32    5.03
  11  -2   5   20.57    3.63
  11   2   5   26.20    3.68
  11   2   5   15.53    4.48
  12  -2   5    0.62    1.76
  12  -2   5   -0.13    4.14
 -12  -2  -5    0.80    1.23
  12   2   5    0.10    3.19
  12   2   5    0.54    1.65
  13  -2   5   -0.45    4.57
  13  -2   5    0.75    1.93
 -13  -2  -5   -0.67    1.10
  13   2   5   -1.17    3.64
  13   2   5   -0.17    1.79
 -14  -2  -5    1.76    1.34
  14  -2   5    3.16    2.33
  14  -2   5   -2.84    4.55
  14   2   5    3.14    2.03
  14   2   5    4.08    4.26
  15  -2   5    0.39    4.91
 -15  -2  -5    2.29    1.44
  15  -2   5   -0.29    2.28
  15   2   5    3.57    4.46
 -14  -3   5    1.92    1.61
  14  -3  -5   -0.63    3.83
  13  -3  -5    0.47    3.50
 -13  -3   5    3.68    1.73
 -13   3   5    1.94    3.06
  13   3  -5   -8.50    4.15
 -12  -3   5   12.50    2.25
  12  -3  -5    6.63    3.55
 -12   3   5    8.94    3.19
  12   3  -5   -2.22    4.38
  12   3  -5    5.70    2.03
  11  -3  -5   20.25    4.27
 -11  -3   5   17.96    2.67
  11   3  -5   -0.35    4.58
 -11   3   5   12.38    3.37
  11   3  -5   11.84    2.57
  10  -3  -5    2.71    2.28
 -10  -3   5    4.47    1.52
  10   3  -5    4.50    1.66
 -10   3   5    1.81    2.19
  10   3  -5   -4.54    3.92
  10   3  -5    1.42    1.33
  -9  -3   5    2.18    1.33
   9  -3  -5   -0.82    1.87
   9   3  -5   -2.35    3.66
   9   3  -5    2.90    1.33
   9   3  -5    1.82    1.22
  -9   3   5    0.89    1.81
   8  -3  -5   45.39    5.48
  -8  -3   5   43.72    4.90
   8   3  -5   25.89    6.15
   8   3  -5   40.84    4.82
  -8   3   5   39.97    5.13
   8   3  -5   44.73    4.72
  -7  -3   5  128.58   12.07
  -7  -3   5  113.60   11.97
   7  -3  -5  119.69   12.26
  -7   3   5  112.32   12.02
   7   3  -5  123.06   11.81
   7   3  -5  114.79   11.90
   7   3  -5   87.34   12.73
  -6  -3   5  132.51   12.66
   6  -3  -5  122.21   12.72
  -6  -3   5  133.42   12.60
  -6   3   5  119.61   12.56
   6   3  -5  130.53   12.42
   6   3  -5  108.76   13.09
   6   3  -5  109.50   12.45
  -5  -3   5   80.86    7.78
  -5  -3   5   77.71    7.86
   5   3  -5   70.19    7.76
   5   3  -5   69.90    7.67
  -5   3   5   70.83    7.71
   5   3  -5   75.31    7.58
  -4  -3   5    4.22    1.11
  -4  -3   5    3.50    1.16
  -4   3   5    4.82    1.14
   4   3  -5    3.71    1.09
   4   3  -5    4.48    1.04
   4   3  -5    4.55    0.88
  -3  -3   5   88.84   10.65
  -3  -3   5  106.34   10.55
   3   3  -5  104.73   10.44
   3   3  -5  107.78   10.52
  -3   3   5  108.83   10.60
   3   3  -5  103.50   10.57
  -2   3   5  237.50   22.50
   2   3  -5  214.20   22.35
   2   3  -5  224.59   22.49
  -1   3   5  168.59   16.05
   1   3  -5  153.93   15.88
   1   3  -5  158.12   16.05
   0   3   5   32.66    3.43
   0   3  -5   32.00    3.52
   0   3   5   31.38    3.36
   0   3   5   34.45    3.51
   1  -3   5    4.76    0.93
   1   3   5    5.09    0.83
   1   3   5    4.48    0.99
  -1   3  -5    4.44    0.96
   1   3   5    8.76    1.10
   2  -3   5  218.19   23.28
  -2  -3  -5  228.23   23.18
   2   3   5  252.72   23.31
   2   3   5  269.68   23.36
   2   3   5  232.68   23.18
  -2   3  -5  216.66   23.31
   2   3   5  233.08   23.31
   2   3   5  222.49   23.19
  -3  -3  -5  477.41   40.84
   3  -3   5  376.87   40.92
  -3  -3  -5  392.83   40.82
   3   3   5  456.32   41.10
   3   3   5  384.75   40.82
   3   3   5  412.92   40.98
   3   3   5  441.75   40.98
   3   3   5  392.04   40.84
  -3   3  -5  384.24   40.94
  -4  -3  -5   91.11    7.84
   4  -3   5   68.17    8.38
  -4  -3  -5   73.90    7.86
   4  -3   5   71.42    7.93
   4   3   5   72.37    8.04
   4   3   5   77.01    8.24
   4   3   5   79.17    7.90
   4   3   5   90.09    8.05
  -4   3  -5   71.59    7.95
  -5  -3  -5   34.89    3.59
  -5  -3  -5   34.12    3.43
   5  -3   5   34.85    4.93
   5  -3   5   35.73    3.63
   5   3   5   26.98    3.85
   5   3   5   32.05    3.67
   5   3   5   20.35    3.93
   5   3   5   34.22    3.63
  -5   3  -5   30.15    3.61
   6  -3   5   -0.46    0.69
  -6  -3  -5    1.53    0.64
   6  -3   5    3.82    2.33
  -6  -3  -5   -0.18    0.98
   6   3   5   -0.49    1.44
   6   3   5   -0.63    1.14
  -6   3  -5    0.29    0.85
   6   3   5    0.38    0.88
  -7  -3  -5   51.56    5.40
  -7  -3  -5   59.54    5.76
   7  -3   5   52.72    7.07
   7  -3   5   50.95    5.62
   7   3   5   38.82    6.12
   7   3   5   47.02    6.12
   7   3   5   51.15    5.69
  -8  -3  -5   87.39    8.51
   8  -3   5   88.09   10.19
   8  -3   5   89.45    8.78
  -8  -3  -5   74.11    9.08
   8   3   5   80.75    8.71
   8   3   5   71.99    9.19
   8   3   5   76.59    9.10
   9  -3   5   25.31    5.05
   9  -3   5   26.13    3.70
  -9  -3  -5   23.83    3.13
   9   3   5   24.00    4.51
   9   3   5   26.63    3.60
   9   3   5   19.57    3.68
  10  -3   5   -2.44    3.37
  10  -3   5    0.80    1.56
 -10  -3  -5    0.46    1.05
  10   3   5   -2.63    2.11
  10   3   5   -0.46    1.58
  11  -3   5    0.48    3.76
  11  -3   5    1.16    1.84
 -11  -3  -5    3.09    1.44
  11   3   5    2.34    1.63
  11   3   5    3.74    3.31
  12  -3   5    9.70    4.74
  12  -3   5    8.63    2.75
 -12  -3  -5    7.68    2.16
  12   3   5   10.93    4.26
  12   3   5   15.77    3.16
 -13  -3  -5    8.62    2.17
  13  -3   5   13.25    5.20
  13  -3   5   13.38    3.28
  13   3   5   10.10    2.82
  13   3   5    6.52    4.26
  14  -3   5   -3.11    4.63
 -14  -3  -5    1.71    1.58
  14  -3   5    1.22    2.36
  14   3   5    0.01    3.92
  14   3   5    1.75    2.13
  14  -4  -5   -2.90    3.68
 -14  -4   5    7.95    2.28
 -14   4   5    2.85    3.90
 -13  -4   5    3.13    1.73
  13  -4  -5    0.15    3.41
 -13   4   5   -0.98    3.10
  13   4  -5    1.56    1.57
  12  -4  -5   -1.91    2.56
 -12  -4   5   -0.84    1.40
  12   4  -5    0.71    1.40
 -12   4   5   -1.44    2.64
 -11  -4   5    0.07    1.35
  11  -4  -5   -2.29    2.30
  11   4  -5    0.81    1.39
 -11   4   5   -0.98    2.34
  11   4  -5    0.19    1.42
 -10  -4   5   17.33    2.67
  10  -4  -5   12.07    3.49
 -10   4   5   14.48    3.43
  10   4  -5   16.45    2.75
  10   4  -5    9.97    2.52
   9  -4  -5   43.33    5.32
  -9  -4   5   33.61    4.46
   9   4  -5   32.94    4.07
  -9   4   5   35.33    5.12
   9   4  -5   15.29    6.60
   9   4  -5   33.03    4.60
  -8  -4   5   25.26    3.59
   8  -4  -5   29.68    4.39
   8   4  -5   16.35    5.02
   8   4  -5   20.17    3.38
  -8   4   5   26.69    4.08
   8   4  -5   26.23    3.40
  -7  -4   5    0.43    1.12
   7  -4  -5    1.90    1.52
  -7   4   5   -0.24    1.20
   7   4  -5    1.14    0.93
   7   4  -5   -0.42    0.86
  -6  -4   5    5.07    1.62
   6  -4  -5    3.58    1.65
  -6   4   5    3.73    1.37
   6   4  -5    3.57    0.99
   6   4  -5    3.77    1.19
  -5  -4   5   58.12    7.12
   5   4  -5   70.63    6.89
   5   4  -5   66.64    7.07
  -5   4   5   68.22    7.11
  -4  -4   5   95.81   12.18
  -4  -4   5  131.94   12.18
   4   4  -5  119.55   12.13
   4   4  -5  119.32   11.93
  -4   4   5  123.20   12.15
   3   4  -5  123.33   13.21
  -3   4   5  143.11   13.45
   3   4  -5  131.82   13.43
   2   4  -5   -0.17    0.27
  -2   4   5    0.27    0.67
   2   4  -5   -0.10    0.53
  -1   4   5   23.92    2.96
  -1   4   5   28.72    2.75
   1   4  -5   23.98    2.93
   0   4  -5   95.59   10.48
   0   4   5  110.35   10.33
   0   4   5  101.14   10.45
   1   4   5  197.17   21.87
   1   4   5  241.38   22.02
  -1   4  -5  212.63   22.03
   1   4   5  228.11   21.91
   2  -4   5  136.58   13.61
   2   4   5  141.32   13.53
   2   4   5  142.60   13.60
   2   4   5  125.31   13.54
  -2   4  -5  123.54   13.59
   3  -4   5    7.08    1.31
  -3  -4  -5    8.50    1.25
  -3  -4  -5    7.66    1.08
   3   4   5    6.46    1.28
   3   4   5    7.51    1.30
   3   4   5    6.37    1.35
  -3   4  -5    8.18    1.38
   3   4   5    8.88    1.60
   4  -4   5   33.82    4.14
   4  -4   5   33.63    5.07
  -4  -4  -5   39.85    3.97
  -4  -4  -5   40.21    4.10
  -4   4  -5   33.43    4.16
  -4   4  -5   31.35    4.63
   4   4   5   39.60    4.32
   4   4   5   40.04    4.26
   4   4   5   43.95    4.35
   5  -4   5   54.40    6.12
   5  -4   5   47.35    6.83
  -5  -4  -5   59.77    5.96
   5   4   5   56.90    6.39
  -5   4  -5   60.53    6.18
   5   4   5   66.47    6.30
   5   4   5   58.47    6.31
  -5   4  -5   54.37    6.73
  -6  -4  -5   69.63    7.04
   6  -4   5   70.92    7.24
   6  -4   5   64.29    8.12
   6   4   5   60.56    7.42
   6   4   5   84.07    7.43
  -6   4  -5   74.14    7.26
   6   4   5   52.98    7.49
   7  -4   5   40.09    5.57
  -7  -4  -5   31.54    3.73
   7  -4   5   31.94    3.98
   7   4   5   35.84    4.37
  -7   4  -5   37.20    4.05
   7   4   5   27.10    4.64
   7   4   5   30.71    4.49
   8  -4   5   -0.58    2.67
  -8  -4  -5   -0.26    0.79
   8  -4   5    0.52    1.08
   8   4   5    0.28    1.25
   8   4   5    0.30    1.86
   8   4   5   -1.86    1.34
   9  -4   5    9.99    2.13
  -9  -4  -5    6.57    1.64
   9  -4   5    7.82    3.39
   9   4   5   11.59    2.20
   9   4   5    6.10    2.34
   9   4   5    7.39    2.61
  10  -4   5    9.05    2.21
  10  -4   5    8.11    3.86
 -10  -4  -5    8.58    1.81
  10   4   5   11.58    3.24
  10   4   5    9.53    2.15
  10   4   5    8.83    2.60
 -11  -4  -5    6.47    1.89
  11  -4   5   11.38    4.25
  11  -4   5   10.23    2.70
  11   4   5    6.81    3.49
  11   4   5    6.93    2.51
  11   4   5    8.53    2.16
  12  -4   5    4.16    2.53
  12  -4   5    1.45    4.14
 -12  -4  -5    7.25    1.89
  12   4   5    1.09    3.24
  12   4   5    8.69    2.58
  13  -4   5    5.38    2.51
 -13  -4  -5    1.67    1.66
  13  -4   5   -4.42    3.88
  13   4   5    2.04    2.05
  13   4   5    0.41    3.75
 -14  -4  -5    2.62    1.81
  14  -4   5   -0.54    2.19
  14  -4   5   -7.19    4.11
  14   4   5    4.48    2.11
  14   4   5    5.78    4.52
  13  -5  -5   -3.14    3.11
  13   5  -5    0.21    1.51
  13   5  -5    2.39    1.62
 -13   5   5   -1.54    3.22
  12  -5  -5    2.37    3.02
 -12   5   5    3.00    3.14
  12   5  -5    2.57    1.82
  12   5  -5    2.29    1.64
  11  -5  -5    8.19    3.36
 -11   5   5    5.94    3.33
  11   5  -5    3.98    1.68
  11   5  -5    5.74    1.96
  10  -5  -5    4.12    2.57
  10   5  -5    7.92    1.92
  10   5  -5    2.48    1.59
 -10   5   5    4.24    2.78
   9  -5  -5    3.04    2.16
  -9   5   5    0.33    1.93
   9   5  -5    1.24    1.15
   9   5  -5    0.42    1.24
   8  -5  -5    3.28    1.94
   8   5  -5    4.41    1.25
   8   5  -5    0.77    1.21
  -8   5   5    3.55    1.86
   7  -5  -5   13.11    2.74
   7   5  -5   11.75    2.27
  -7   5   5   12.73    2.62
   7   5  -5   14.28    2.11
   6  -5  -5   14.24    2.68
  -6   5   5   12.29    2.25
   6   5  -5    9.99    2.02
   6   5  -5    9.30    1.64
   5   5  -5    5.93    1.16
  -5   5   5    7.45    1.69
   5   5  -5    6.87    1.50
   4   5  -5    0.67    0.78
   4   5  -5   -0.73    0.40
  -4   5   5    0.53    0.98
   3   5  -5   30.80    3.49
   3   5  -5   33.82    3.86
  -3   5   5   38.82    3.98
  -2   5   5  126.99   11.18
   2   5  -5   98.47   11.35
  -2   5   5  104.63   11.36
  -1   5   5   83.46    8.77
   1   5  -5   67.72    8.72
  -1   5   5  100.59    8.62
   0   5   5   26.71    3.00
   0   5  -5   19.34    2.92
   0   5   5   28.59    2.79
   1   5   5    1.03    0.82
  -1   5  -5    0.65    0.66
   1   5   5    0.89    0.39
   2  -5   5    6.20    1.32
   2   5   5    7.23    1.16
   2   5   5    7.87    1.50
  -2   5  -5    5.80    1.31
   3  -5   5   25.88    3.26
   3   5   5   28.54    3.33
  -3   5  -5   27.12    3.31
   3   5   5   29.66    3.20
   3   5   5   27.50    3.14
   4  -5   5   14.80    3.22
   4  -5   5   19.71    2.52
   4   5   5   15.26    2.36
   4   5   5   18.71    2.66
  -4   5  -5   19.15    2.58
   4   5   5   13.98    2.27
   5  -5   5   -0.09    2.09
   5  -5   5   -0.22    0.87
  -5   5  -5    0.68    0.94
  -5   5  -5    1.85    2.02
   5   5   5    1.59    1.11
   5   5   5    0.23    0.81
   5   5   5    0.04    1.21
   6  -5   5    3.01    2.60
   6  -5   5    3.96    1.25
  -6   5  -5    2.67    1.22
   6   5   5    4.62    1.40
   6   5   5    1.37    1.39
  -6   5  -5    7.52    2.91
   6   5   5    2.28    1.53
   7  -5   5   22.75    4.42
   7  -5   5   18.30    2.85
  -7   5  -5   21.70    4.27
   7   5   5   21.67    3.12
   7   5   5   14.26    3.11
   7   5   5   20.63    3.51
  -7   5  -5   22.80    2.99
   8  -5   5   22.99    3.07
   8  -5   5   18.30    4.22
   8   5   5   14.33    3.25
  -8   5  -5   18.88    2.93
   8   5   5   24.13    3.22
   9  -5   5   13.44    3.82
   9  -5   5   12.61    2.26
   9   5   5    6.00    2.31
   9   5   5    9.90    2.80
   9   5   5    6.44    1.91
  10  -5   5    4.32    1.88
  10  -5   5    3.78    3.37
  10   5   5    4.90    1.91
  10   5   5    6.53    2.43
  10   5   5    8.49    2.75
  11  -5   5   -2.24    3.27
  11  -5   5    1.81    1.78
  11   5   5    5.02    3.05
  11   5   5   -1.57    1.45
  11   5   5    0.39    1.76
 -12  -5  -5    0.20    1.65
  12  -5   5   -2.49    3.50
  12  -5   5   -0.35    2.01
  12   5   5    3.60    1.96
  12   5   5    3.45    3.37
  12   5   5    2.57    1.74
  13  -5   5    1.19    2.66
  13  -5   5   -4.86    4.03
 -13  -5  -5    1.90    1.75
  13   5   5   -0.31    3.29
  13   5   5    3.18    2.11
  13  -6  -5    1.45    3.70
 -13   6   5   -0.16    3.40
  13   6  -5    1.47    1.71
  12  -6  -5   -3.35    2.64
  12   6  -5   -0.38    1.43
  12   6  -5    1.49    1.81
 -12   6   5    2.48    3.25
  11  -6  -5    1.24    2.95
 -11   6   5    1.62    3.04
  11   6  -5   -2.12    1.30
  11   6  -5    0.99    1.48
  10  -6  -5    0.84    2.58
  10   6  -5   -0.19    1.26
 -10   6   5   -1.53    2.50
  10   6  -5    0.35    1.47
   9  -6  -5    1.18    2.25
   9   6  -5    1.45    1.11
   9   6  -5   -0.29    1.35
  -9   6   5   -0.58    2.14
   8  -6  -5    2.20    2.02
   8   6  -5    2.09    1.14
  -8   6   5    0.64    1.88
   8   6  -5    0.09    1.05
   7  -6  -5    0.65    1.75
   7   6  -5    1.50    0.91
   7   6  -5    2.23    1.27
  -7   6   5    2.99    1.73
   6  -6  -5    2.99    1.87
   6   6  -5    0.79    0.94
  -6   6   5    2.02    1.44
   6   6  -5    0.05    0.57
   5   6  -5   -0.41    0.41
  -5   6   5   -0.66    1.28
   5   6  -5   -0.10    0.87
  -4   6   5    5.56    1.77
   4   6  -5    7.16    1.51
   3   6  -5   -0.40    0.76
  -3   6   5   -0.26    1.22
  -2   6   5    0.54    0.56
  -2   6   5    1.37    1.04
   2   6  -5    0.24    0.72
  -1   6   5   -0.90    0.47
  -1   6   5    0.45    0.94
   1   6  -5   -0.07    0.70
   0   6  -5    6.98    1.51
   0   6   5    9.98    1.74
   0   6   5    7.89    1.20
   1   6   5    2.97    0.77
   1   6   5    4.69    1.21
  -1   6  -5    1.42    0.90
   2  -6   5    0.50    0.79
   2   6   5   -0.15    0.52
   2   6   5    0.54    0.94
  -2   6  -5    0.23    0.72
   3  -6   5   26.04    3.34
   3   6   5   27.88    3.39
  -3   6  -5   28.58    3.73
   3   6   5   26.69    3.14
   4  -6   5   -0.14    0.86
  -4   6  -5    0.57    0.91
   4   6   5    0.04    0.78
   4   6   5    0.89    0.71
   4   6   5    0.24    1.10
   5  -6   5    0.50    0.90
   5  -6   5    1.33    2.26
   5   6   5    1.54    1.10
   5   6   5    2.84    1.50
   5   6   5    2.54    0.89
  -5   6  -5    0.82    1.05
  -5   6  -5    0.62    2.20
   6  -6   5   -1.68    0.82
   6  -6   5   -1.16    1.98
   6   6   5    0.85    0.91
  -6   6  -5   -0.86    0.97
   6   6   5   -0.17    1.07
  -6   6  -5    2.04    2.38
   6   6   5   -0.05    1.43
   7  -6   5   -2.21    2.42
   7  -6   5    0.78    1.06
  -7   6  -5   -0.69    1.00
   7   6   5    0.90    1.14
   7   6   5    1.99    1.72
  -7   6  -5    0.32    2.52
   7   6   5    0.36    1.35
   8  -6   5   -1.71    2.56
   8  -6   5    0.67    1.23
   8   6   5   -0.30    1.56
   8   6   5    0.93    1.32
  -8   6  -5    0.52    2.88
   8   6   5    1.67    1.94
  -8   6  -5    1.23    1.25
   9  -6   5   -0.75    1.24
   9  -6   5   -0.05    2.75
   9   6   5   -0.62    1.65
   9   6   5   -0.15    1.41
   9   6   5    1.86    2.20
  10  -6   5    1.82    1.75
  10  -6   5    0.46    3.10
  10   6   5    1.32    1.50
  10   6   5    2.50    2.15
  10   6   5    4.27    2.53
  11  -6   5   -0.65    1.79
  11  -6   5    0.74    3.43
  11   6   5    3.42    2.94
  11   6   5   -0.19    1.45
  11   6   5    2.28    1.93
  12  -6   5   -2.68    3.60
  12  -6   5   -1.36    2.19
  12   6   5    4.15    2.23
  12   6   5    4.65    3.63
  12   6   5    0.33    1.55
  13  -6   5   -3.21    3.92
  13   6   5    4.09    3.72
  12  -7  -5   -1.77    3.22
 -12   7   5   -3.58    3.00
  12   7  -5   -2.85    1.40
  12   7  -5    1.72    1.67
  11  -7  -5    0.21    3.06
  11   7  -5   -0.70    1.28
  11   7  -5    0.37    1.66
 -11   7   5   -1.11    2.75
  10  -7  -5   -1.48    2.42
  10   7  -5    0.54    1.44
  10   7  -5   -2.06    1.01
 -10   7   5    0.04    2.59
   9  -7  -5    1.35    2.43
   9   7  -5    0.85    1.07
  -9   7   5    1.54    2.60
   9   7  -5    0.95    1.46
   8  -7  -5    3.47    2.41
   8   7  -5    0.89    0.79
  -8   7   5    3.93    2.33
   8   7  -5    1.44    1.28
   7  -7  -5    3.70    2.27
   7   7  -5    2.74    0.87
  -7   7   5    3.53    2.10
   7   7  -5    2.89    1.44
   6  -7  -5    2.50    2.03
   6   7  -5    1.49    0.67
  -6   7   5    2.34    1.66
   6   7  -5   -0.05    1.10
  -5   7   5   -0.24    1.67
   5   7  -5    0.81    1.03
   4   7  -5    1.30    1.03
  -4   7   5    6.09    1.86
   3   7  -5    1.47    1.03
  -3   7   5    2.37    1.51
   2   7  -5    8.35    1.76
  -2   7   5    7.72    1.87
   1   7  -5    0.30    0.86
  -1   7   5    1.24    0.71
  -1   7   5    0.69    1.17
   0   7  -5    0.48    0.85
   0   7   5    0.74    0.43
   0   7   5    1.97    1.25
   1   7   5   -0.06    0.59
   1   7   5   -0.19    1.03
  -1   7  -5   -0.67    0.83
   2  -7   5   14.87    2.50
   2   7   5   20.27    2.61
  -2   7  -5   13.24    2.51
   2   7   5   18.46    2.32
   3  -7   5   27.05    3.57
  -3   7  -5   22.68    3.35
   3   7   5   24.01    2.93
   3   7   5   25.24    3.28
   4  -7   5    2.50    1.17
   4   7   5    2.79    0.99
   4   7   5    4.32    1.55
  -4   7  -5    2.05    1.16
   5  -7   5   -0.69    1.01
   5   7   5    0.20    0.91
  -5   7  -5    0.60    1.04
   5   7   5    2.37    1.44
   6  -7   5   -0.46    1.01
   6   7   5    2.72    1.63
  -6   7  -5    0.62    1.11
   6   7   5    0.63    1.20
   7  -7   5    1.67    1.14
   7   7   5    2.80    1.74
   7   7   5   -0.88    0.90
  -7   7  -5   -0.34    1.05
   7   7   5    0.36    1.41
   8  -7   5    1.86    1.40
   8   7   5    0.80    1.24
   8   7   5    0.51    1.76
   8   7   5    2.69    2.14
  -8   7  -5    2.23    1.35
   9  -7   5   -0.50    1.32
   9   7   5   -0.45    1.82
   9   7   5   -0.56    1.19
  -9   7  -5   -0.93    1.21
   9   7   5    3.42    2.36
  10  -7   5   -0.37    1.54
  10  -7   5   -4.33    5.76
  10   7   5    4.68    2.73
  10   7   5   -1.22    1.37
  10   7   5   -0.46    1.89
  11  -7   5    0.46    4.01
  11   7   5   -0.40    2.13
  11   7   5   -1.94    1.53
  11   7   5    4.84    3.03
  12  -7   5   -8.97    3.48
  12   7   5    0.15    2.32
  12   7   5    8.87    3.79
  11  -8  -5    2.53    3.72
  11   8  -5    1.01    1.15
 -11   8   5    1.44    3.29
  10  -8  -5    4.83    3.42
  10   8  -5    0.86    0.98
 -10   8   5    3.43    3.31
  10   8  -5    2.71    1.73
   9  -8  -5    9.05    3.57
   9   8  -5    2.03    1.73
  -9   8   5    3.50    2.88
   9   8  -5    2.59    1.01
   8  -8  -5    4.93    2.89
   8   8  -5    1.72    1.53
   8   8  -5    0.87    0.74
  -8   8   5    6.14    2.70
   7  -8  -5    1.67    2.22
   7   8  -5   -0.27    1.13
  -7   8   5    0.48    2.12
   6  -8  -5    7.22    2.73
  -6   8   5    8.92    2.50
   6   8  -5    2.88    1.46
   5   8  -5    7.97    2.04
  -5   8   5   19.76    3.08
  -4   8   5   13.57    2.68
   4   8  -5    8.16    1.91
   3   8  -5    8.44    2.06
  -3   8   5   19.78    2.89
   2   8  -5   -0.01    0.93
  -2   8   5   -1.13    1.41
   1   8  -5    6.77    1.68
  -1   8   5   10.11    2.17
   0   8   5   35.57    3.98
   0   8  -5   23.38    3.85
   1   8   5   15.58    2.12
  -1   8  -5    8.70    2.19
   1   8   5   22.90    2.87
   2  -8   5    8.91    1.95
   2   8   5    6.14    1.28
   2   8   5    8.49    1.85
  -2   8  -5    4.56    1.61
   3  -8   5   -0.23    1.05
   3   8   5   -0.18    0.71
   3   8   5   -1.14    1.16
  -3   8  -5   -0.74    1.02
   4  -8   5   11.49    2.07
   4   8   5    7.05    1.56
  -4   8  -5    4.27    1.62
   4   8   5   11.62    2.11
   5  -8   5   12.74    2.38
   5   8   5    9.71    2.06
   5   8   5   15.43    2.55
  -5   8  -5   13.06    2.36
   6  -8   5   10.89    2.24
  -6   8  -5   11.72    2.23
   6   8   5   11.27    2.39
   6   8   5    9.00    2.11
   7  -8   5    1.77    1.29
   7   8   5    0.70    0.96
  -7   8  -5    2.56    1.41
   7   8   5    3.85    1.71
   7   8   5   -0.01    1.48
   8  -8   5    1.39    1.30
   8   8   5    0.42    1.61
   8   8   5   -0.04    0.96
   8   8   5    2.23    2.01
  -8   8  -5    0.45    1.26
   9  -8   5    0.34    1.56
   9   8   5   -0.30    1.86
   9   8   5    0.90    1.07
   9   8   5    8.14    2.61
  -9   8  -5    3.32    1.58
  10   8   5    7.98    2.92
  10   8   5    3.21    1.48
  10   8   5    4.15    2.81
  11   8   5   10.04    3.64
   9  -9  -5   -2.06    2.78
   9   9  -5   -1.69    1.30
  -9   9   5   -1.10    2.82
   8  -9  -5    4.80    2.98
   8   9  -5    0.22    1.32
  -8   9   5    0.41    2.44
   7  -9  -5    7.95    3.18
  -7   9   5   12.53    3.21
   7   9  -5    5.58    1.87
   6  -9  -5   10.98    3.25
  -6   9   5    8.98    2.64
   6   9  -5    6.35    1.97
   5   9  -5   -0.38    1.04
  -5   9   5    0.92    1.96
   4   9  -5    2.77    1.34
  -4   9   5    3.98    2.10
  -3   9   5   14.03    2.87
   2   9  -5   16.97    3.22
  -2   9   5   30.52    3.80
   1   9  -5   14.53    2.57
   0   9   5    5.95    1.80
   0   9  -5    3.34    1.46
  -1   9  -5    0.85    1.19
   1   9   5    1.93    1.49
   1   9   5    1.80    0.94
   2  -9   5    4.46    1.59
   2   9   5    2.27    1.05
   2   9   5    5.45    1.76
  -2   9  -5    1.58    1.38
   3  -9   5    9.40    2.27
  -3   9  -5    7.82    2.17
   3   9   5   12.32    1.92
   3   9   5   11.64    2.27
   4  -9   5   11.83    2.41
   4   9   5    9.35    1.89
  -4   9  -5   11.50    2.31
   4   9   5   12.66    2.34
   5  -9   5   -0.98    1.22
  -5   9  -5    0.12    1.17
   5   9   5    1.40    1.15
   5   9   5    0.16    1.51
   6  -9   5    2.53    1.64
   6   9   5    2.90    1.59
   6   9   5    3.18    1.81
  -6   9  -5    3.60    1.66
   7  -9   5    4.35    1.90
  -7   9  -5    4.36    1.65
   7   9   5    7.93    2.20
   7   9   5    3.02    1.75
   8  -9   5    7.64    2.11
  -8   9  -5    8.39    2.12
   8   9   5    6.23    2.40
   8   9   5    6.77    2.29
   9   9   5    9.05    2.56
   9   9   5    3.43    2.31
   9   9   5    4.38    1.65
   7 -10  -5   -0.37    2.38
   7  10  -5   -1.20    1.27
  -7  10   5   -2.68    2.27
   6 -10  -5   -1.62    2.11
   6  10  -5    0.07    1.23
  -6  10   5    1.03    2.32
  -5  10   5   10.60    2.73
   5  10  -5    1.53    1.43
   4  10  -5    3.78    1.69
  -4  10   5    7.92    2.43
   3  10  -5    2.77    1.61
  -3  10   5   10.24    2.55
  -2  10   5   -0.55    1.77
   2  10  -5    1.23    1.23
  -1  10   5    4.31    1.96
   1  10  -5    0.83    1.31
   0  10  -5    8.08    2.25
   0  10   5   14.39    2.54
   1  10   5   18.11    2.76
  -1  10  -5    9.12    2.45
   2 -10   5    5.49    1.89
   2  10   5    5.28    1.86
  -2  10  -5    6.66    2.02
   3 -10   5    3.24    1.68
   3  10   5    0.23    0.93
  -3  10  -5    0.89    1.52
   3  10   5    1.78    1.55
   4 -10   5    1.29    1.51
   4  10   5    1.96    1.58
  -4  10  -5    0.65    1.45
   4  10   5    1.13    1.05
   5 -10   5    6.21    2.06
   5  10   5    6.23    1.63
  -5  10  -5    3.61    1.72
   5  10   5    6.92    1.85
   6 -10   5    3.94    1.93
   6  10   5    5.43    3.20
  -6  10  -5    5.15    2.00
   6  10   5    4.77    1.70
   7 -10   5    0.28    1.54
   7  10   5    1.20    1.62
  -7  10  -5   -0.32    1.49
  -5  11   5    4.76    2.86
   4  11  -5   -1.31    1.06
  -4  11   5    0.17    2.23
   3  11  -5    2.76    1.45
  -3  11   5    1.32    2.07
  -2  11   5    2.18    2.20
   2  11  -5    1.82    1.37
   1  11  -5    1.17    1.38
  -1  11   5    1.57    2.70
   0  11  -5    0.70    1.53
  -1  11  -5   -2.11    1.29
   2 -11   5   -0.17    1.32
  -2  11  -5    0.38    1.58
   3 -11   5    1.52    1.59
  -3  11  -5    3.14    1.81
   4 -11   5    0.88    1.62
   4  11   5    0.93    1.42
  -4  11  -5   -0.61    1.48
  15   0  -6   -6.79    4.14
  14   0  -6   -4.06    3.86
 -14   0   6    0.75    1.14
  13   0  -6    6.62    4.11
 -13   0   6    5.99    1.52
  12   0  -6   28.64    5.39
 -12   0   6   22.68    3.21
  11   0  -6   14.83    4.20
 -11   0   6   15.09    2.37
  10   0  -6    3.70    3.04
 -10   0   6    3.59    1.18
 -10   0   6   -0.30    2.21
  -9   0   6    6.79    1.48
   9   0  -6    3.79    2.67
  -9   0   6    5.29    2.29
  -9   0   6    6.61    2.10
  -8   0   6   59.49    6.76
   8   0  -6   57.46    7.46
  -8   0   6   70.15    6.64
  -8   0   6   53.24    6.98
   8   0  -6   64.53    6.65
  -7   0   6  205.16   19.46
   7   0  -6  198.43   19.34
  -7   0   6  185.85   19.65
  -7   0   6  186.72   19.41
   7   0  -6  183.99   19.81
  -6   0   6  155.66   15.42
   6   0  -6  142.12   15.50
  -6   0   6  139.81   15.21
   6   0  -6  154.27   15.16
  -6   0   6  157.62   15.20
  -5   0   6   28.16    2.93
   5   0  -6   22.02    3.17
  -5   0   6   24.45    3.01
  -5   0   6   23.34    3.06
   5   0  -6   24.12    2.76
   4   0  -6   15.79    2.17
  -4   0   6   16.82    1.99
  -4   0   6   14.62    2.07
   4   0  -6   14.60    1.83
  -4   0   6   15.22    1.95
  -4   0   6   16.54    2.01
  -3   0   6  132.36   13.45
  -3   0   6  150.53   13.56
  -3   0   6  131.74   13.49
   3   0  -6  130.37   13.46
  -3   0   6  132.09   13.46
  -2   0   6  210.49   20.39
  -2   0   6  193.61   20.40
   2   0  -6  213.49   20.40
  -2   0   6  199.00   20.39
   2   0  -6  211.05   20.41
   1   0  -6  196.09   19.19
   1   0  -6  194.92   19.20
   1   0  -6  189.17   19.18
  -1   0   6  198.64   19.19
  -1   0   6  216.19   19.18
  -1   0   6  170.42   19.18
  -1   0   6  189.41   19.18
   0   0   6    3.98    0.61
   0   0  -6    3.05    0.52
   0   0   6    3.77    0.58
   0   0  -6    3.32    0.57
   0   0  -6    2.96    0.61
   0   0   6    1.77    0.52
   0   0   6    3.51    0.59
   0   0   6    3.55    0.61
   0   0  -6    3.75    0.59
   1   0   6  118.90   11.68
  -1   0  -6  115.53   11.65
   1   0   6  118.02   11.66
  -1   0  -6  109.93   11.70
   1   0   6  124.90   11.73
  -1   0  -6  115.14   11.66
  -1   0  -6  117.49   11.66
  -2   0  -6  234.79   23.35
  -2   0  -6  226.48   23.33
   2   0   6  217.29   23.35
   2   0   6  261.64   23.49
   2   0   6  245.74   23.47
   2   0   6  239.21   23.35
  -2   0  -6  225.31   23.34
  -3   0  -6  315.24   31.88
   3   0   6  351.46   32.10
  -3   0  -6  312.40   31.89
   3   0   6  371.87   32.10
   3   0   6  317.44   31.89
   3   0   6  315.77   31.89
   3   0   6  276.07   31.88
   4   0   6  268.34   26.65
   4   0   6  272.76   26.39
   4   0   6  222.91   26.37
  -4   0  -6  267.33   26.38
  -4   0  -6  272.94   26.38
   4   0   6  293.16   26.66
  -5   0  -6    4.23    0.85
   5   0   6    3.56    0.76
   5   0   6    4.52    1.34
   5   0   6    3.19    1.61
   5   0   6    4.21    0.82
  -5   0  -6    2.78    0.64
   6   0   6   14.66    2.27
  -6   0  -6   20.02    2.38
  -6   0  -6   19.55    2.22
   6   0   6   19.71    3.02
   6   0   6   19.92    2.33
   6   0   6   27.25    3.57
   7   0   6   34.90    4.86
  -7   0  -6   36.07    4.05
  -7   0  -6   40.48    4.26
   7   0   6   40.87    5.56
   8   0   6   37.79    5.36
  -8   0  -6   30.27    3.82
  -8   0  -6   30.58    3.53
   8   0   6   32.55    4.48
  -9   0  -6   38.31    4.44
  -9   0  -6   34.69    3.98
   9   0   6   32.64    4.85
   9   0   6   37.72    6.04
  10   0   6    7.16    2.08
  10   0   6    8.34    3.78
 -10   0  -6    3.69    1.74
 -10   0  -6    2.03    0.96
  11   0   6   15.66    3.02
  11   0   6   11.06    4.54
 -11   0  -6   11.95    1.96
 -12   0  -6   12.60    2.05
  12   0   6   17.86    3.18
  12   0   6   14.80    4.92
 -13   0  -6    4.32    1.24
  13   0   6    1.42    4.52
  13   0   6    7.65    2.60
  14   0   6   -0.44    4.55
  14   0   6    7.39    2.53
  15   0   6   -3.74    4.44
  15   0   6   -1.17    1.95
  15  -1  -6   -2.96    4.46
 -15  -1   6    4.94    1.53
  15   1  -6   -2.78    4.32
 -14  -1   6    3.46    1.37
  14  -1  -6    1.81    4.16
  14   1  -6   -3.52    4.05
  13  -1  -6    3.06    3.70
 -13  -1   6    0.59    1.14
  13   1  -6   -2.77    3.87
  12  -1  -6   -0.90    3.18
 -12  -1   6    0.10    1.08
 -12   1   6    0.78    2.51
  12   1  -6   -5.82    3.32
 -11  -1   6   11.51    3.17
  11  -1  -6   10.89    3.80
 -11  -1   6   13.59    2.17
 -11   1   6    9.37    3.26
  11   1  -6    9.12    3.92
 -11   1   6   12.80    2.07
 -10  -1   6   20.40    3.84
  10  -1  -6   28.14    5.10
 -10  -1   6   25.86    3.45
 -10   1   6   32.65    3.54
 -10   1   6   24.42    4.51
  10   1  -6   29.39    5.16
  -9  -1   6   36.07    4.97
   9  -1  -6   36.53    5.70
  -9  -1   6   45.60    4.59
  -9   1   6   41.07    4.45
   9   1  -6   34.94    4.53
   9   1  -6   41.84    5.94
  -9   1   6   33.85    5.49
   8  -1  -6   24.61    4.25
  -8  -1   6   25.40    3.30
  -8  -1   6   24.08    3.44
  -8  -1   6   27.78    4.12
  -8   1   6   24.41    4.02
  -8   1   6   20.02    3.03
   8   1  -6   26.83    3.42
   8   1  -6   31.32    4.59
  -7  -1   6    0.25    1.01
  -7  -1   6   -0.04    1.47
  -7  -1   6    1.77    1.17
   7  -1  -6   -0.16    1.45
   7   1  -6    0.03    0.70
   7   1  -6    0.29    0.71
   7   1  -6    0.10    2.14
  -7   1   6   -1.07    0.65
  -7   1   6   -1.20    1.22
  -6  -1   6   51.27    5.39
   6  -1  -6   46.54    5.61
  -6  -1   6   50.40    5.56
  -6  -1   6   48.67    5.36
  -6   1   6   43.46    5.15
   6   1  -6   49.92    5.19
  -6   1   6   55.27    5.49
   6   1  -6   44.10    5.12
   6   1  -6   49.61    5.92
  -5  -1   6   99.19   10.55
   5  -1  -6  102.27   10.58
  -5  -1   6  105.94   10.40
  -5  -1   6   92.26   10.48
   5   1  -6   98.07   10.31
   5   1  -6  108.06   10.36
  -5   1   6  103.61   10.35
   5   1  -6   98.30   10.69
  -5   1   6  107.75   10.48
  -4  -1   6  214.34   19.18
  -4  -1   6  188.74   18.99
  -4   1   6  195.79   19.05
  -4   1   6  187.32   18.93
   4   1  -6  194.83   18.99
  -4   1   6  195.60   18.98
   4   1  -6  187.42   18.98
   4   1  -6  185.54   19.16
   4   1  -6  170.05   18.93
  -3  -1   6   92.43    9.14
  -3  -1   6   99.85    9.30
  -3  -1   6   87.23    9.12
  -3   1   6   91.24    9.17
   3   1  -6   93.68    9.12
  -3   1   6   99.02    9.12
   3   1  -6   91.12    9.11
   3   1  -6   79.69    9.08
  -3   1   6   85.85    9.08
   2  -1  -6    3.72    0.66
  -2  -1   6    3.47    0.69
  -2  -1   6    4.33    0.90
   2  -1  -6    3.20    0.62
  -2  -1   6    3.43    0.68
  -2   1   6    3.02    0.72
  -2   1   6    3.07    0.64
  -2   1   6    3.13    0.63
  -2   1   6    3.44    0.65
   2   1  -6    3.12    0.70
   2   1  -6    3.39    0.58
   2   1  -6    3.60    0.63
   1  -1  -6  122.67   12.76
  -1  -1   6  125.79   12.78
   1  -1  -6  126.83   12.75
  -1  -1   6  143.61   12.88
   1   1  -6  132.63   12.83
   1   1  -6  126.28   12.77
  -1   1   6  122.48   12.75
  -1   1   6  141.34   12.80
  -1   1   6  126.53   12.76
   1   1  -6  128.80   12.77
  -1   1   6  119.54   12.80
   1   1  -6  128.37   12.78
   0  -1   6  242.63   24.93
   0  -1  -6  264.27   24.93
   0  -1  -6  253.17   24.94
   0  -1   6  263.59   24.94
   0  -1   6  283.71   25.00
   0   1  -6  252.47   24.93
   0   1  -6  254.74   24.93
   0   1   6  246.06   24.92
   0   1  -6  250.57   24.93
   0   1  -6  265.93   25.01
   0   1   6  231.92   24.97
   0   1   6  240.60   24.92
   0   1   6  222.30   25.07
   1  -1   6  126.62   13.91
  -1  -1  -6  135.97   13.93
  -1  -1  -6  141.68   13.93
  -1  -1  -6  132.63   13.93
   1  -1   6  137.41   13.92
   1  -1   6  152.05   14.01
   1   1   6  139.91   13.93
  -1   1  -6  134.81   14.01
  -1   1  -6  134.17   13.91
   1   1   6  144.58   14.02
   1   1   6  164.10   13.97
   1   1   6  138.92   13.93
  -1   1  -6  142.20   13.92
  -2  -1  -6   36.88    3.70
   2  -1   6   39.36    3.78
   2  -1   6   31.05    3.84
  -2  -1  -6   38.44    3.72
  -2  -1  -6   33.83    3.66
  -2   1  -6   34.71    3.76
   2   1   6   36.23    3.71
   2   1   6   40.88    3.71
   2   1   6   39.55    3.87
  -2   1  -6   29.52    3.63
  -2   1  -6   35.22    3.64
   2   1   6   36.54    4.17
   2   1   6   35.58    3.69
  -3  -1  -6    2.81    0.55
   3  -1   6    2.54    0.72
   3  -1   6    2.99    1.03
  -3  -1  -6    2.16    0.64
   3   1   6    2.20    0.98
   3   1   6    1.14    0.59
   3   1   6    2.00    0.55
   3   1   6    3.23    1.35
  -3   1  -6    1.46    0.40
  -3   1  -6    2.33    0.78
   3   1   6    2.44    0.62
  -4  -1  -6  198.46   20.39
   4  -1   6  210.07   20.66
   4  -1   6  202.41   20.54
  -4  -1  -6  219.27   20.42
   4   1   6  166.90   20.78
   4   1   6  208.47   20.41
   4   1   6  218.58   20.67
   4   1   6  202.47   20.43
  -4   1  -6  195.66   20.35
   4   1   6  220.28   20.45
  -5  -1  -6  126.91   11.38
   5  -1   6  104.41   11.79
   5  -1   6  121.29   11.57
  -5  -1  -6  118.36   11.34
   5   1   6  118.42   11.36
   5   1   6  102.26   11.36
   5   1   6  108.48   11.68
  -5   1  -6  106.42   11.27
   5   1   6  103.44   11.88
   6  -1   6   75.47    8.61
   6  -1   6   84.21    8.08
  -6  -1  -6   78.04    7.73
  -6  -1  -6   84.61    7.87
   6   1   6   72.60    8.31
   6   1   6   78.06    7.77
   6   1   6   70.86    8.31
  -6   1  -6   71.03    7.64
   6   1   6   66.64    7.75
   7  -1   6   13.79    3.18
  -7  -1  -6   11.39    1.80
  -7  -1  -6    8.48    1.49
   7  -1   6   10.02    2.05
   7   1   6    9.77    1.71
  -7   1  -6   10.59    1.45
   7   1   6   13.32    2.46
   7   1   6   11.46    2.86
  -8  -1  -6   -1.06    1.09
   8  -1   6    0.42    1.34
  -8  -1  -6   -0.09    0.63
   8  -1   6    0.45    2.74
  -8   1  -6    0.19    0.55
   8   1   6    0.18    1.24
   8   1   6    0.44    2.35
   9  -1   6   11.27    4.09
  -9  -1  -6   17.94    2.98
   9  -1   6   18.41    3.09
  -9  -1  -6   14.97    2.18
   9   1   6   18.75    4.20
   9   1   6   14.58    2.93
  10  -1   6   26.90    4.34
  10  -1   6   28.11    5.65
 -10  -1  -6   29.43    4.13
 -10  -1  -6   27.59    3.60
  10   1   6   26.12    5.16
 -10   1  -6   29.28    3.32
  10   1   6   35.81    4.50
  11  -1   6    1.89    3.58
 -11  -1  -6    5.74    2.66
  11  -1   6    5.88    2.22
 -11  -1  -6    7.05    1.49
  11   1   6    6.86    3.82
  11   1   6    6.22    2.25
 -12  -1  -6    0.84    1.03
  12  -1   6   -1.54    3.66
  12  -1   6   -0.37    1.80
  12   1   6   -2.21    3.42
  12   1   6    1.38    1.88
  13  -1   6   -6.00    3.81
 -13  -1  -6   -0.91    0.86
  13  -1   6   -0.14    1.86
  13   1   6   -4.36    3.52
  13   1   6   -0.48    1.94
  14  -1   6    0.02    4.69
  14  -1   6   -2.31    1.88
 -14  -1  -6    0.75    1.16
  14   1   6    2.69    2.19
  14   1   6    2.27    4.53
  15  -1   6    2.23    2.26
  15  -1   6   -0.73    4.94
 -15  -1  -6    3.75    1.40
  15   1   6    0.75    4.48
  15   1   6    1.35    1.99
  14  -2  -6   -4.79    3.63
 -14  -2   6   -0.16    1.25
  14   2  -6  -10.31    3.97
  13  -2  -6    2.61    3.78
 -13  -2   6    1.05    1.27
 -13   2   6    1.29    3.08
  13   2  -6   -4.68    3.96
 -12  -2   6    3.33    1.52
  12  -2  -6    4.51    3.48
 -12   2   6    4.46    2.69
  12   2  -6   -3.10    3.79
  11  -2  -6   10.01    3.57
 -11  -2   6    8.40    1.84
  11   2  -6    5.59    3.97
 -11   2   6    4.99    2.59
 -10  -2   6   15.38    2.17
  10  -2  -6    5.86    2.19
  10   2  -6    7.66    1.88
  10   2  -6    8.68    3.96
 -10   2   6    7.26    2.86
  -9  -2   6    6.05    1.65
  -9  -2   6    3.12    2.00
   9  -2  -6    3.46    2.35
   9   2  -6    4.65    1.49
   9   2  -6    5.23    3.56
  -9   2   6    5.38    2.31
   9   2  -6    3.77    1.45
  -8  -2   6   15.11    2.44
  -8  -2   6   14.10    2.50
   8  -2  -6   12.02    2.88
   8   2  -6   11.47    2.18
  -8   2   6    9.96    2.50
   8   2  -6   15.97    2.30
   8   2  -6    9.75    3.60
  -7  -2   6   16.05    2.52
  -7  -2   6   13.81    2.43
   7  -2  -6   16.74    3.02
   7   2  -6   18.27    2.48
  -7   2   6   16.56    2.86
   7   2  -6   15.74    2.42
   7   2  -6   15.96    3.69
  -6  -2   6   30.98    3.58
   6  -2  -6   29.13    3.76
  -6  -2   6   29.49    3.75
  -6   2   6   26.55    3.51
   6   2  -6   30.60    3.29
   6   2  -6   26.34    4.44
   6   2  -6   27.70    3.28
  -5  -2   6   12.01    1.73
   5  -2  -6   13.48    2.16
  -5  -2   6    5.02    1.63
   5   2  -6   10.85    1.64
   5   2  -6   11.67    1.64
   5   2  -6   10.12    1.67
  -5   2   6   10.46    1.85
  -4  -2   6   10.99    1.58
  -4  -2   6    9.89    1.85
   4   2  -6   10.25    1.48
   4   2  -6    9.71    1.48
   4   2  -6    9.77    1.52
  -4   2   6    9.92    1.71
  -4   2   6   13.53    1.45
  -3  -2   6   56.08    5.51
  -3  -2   6   46.42    5.63
   3   2  -6   48.25    5.47
  -3   2   6   50.97    5.38
  -3   2   6   53.74    5.55
   3   2  -6   58.88    5.50
   3   2  -6   54.79    5.43
  -2  -2   6   85.86    9.57
  -2  -2   6   94.93    9.52
  -2  -2   6   84.06    9.64
  -2   2   6   96.69    9.47
   2   2  -6   98.01    9.57
   2   2  -6   99.16    9.51
  -2   2   6   95.87    9.58
   2   2  -6   98.31    9.49
   1  -2  -6   27.88    2.89
  -1  -2   6   27.88    2.95
  -1   2   6   25.90    2.98
  -1   2   6   28.38    2.90
   1   2  -6   30.37    2.95
   1   2  -6   26.68    2.87
   1   2  -6   27.15    3.00
   0  -2   6   35.33    3.80
   0  -2  -6   36.54    3.69
   0   2   6   39.01    3.73
   0   2   6   35.20    3.70
   0   2   6   35.51    3.70
   0   2  -6   35.99    3.83
   0   2  -6   35.85    3.66
   0   2   6   34.81    3.78
  -1  -2  -6    2.36    0.57
  -1  -2  -6    2.11    0.46
  -1  -2  -6    2.03    0.60
   1  -2   6    3.20    0.69
  -1   2  -6    1.97    0.63
  -1   2  -6    2.60    0.44
   1   2   6    2.33    0.59
   1   2   6    2.09    0.71
   1   2   6    1.37    0.81
   1   2   6    2.80    0.61
   1   2   6    3.14    0.59
  -2  -2  -6  112.05   11.00
   2  -2   6  104.71   11.09
  -2  -2  -6   97.28   10.97
   2   2   6  109.42   11.00
   2   2   6  116.48   11.14
  -2   2  -6  110.48   11.12
   2   2   6  105.10   11.00
   2   2   6  126.24   11.06
  -3  -2  -6   93.20    9.34
   3  -2   6   83.61    9.54
   3  -2   6   90.16    9.43
  -3  -2  -6   85.97    9.31
   3   2   6  101.68    9.55
   3   2   6   92.56    9.35
  -3   2  -6   88.78    9.44
   3   2   6  107.86    9.41
   3   2   6   93.13    9.35
  -4  -2  -6   81.47    7.76
   4  -2   6   73.64    8.17
   4  -2   6   70.38    7.84
  -4  -2  -6   72.80    7.70
   4   2   6   79.83    7.77
   4   2   6   88.75    7.83
   4   2   6   75.09    7.98
  -4   2  -6   70.80    7.84
   4   2   6   70.83    8.29
   4   2   6   75.66    7.74
   5  -2   6   22.47    3.55
  -5  -2  -6   21.14    2.42
  -5  -2  -6   23.42    2.58
   5  -2   6   20.38    2.64
   5   2   6   21.82    3.18
   5   2   6   20.37    2.66
   5   2   6   18.78    2.82
  -5   2  -6   20.92    2.62
   5   2   6   22.52    3.39
   5   2   6   22.68    2.55
   6  -2   6    2.68    2.33
  -6  -2  -6    2.69    0.74
   6  -2   6    2.34    0.94
   6   2   6    1.66    1.54
   6   2   6    0.63    1.37
   6   2   6    1.24    0.85
   7  -2   6   31.55    5.15
   7  -2   6   32.63    3.82
  -7  -2  -6   27.21    3.40
  -7  -2  -6   33.82    3.75
   7   2   6   31.37    4.49
   7   2   6   26.46    3.77
   7   2   6   32.13    4.52
  -8  -2  -6   31.05    3.75
  -8  -2  -6   39.70    4.53
   8  -2   6   30.56    5.63
   8  -2   6   33.05    4.23
   8   2   6   36.22    4.33
   8   2   6   28.82    4.88
   8   2   6   34.10    4.77
   9  -2   6    1.36    3.26
   9  -2   6    1.51    1.53
  -9  -2  -6    0.65    0.93
  -9  -2  -6    2.27    1.92
   9   2   6   -0.41    2.35
   9   2   6    2.98    1.70
  10  -2   6    0.66    1.61
 -10  -2  -6    0.69    1.02
 -10  -2  -6   -1.11    2.00
  10  -2   6   -2.61    3.36
  10   2   6    2.08    1.61
  10   2   6   -0.67    2.55
 -11  -2  -6    1.07    1.19
  11  -2   6   -7.75    3.32
  11  -2   6    0.49    1.71
  11   2   6    2.32    1.70
  11   2   6   -1.71    2.68
  12  -2   6    5.17    2.30
  12  -2   6   -0.08    4.29
 -12  -2  -6    5.08    1.46
  12   2   6    3.19    1.94
  12   2   6    2.47    3.37
  13  -2   6   -0.39    4.36
  13  -2   6    4.76    2.40
 -13  -2  -6    3.31    1.47
  13   2   6    1.97    2.01
  13   2   6    1.76    3.77
  14  -2   6   -5.12    4.39
 -14  -2  -6    0.60    1.19
  14  -2   6   -1.54    1.91
  14   2   6    0.44    1.94
  14   2   6    1.89    4.14
 -14  -3   6    0.04    1.67
  14  -3  -6   -4.00    3.64
 -14   3   6    2.60    3.71
  13  -3  -6   -1.71    3.29
 -13  -3   6    0.08    1.38
 -13   3   6    0.55    2.89
  12  -3  -6   -2.16    2.73
 -12  -3   6   -1.51    1.38
 -12   3   6    1.66    2.58
 -11  -3   6    0.50    1.39
  11  -3  -6    0.44    2.27
  11   3  -6    1.99    1.40
  11   3  -6   -5.11    4.00
 -11   3   6   -0.33    2.30
  10  -3  -6    2.93    2.36
 -10  -3   6    0.60    1.33
  10   3  -6    2.33    1.26
  10   3  -6   -8.90    3.51
 -10   3   6    2.97    2.35
  10   3  -6    0.73    1.22
  -9  -3   6   -2.00    1.14
   9  -3  -6   -1.69    1.67
  -9   3   6   -0.21    1.66
   9   3  -6   -0.54    0.92
   9   3  -6   -1.45    0.93
   9   3  -6   -6.07    3.54
   8  -3  -6    0.13    1.56
  -8  -3   6    1.20    1.34
   8   3  -6    1.42    1.07
  -8   3   6    3.38    1.73
   8   3  -6   -6.92    3.56
   8   3  -6    2.57    1.28
   7  -3  -6    1.35    1.46
  -7  -3   6   -0.10    1.14
   7   3  -6    1.43    0.92
  -7   3   6    2.51    1.34
   7   3  -6   -0.90    3.26
   7   3  -6    3.08    1.16
  -6  -3   6    1.76    1.19
   6  -3  -6    0.48    1.27
  -6  -3   6   -0.98    1.00
   6   3  -6   -0.50    0.67
   6   3  -6    1.01    0.73
  -6   3   6    1.80    1.09
  -5  -3   6    1.99    1.20
  -5  -3   6    1.89    1.12
   5   3  -6    2.90    0.91
   5   3  -6    3.97    1.33
  -5   3   6    2.78    1.13
   5   3  -6    3.88    0.90
  -4  -3   6    6.86    1.45
  -4  -3   6    7.64    1.28
   4   3  -6    6.71    1.10
  -4   3   6    4.51    1.39
   4   3  -6    5.99    1.23
   4   3  -6    6.46    1.25
  -3  -3   6    7.26    1.55
  -3  -3   6    9.24    1.31
   3   3  -6    7.51    1.07
   3   3  -6    6.04    1.20
  -3   3   6    9.52    1.49
   3   3  -6    6.31    1.21
  -2  -3   6    0.38    0.62
   2   3  -6    0.45    0.34
  -2   3   6    0.12    0.58
   2   3  -6    0.24    0.47
  -1   3   6    4.18    0.89
   1   3  -6    2.95    0.77
   1   3  -6    2.92    0.55
   0   3   6    1.60    0.66
   0   3   6    1.65    0.42
   0   3   6    2.01    0.58
   0   3  -6    2.07    0.68
  -1  -3  -6    3.71    0.76
   1  -3   6    2.68    0.76
   1   3   6    4.61    0.84
   1   3   6    4.28    0.81
   1   3   6    2.86    0.85
   1   3   6    4.23    0.79
  -1   3  -6    3.94    0.91
   2  -3   6    0.81    0.60
  -2  -3  -6   -0.23    0.29
  -2  -3  -6    0.63    0.55
   2   3   6    0.43    0.61
   2   3   6    0.21    0.51
   2   3   6    0.09    0.57
   2   3   6   -0.23    0.66
  -2   3  -6    1.28    0.67
   2   3   6    0.16    0.51
  -3  -3  -6   11.29    1.45
   3  -3   6   11.39    1.64
  -3  -3  -6    9.54    1.30
   3   3   6    5.65    1.61
  -3   3  -6   11.76    1.72
   3   3   6   10.59    1.46
   3   3   6   10.47    1.61
   3   3   6    9.56    1.72
   3   3   6   11.38    1.49
   4  -3   6   14.22    2.51
   4  -3   6    9.48    1.58
  -4  -3  -6   11.64    1.39
  -4  -3  -6   10.13    1.46
   4   3   6    8.75    1.95
   4   3   6    8.49    1.46
   4   3   6   11.08    1.98
   4   3   6    9.34    1.44
   4   3   6   11.75    1.73
  -4   3  -6    9.91    1.63
  -5  -3  -6   -0.32    0.44
   5  -3   6    2.64    1.93
   5  -3   6   -0.21    0.65
  -5  -3  -6   -0.43    0.71
   5   3   6   -0.20    0.71
   5   3   6    1.87    0.76
   5   3   6   -0.56    0.69
  -5   3  -6    1.31    0.83
   5   3   6   -0.38    1.07
   5   3   6    0.19    1.18
  -6  -3  -6    1.21    0.66
   6  -3   6    3.49    2.51
  -6  -3  -6    1.52    0.95
   6  -3   6    0.97    0.95
   6   3   6   -0.12    1.22
  -6   3  -6    1.33    0.95
   6   3   6    2.80    1.06
   6   3   6    2.26    1.52
  -7  -3  -6   -0.31    1.16
   7  -3   6    2.28    2.82
   7  -3   6    3.31    1.21
  -7  -3  -6    3.00    0.95
   7   3   6    3.76    1.92
   7   3   6    4.56    1.44
   7   3   6    2.86    1.65
   8  -3   6    1.33    3.12
  -8  -3  -6    3.27    1.07
   8  -3   6    4.01    1.46
   8   3   6    5.35    1.99
   8   3   6    0.55    1.33
   8   3   6    1.47    1.92
   9  -3   6   -0.48    3.18
  -9  -3  -6   -0.53    0.84
   9  -3   6    0.63    1.27
   9   3   6    2.81    2.13
   9   3   6    1.28    1.35
   9   3   6    1.05    1.67
 -10  -3  -6   -0.05    1.02
  10  -3   6   -3.93    3.36
  10  -3   6   -1.86    1.58
  10   3   6    1.63    1.64
  10   3   6    1.67    2.45
  11  -3   6    1.06    1.85
 -11  -3  -6    1.31    1.25
  11  -3   6   -3.24    3.68
  11   3   6    3.87    1.94
  11   3   6   -0.94    2.48
  12  -3   6   -5.45    3.80
  12  -3   6    0.78    2.16
 -12  -3  -6   -1.29    1.21
  12   3   6   -0.84    2.99
  12   3   6    3.92    2.03
  13  -3   6   -5.54    4.02
 -13  -3  -6    0.17    1.43
  13  -3   6   -0.16    1.97
  13   3   6    4.03    2.16
  13   3   6   -2.77    3.15
  14  -3   6  -10.29    4.23
  14  -3   6    0.87    2.35
 -14  -3  -6    0.99    1.65
  14   3   6   -1.10    2.04
  14   3   6   -1.59    3.75
  14  -4  -6    0.60    3.81
 -14  -4   6    0.39    1.75
 -14   4   6   -1.94    3.75
 -13  -4   6    0.21    1.62
  13  -4  -6   -1.56    3.36
 -13   4   6   -0.19    3.06
 -12  -4   6    2.52    1.66
  12  -4  -6    1.05    2.99
 -12   4   6    1.73    2.82
  12   4  -6    0.41    1.46
 -11  -4   6    1.30    1.50
  11  -4  -6   -2.32    2.21
  11   4  -6    1.02    1.23
 -11   4   6   -0.75    2.31
  11   4  -6   -1.40    1.33
  10  -4  -6   -0.69    2.09
 -10  -4   6    0.77    1.42
 -10   4   6   -0.06    2.08
  10   4  -6   -0.16    1.11
  10   4  -6   -0.98    1.08
  -9  -4   6    7.87    2.07
   9  -4  -6   11.45    2.90
   9   4  -6    3.58    1.60
   9   4  -6   11.00    2.13
  -9   4   6    6.47    2.35
  -8  -4   6   13.54    2.48
   8  -4  -6   15.03    3.02
   8   4  -6   15.60    2.26
   8   4  -6    7.60    2.05
  -8   4   6   11.55    2.58
   7  -4  -6   17.11    3.07
  -7  -4   6   14.84    2.85
   7   4  -6   14.67    2.54
  -7   4   6   16.13    2.85
   7   4  -6   18.72    2.56
   6  -4  -6   12.41    2.57
   6   4  -6   16.85    2.08
   6   4  -6    9.19    1.93
  -6   4   6   13.93    2.39
   5   4  -6    6.70    1.11
  -5   4   6    2.43    1.26
   5   4  -6    5.38    1.31
   4   4  -6    0.24    0.48
  -4   4   6   -0.39    0.75
   4   4  -6   -0.12    0.62
  -3   4   6   18.14    2.38
   3   4  -6   19.29    2.49
   3   4  -6   17.08    1.99
   2   4  -6    9.36    1.15
  -2   4   6    9.34    1.52
   2   4  -6    7.81    1.44
   1   4  -6    5.03    1.10
  -1   4   6    4.30    1.11
   0   4  -6    3.94    0.99
   0   4   6    5.17    0.78
   0   4   6    5.50    1.11
   1  -4   6   20.91    2.83
  -1   4  -6   24.67    2.88
   1   4   6   27.24    2.89
   1   4   6   21.05    2.74
   1   4   6   25.80    2.66
  -2  -4  -6   62.06    6.34
   2  -4   6   57.43    6.49
  -2   4  -6   58.94    6.52
   2   4   6   66.04    6.43
   2   4   6   57.73    6.46
   2   4   6   66.32    6.52
  -3  -4  -6   64.87    5.91
  -3  -4  -6   54.86    5.93
   3  -4   6   54.63    6.08
   3   4   6   61.93    6.14
   3   4   6   57.54    6.01
   3   4   6   60.58    6.15
   3   4   6   55.12    5.95
  -3   4  -6   51.75    6.08
   3   4   6   55.18    6.10
   4  -4   6   28.39    3.55
  -4  -4  -6   34.89    3.34
   4  -4   6   29.14    4.50
   4   4   6   35.52    3.70
   4   4   6   28.42    3.46
   4   4   6   28.84    3.73
  -4   4  -6   28.08    3.57
   4   4   6   32.50    3.72
   5  -4   6    3.88    2.09
  -5  -4  -6    2.53    0.70
   5  -4   6    1.90    0.92
   5   4   6    4.17    1.09
  -5   4  -6    1.47    0.98
   5   4   6    0.95    1.36
   5   4   6    2.92    1.20
   5   4   6    1.00    1.29
   6  -4   6    0.90    0.99
  -6  -4  -6    2.24    0.76
   6  -4   6   -0.79    2.32
   6   4   6   -0.87    1.14
   6   4   6    1.84    1.19
  -6   4  -6    0.41    0.93
   6   4   6   -1.77    1.32
   7  -4   6    5.84    2.84
   7  -4   6    4.08    1.33
  -7  -4  -6    3.20    0.99
   7   4   6    7.59    1.70
   7   4   6    0.25    1.56
  -7   4  -6    1.75    1.20
   7   4   6    6.27    2.05
  -8  -4  -6    2.87    1.11
   8  -4   6    4.78    3.09
   8   4   6    3.70    1.55
   8   4   6    0.91    1.70
   8   4   6    4.05    2.00
   9  -4   6    2.16    1.46
   9  -4   6   -1.22    3.02
  -9  -4  -6    0.04    0.98
   9   4   6    0.74    1.83
   9   4   6   -0.64    1.27
   9   4   6    2.35    2.02
 -10  -4  -6   -0.87    0.94
  10  -4   6   -3.36    3.39
  10  -4   6    1.80    1.52
  10   4   6    0.44    2.18
  10   4   6   -0.05    1.29
  10   4   6    2.05    1.87
  11  -4   6   -1.69    3.57
 -11  -4  -6    1.43    1.26
  11  -4   6   -1.54    1.63
  11   4   6    3.62    2.20
  11   4   6    0.01    1.42
  11   4   6    4.17    2.88
 -12  -4  -6    3.37    1.61
  12  -4   6    0.43    2.19
  12  -4   6   -4.42    3.82
  12   4   6    3.05    3.20
  12   4   6    1.18    1.85
  13  -4   6   -4.51    4.18
 -13  -4  -6    3.23    1.81
  13  -4   6   -0.49    2.35
  13   4   6    2.81    2.29
  13   4   6    1.95    3.47
  14  -4   6    2.69    2.60
  14  -4   6   -5.40    4.58
 -14  -4  -6    0.70    1.70
  14   4   6    3.05    2.16
  14   4   6    2.69    4.16
  13  -5  -6   -1.03    3.36
  13   5  -6    0.06    1.58
 -13   5   6    1.45    3.49
  13   5  -6    0.44    1.54
  12  -5  -6    0.25    3.13
  12   5  -6   -0.05    1.45
 -12   5   6    0.93    3.13
  12   5  -6   -1.42    1.47
  11  -5  -6   -0.01    2.70
  11   5  -6   -1.31    1.33
  11   5  -6    0.87    1.36
 -11   5   6    0.06    2.64
  10  -5  -6   25.90    4.74
  10   5  -6   12.80    3.02
 -10   5   6   16.72    3.88
  10   5  -6   22.87    3.23
   9  -5  -6   37.34    5.17
  -9   5   6   19.23    3.93
   9   5  -6   21.88    3.69
   9   5  -6   26.17    3.58
   8  -5  -6    5.15    2.31
  -8   5   6    3.11    1.75
   8   5  -6    5.26    1.64
   8   5  -6    2.00    1.15
   7  -5  -6    0.40    1.55
  -7   5   6   -0.40    1.32
   7   5  -6    0.17    1.01
   7   5  -6   -0.27    0.80
   6   5  -6    8.42    1.83
   6   5  -6    9.46    1.53
  -6   5   6   10.63    2.10
   5   5  -6   35.41    3.99
  -5   5   6   39.55    4.41
   5   5  -6   38.14    4.34
  -4   5   6   47.35    5.00
   4   5  -6   40.25    4.56
   4   5  -6   46.86    4.95
  -3   5   6    3.23    1.30
   3   5  -6    2.53    0.99
   3   5  -6    2.83    0.61
  -2   5   6   15.15    2.22
   2   5  -6   13.74    2.20
   1   5  -6   36.64    4.73
  -1   5   6   49.27    4.84
   0   5  -6   58.46    6.77
   0   5   6   64.70    6.55
   0   5   6   67.66    6.78
   1   5   6   81.53    8.98
  -1   5  -6   84.43    9.21
   1   5   6  100.71    9.22
   2  -5   6   24.93    3.13
   2   5   6   26.35    2.94
   2   5   6   28.70    2.95
  -2   5  -6   22.41    3.10
   2   5   6   26.57    3.16
   3  -5   6    0.94    0.83
  -3   5  -6    3.05    1.01
   3   5   6    0.69    0.77
   3   5   6    1.81    0.74
   3   5   6    1.40    1.02
   4  -5   6   25.61    3.24
   4   5   6   29.17    3.29
   4   5   6   25.09    3.08
  -4   5  -6   24.04    3.20
   4   5   6   23.72    3.31
   4   5   6   27.49    3.33
   5  -5   6   28.48    4.61
   5  -5   6   28.87    3.47
   5   5   6   23.37    3.70
   5   5   6   28.82    3.35
   5   5   6   34.48    3.59
   5   5   6   25.10    3.62
  -5   5  -6   27.86    3.49
   6  -5   6   34.10    5.44
   6  -5   6   36.83    4.19
   6   5   6   30.95    4.41
  -6   5  -6   34.41    4.17
   6   5   6   45.70    4.36
   6   5   6   30.09    4.68
   7  -5   6   12.32    2.11
   7  -5   6   12.42    3.47
  -7   5  -6   11.31    2.01
   7   5   6    8.26    1.89
   7   5   6    6.94    2.19
   7   5   6    8.13    2.24
   8  -5   6    3.14    1.44
   8  -5   6    3.13    2.99
   8   5   6   -1.88    1.35
   8   5   6    4.12    1.45
  -8   5  -6    3.83    1.46
   8   5   6    2.41    1.88
   9  -5   6   10.53    4.07
   9  -5   6   14.23    2.66
   9   5   6   16.80    2.69
   9   5   6    9.54    2.87
   9   5   6   13.60    3.19
  10  -5   6    9.84    2.37
  10  -5   6   10.15    4.24
  10   5   6    8.13    2.19
  10   5   6   10.09    3.12
  10   5   6    7.95    2.63
  11  -5   6    9.00    2.47
  11  -5   6    3.17    4.04
  11   5   6    6.77    3.05
  11   5   6    6.23    2.02
  11   5   6    7.10    2.53
 -12  -5  -6    2.01    1.87
  12  -5   6    0.72    2.21
  12  -5   6   -0.37    4.01
  12   5   6    5.12    3.27
  12   5   6    1.01    1.72
  12   5   6    3.68    2.03
  13  -5   6   -3.15    4.49
 -13  -5  -6    1.84    1.55
  13  -5   6   -0.10    2.57
  13   5   6    3.37    3.49
  13   5   6    3.67    2.30
 -13   6   6    3.11    3.78
  12  -6  -6    0.89    3.06
 -12   6   6    2.17    3.39
  12   6  -6    3.15    2.11
  12   6  -6    2.89    1.87
  11  -6  -6   11.78    3.95
  11   6  -6    3.65    2.04
  11   6  -6    6.48    2.01
 -11   6   6    3.93    3.22
  10  -6  -6    3.34    2.72
  10   6  -6    1.35    1.49
 -10   6   6    0.69    2.63
  10   6  -6    2.22    1.41
   9  -6  -6    6.25    2.82
   9   6  -6    5.83    1.64
  -9   6   6    5.60    2.58
   9   6  -6    5.44    1.86
   8  -6  -6   18.78    3.79
   8   6  -6   17.10    3.21
  -8   6   6   17.97    3.49
   8   6  -6   19.61    2.71
   7  -6  -6   35.22    5.02
  -7   6   6   26.78    4.16
   7   6  -6   26.87    3.92
   7   6  -6   26.81    3.24
   6   6  -6   26.64    3.58
   6   6  -6   20.95    2.73
  -6   6   6   27.74    3.49
  -5   6   6    6.37    1.75
   5   6  -6    2.42    1.18
   5   6  -6    2.34    0.69
   4   6  -6   22.28    3.35
  -4   6   6   27.21    3.37
   3   6  -6   41.14    5.06
  -3   6   6   49.19    5.21
   2   6  -6   54.41    6.60
  -2   6   6   67.53    6.70
  -1   6   6   43.11    3.93
  -1   6   6   35.76    4.23
   1   6  -6   27.86    4.08
   0   6   6   15.12    1.87
   0   6   6   17.46    2.52
   0   6  -6   13.42    2.29
   1   6   6   22.32    2.86
  -1   6  -6   15.63    2.63
   2  -6   6   61.75    6.69
   2   6   6   69.55    6.69
   2   6   6   60.95    6.43
  -2   6  -6   53.11    6.62
   3  -6   6   47.13    5.68
   3   6   6   55.27    5.74
   3   6   6   55.92    5.58
  -3   6  -6   46.85    5.69
   4  -6   6   24.44    3.24
   4   6   6   21.97    2.84
  -4   6  -6   19.88    3.18
   4   6   6   24.23    2.93
   4   6   6   21.83    3.05
   5  -6   6   -0.06    0.98
   5   6   6    0.70    0.88
   5   6   6    0.61    1.02
  -5   6  -6    0.12    1.03
   5   6   6    0.53    1.36
   6  -6   6    7.83    1.75
   6   6   6    4.17    1.46
   6   6   6    8.91    2.15
   6   6   6    6.89    1.89
   6   6   6    8.72    1.78
  -6   6  -6    7.27    1.71
   7  -6   6   33.01    4.21
   7  -6   6   25.07    5.94
  -7   6  -6   37.55    4.28
   7   6   6   32.16    4.56
   7   6   6   30.82    4.81
   7   6   6   40.82    4.29
   8  -6   6   22.62    4.54
   8  -6   6   17.30    3.03
   8   6   6   22.96    3.27
   8   6   6   25.32    3.88
  -8   6  -6   18.96    3.09
   8   6   6   17.85    3.75
   9  -6   6    5.89    1.91
   9  -6   6    4.96    3.33
   9   6   6    5.63    2.29
   9   6   6    6.54    1.95
   9   6   6    1.20    2.08
  10  -6   6   -0.33    3.42
  10  -6   6    0.57    1.49
  10   6   6    3.57    2.51
  10   6   6   -0.09    1.84
  10   6   6    0.25    1.45
  11  -6   6   -0.88    1.78
  11  -6   6   -1.23    3.60
  11   6   6    0.47    1.93
  11   6   6    1.47    1.63
  11   6   6    3.84    2.75
  12  -6   6    5.40    2.66
  12  -6   6    0.72    4.04
  12   6   6    5.95    2.88
  12   6   6    1.81    1.67
  12   6   6    4.25    3.36
 -12   7   6    1.53    3.31
  11  -7  -6    3.68    3.27
 -11   7   6    0.41    2.97
  11   7  -6    1.39    1.55
  11   7  -6    0.70    1.62
  10  -7  -6    8.41    3.42
  10   7  -6    5.46    1.56
 -10   7   6    2.33    2.96
  10   7  -6    4.67    2.05
   9  -7  -6    9.02    3.32
   9   7  -6    4.88    1.35
  -9   7   6    4.06    2.65
   9   7  -6    5.61    1.94
   8  -7  -6   10.48    3.05
  -8   7   6    7.98    2.62
   8   7  -6    6.88    2.04
   8   7  -6    3.27    1.07
   7  -7  -6    0.37    2.05
   7   7  -6   -0.32    1.19
   7   7  -6    0.04    0.56
  -7   7   6   -1.63    1.69
  -6   7   6   11.50    2.42
   6   7  -6    5.91    1.11
   6   7  -6    9.36    1.99
   5   7  -6   26.59    3.92
  -5   7   6   33.11    4.17
  -4   7   6   48.99    5.27
   4   7  -6   36.87    4.96
  -3   7   6   25.66    3.23
   3   7  -6   14.23    2.69
   2   7  -6    5.51    1.39
  -2   7   6    4.03    1.52
  -1   7   6   23.81    3.05
   1   7  -6   16.25    2.92
   0   7  -6   58.74    7.17
   0   7   6   69.27    6.93
   0   7   6   69.52    7.25
  -1   7  -6   31.77    4.11
   1   7   6   36.31    4.19
   2  -7   6    9.83    2.05
   2   7   6   16.07    2.37
   2   7   6   10.49    1.70
  -2   7  -6    9.07    1.99
   3  -7   6    0.39    1.06
   3   7   6   -0.09    1.21
  -3   7  -6    0.69    0.99
   3   7   6    0.74    0.69
   4  -7   6   19.45    3.01
   4   7   6   22.09    3.19
   4   7   6   18.63    2.68
  -4   7  -6   19.66    3.00
   5  -7   6   38.96    4.77
   5   7   6   41.55    4.40
  -5   7  -6   37.51    4.79
   5   7   6   38.44    4.69
   5   7   6   41.09    4.83
   6  -7   6   21.56    3.01
   6   7   6   22.33    3.32
   6   7   6   13.81    2.45
  -6   7  -6   17.51    2.88
   6   7   6   14.82    2.87
   7  -7   6    2.30    1.27
   7   7   6    0.25    1.06
  -7   7  -6    2.06    1.38
   7   7   6    0.90    1.68
   7   7   6    0.32    1.59
   8  -7   6   -1.20    1.24
  -8   7  -6    0.37    1.22
   8   7   6   -0.21    1.18
   8   7   6   -0.93    1.67
   8   7   6    1.95    1.92
   9  -7   6    2.75    1.63
   9   7   6    4.84    2.54
   9   7   6    0.02    1.93
  -9   7  -6    2.98    1.58
   9   7   6    2.06    1.53
  10  -7   6    8.68    2.38
  10   7   6   15.10    3.55
  10   7   6    4.24    2.66
  10   7   6    6.74    2.13
  11  -7   6    0.67    2.11
  11   7   6    0.10    2.41
  11   7   6    4.76    2.00
  11   7   6    7.40    3.38
  10  -8  -6    3.83    3.07
 -10   8   6    0.04    2.82
  10   8  -6   -0.56    1.59
  10   8  -6    0.84    1.01
   9  -8  -6   -0.29    2.59
  -9   8   6    1.91    2.65
   9   8  -6    0.07    1.43
   9   8  -6   -0.62    0.81
   8  -8  -6    1.73    2.65
  -8   8   6    1.21    2.38
   8   8  -6   -0.27    1.34
   8   8  -6   -0.25    0.61
   7  -8  -6    7.64    2.98
   7   8  -6    2.83    1.56
  -7   8   6    7.48    2.51
   6   8  -6    1.20    1.23
  -6   8   6    4.68    2.17
   5   8  -6   -0.49    1.08
  -5   8   6   -0.06    1.74
  -4   8   6    2.07    1.75
   4   8  -6    0.98    1.14
  -3   8   6    9.15    2.24
   3   8  -6    6.17    1.82
   2   8  -6   22.94    3.83
  -2   8   6   37.92    4.21
  -1   8   6   27.26    3.41
   1   8  -6   16.93    3.08
   0   8   6    3.92    1.51
   0   8  -6    2.25    1.20
   1   8   6   -0.69    1.21
  -1   8  -6    1.30    1.20
   1   8   6    0.23    0.68
   2  -8   6    1.97    1.34
   2   8   6    3.12    0.95
  -2   8  -6    1.59    1.25
   2   8   6    3.65    1.55
   3  -8   6    3.80    1.68
   3   8   6    9.62    2.05
  -3   8  -6    6.82    1.81
   3   8   6    5.97    1.38
   4  -8   6   10.89    2.29
   4   8   6   14.13    2.54
   4   8   6   10.07    1.90
  -4   8  -6   12.33    2.41
   5  -8   6    0.00    1.25
   5   8   6    0.70    1.04
  -5   8  -6   -0.15    1.12
   5   8   6    2.78    1.57
   6  -8   6    6.04    1.75
  -6   8  -6    1.64    1.41
   6   8   6    3.41    1.49
   6   8   6    7.49    2.06
   7  -8   6    3.06    1.62
   7   8   6    5.56    1.92
  -7   8  -6    2.82    1.54
   7   8   6    6.63    2.01
   8  -8   6    5.85    1.81
   8   8   6    6.24    2.43
  -8   8  -6    4.79    1.68
   8   8   6   -0.19    1.81
   9  -8   6    1.31    1.72
   9   8   6    7.22    2.69
   9   8   6    0.34    2.29
  -9   8  -6    5.66    1.87
  10  -8   6    1.80    1.82
  10   8   6    0.75    2.28
  10   8   6    6.01    2.83
   9  -9  -6    0.17    2.77
   9   9  -6   -0.88    1.59
  -9   9   6    0.88    2.71
   8  -9  -6    0.08    2.64
   8   9  -6   -0.84    1.42
  -8   9   6    0.15    2.48
   7  -9  -6    0.98    2.45
  -7   9   6    0.38    2.23
   7   9  -6    0.21    1.46
   6   9  -6   -0.26    1.13
  -6   9   6    2.29    2.11
   5   9  -6   -1.14    0.98
  -5   9   6   -0.33    1.95
   4   9  -6   -1.12    1.06
  -4   9   6    0.99    1.92
  -3   9   6    4.11    1.97
   3   9  -6    0.04    1.07
  -2   9   6    3.32    1.79
   2   9  -6    0.71    1.05
   1   9  -6    0.81    1.09
  -1   9   6    0.99    1.57
   0   9  -6    0.08    1.06
   0   9   6   -0.13    1.40
   1   9   6    0.48    1.36
  -1   9  -6    1.10    1.24
   2  -9   6   -1.28    1.13
   2   9   6    0.57    0.92
  -2   9  -6    1.31    1.42
   2   9   6    1.13    1.42
   3  -9   6   -0.08    1.29
   3   9   6   -0.77    1.35
  -3   9  -6    2.14    1.45
   3   9   6    0.84    0.88
   4  -9   6    0.69    1.40
  -4   9  -6    1.21    1.39
   4   9   6    1.83    1.08
   4   9   6    2.20    1.55
   5  -9   6    2.09    1.48
  -5   9  -6    0.31    1.32
   5   9   6    2.26    1.61
   5   9   6    0.20    1.16
   6  -9   6    1.19    1.46
  -6   9  -6   -0.76    1.34
   6   9   6    1.16    1.61
   6   9   6    0.37    1.35
   7  -9   6    0.23    1.54
   7   9   6    0.52    1.61
  -7   9  -6   -0.57    1.34
   7   9   6    2.34    1.85
   8  -9   6   -0.87    1.54
  -8   9  -6   -0.47    1.45
   8   9   6    1.25    1.92
   8   9   6    2.07    2.08
   9  -9   6   -0.42    1.57
   9   9   6    0.05    1.29
   9   9   6    0.66    2.20
   9   9   6    4.51    2.43
  -9   9  -6   -0.06    1.52
   7 -10  -6    2.02    2.68
   7  10  -6    1.42    1.54
  -7  10   6    0.92    2.58
   6 -10  -6    0.35    2.47
   6  10  -6   -0.04    1.34
  -6  10   6    0.48    2.22
  -5  10   6   -0.37    2.18
   5  10  -6    1.19    1.34
   4  10  -6   -0.02    1.24
  -4  10   6    5.29    2.28
   3  10  -6   -0.73    1.03
  -3  10   6    1.08    1.94
  -2  10   6    2.16    1.92
   2  10  -6    1.22    1.38
   1  10  -6    2.29    1.58
  -1  10   6    2.16    1.85
   0  10   6    0.31    1.59
   0  10  -6    0.77    1.27
   1  10   6    3.15    1.76
  -1  10  -6    3.09    1.65
   2 -10   6    1.87    1.58
   2  10   6    0.97    1.60
  -2  10  -6   -0.92    1.23
   3 -10   6   -1.03    1.29
  -3  10  -6    0.13    1.39
   3  10   6   -0.99    1.47
   4 -10   6    0.36    1.39
   4  10   6   -0.26    0.99
   4  10   6    0.99    1.62
  -4  10  -6    2.13    1.55
   5 -10   6   -0.11    1.52
   5  10   6    2.12    1.33
  -5  10  -6    0.89    1.47
   5  10   6    1.40    1.62
   6 -10   6    0.39    1.62
   6  10   6    2.24    1.84
  -6  10  -6    1.68    1.59
   6  10   6    2.43    1.48
   7 -10   6   -1.05    1.55
   7  10   6   -1.38    1.60
  -7  10  -6    0.03    1.49
   7  10   6    2.60    2.06
  -4  11   6    2.32    2.33
   3  11  -6    1.06    1.31
  -3  11   6    0.61    2.08
   2  11  -6    1.49    1.38
  -2  11   6   -0.57    1.93
   1  11  -6   -0.93    1.14
  -1  11   6    4.69    2.18
   0  11   6    5.23    2.16
   0  11  -6    1.68    1.56
   1 -11   6    2.22    1.76
   1  11   6    3.06    1.97
  -1  11  -6    1.81    1.73
   2 -11   6   -1.70    1.27
   2  11   6    2.23    2.28
  -2  11  -6   -0.04    1.62
   3 -11   6    1.35    1.70
  -3  11  -6    1.71    1.74
 -14   0   7    0.95    1.23
  14   0  -7   -3.55    3.71
 -13   0   7   -0.42    1.07
  13   0  -7    1.29    3.62
 -12   0   7   -0.38    1.05
  12   0  -7   -0.98    3.15
  11   0  -7   -2.83    2.82
 -11   0   7   -0.65    1.02
 -11   0   7    1.15    2.45
 -10   0   7   -0.97    0.88
  10   0  -7    0.08    2.45
 -10   0   7   -1.59    2.15
 -10   0   7    0.68    1.89
   9   0  -7   -3.42    2.20
  -9   0   7    0.18    1.60
  -9   0   7    0.10    0.99
  -9   0   7   -1.94    1.70
  -8   0   7    0.10    0.98
  -8   0   7    1.22    1.39
  -8   0   7    0.77    1.65
   8   0  -7   -1.30    1.80
  -7   0   7    0.01    1.38
   7   0  -7    0.19    1.48
  -7   0   7   -0.34    0.88
  -7   0   7   -0.90    1.15
   7   0  -7   -0.06    0.74
  -6   0   7    1.68    1.00
  -6   0   7   -0.81    1.03
   6   0  -7    0.28    1.27
   6   0  -7    0.44    0.60
  -6   0   7   -0.05    0.82
  -5   0   7   -0.66    0.83
   5   0  -7   -0.33    1.02
   5   0  -7   -0.22    0.47
  -5   0   7   -0.81    0.71
  -5   0   7   -0.06    0.79
  -5   0   7   -0.27    0.70
  -4   0   7   -0.13    0.65
  -4   0   7   -0.34    0.59
   4   0  -7    0.22    0.82
  -4   0   7    0.15    0.67
   4   0  -7    0.05    0.41
  -4   0   7   -0.67    0.66
   3   0  -7    0.11    0.33
  -3   0   7    0.30    0.52
  -3   0   7    0.24    0.56
   3   0  -7   -0.30    0.41
  -3   0   7   -0.78    0.52
  -3   0   7   -0.54    0.55
  -2   0   7    0.07    0.51
   2   0  -7   -0.10    0.44
  -2   0   7   -0.44    0.46
   2   0  -7   -1.03    0.50
  -2   0   7    0.02    0.46
  -2   0   7    0.57    0.49
   2   0  -7   -0.14    0.29
   1   0  -7   -0.08    0.43
   1   0  -7    0.03    0.45
  -1   0   7   -0.33    0.45
   1   0  -7    0.10    0.29
   1   0  -7   -0.11    0.30
  -1   0   7    0.31    0.32
  -1   0   7    0.66    0.38
  -1   0   7   -0.42    0.32
  -1   0   7   -0.17    0.44
   0   0  -7    0.12    0.41
   0   0   7   -0.30    0.41
   0   0   7    0.12    0.42
   0   0   7   -0.54    0.31
   0   0   7    0.47    0.35
   0   0  -7    0.27    0.35
   0   0   7    0.55    0.35
   0   0  -7   -0.21    0.23
   0   0  -7    0.38    0.42
   1   0   7    0.03    0.31
  -1   0  -7    0.06    0.26
  -1   0  -7    0.11    0.44
   1   0   7    0.08    0.44
   1   0   7    0.28    0.41
  -1   0  -7    0.64    0.46
  -1   0  -7    0.09    0.42
   1   0   7   -0.45    0.39
   1   0   7   -0.02    0.44
   2   0   7    0.01    0.48
  -2   0  -7   -0.32    0.43
   2   0   7   -0.09    0.31
  -2   0  -7    0.26    0.48
  -2   0  -7   -0.39    0.27
   2   0   7    0.05    0.29
   2   0   7    0.06    0.44
   2   0   7   -0.66    0.59
   3   0   7   -0.64    0.33
   3   0   7   -0.35    0.62
   3   0   7   -0.57    0.85
  -3   0  -7   -0.19    0.30
  -3   0  -7    0.01    0.52
   3   0   7   -0.57    0.52
  -3   0  -7    0.07    0.51
  -4   0  -7   -0.58    0.61
   4   0   7    0.53    1.15
   4   0   7   -0.22    0.37
   4   0   7    0.01    0.55
   4   0   7    0.69    0.78
  -4   0  -7    0.27    0.37
   5   0   7   -1.09    0.58
   5   0   7   -0.35    0.90
  -5   0  -7   -0.37    0.65
   5   0   7   -0.45    0.47
   5   0   7    0.61    1.38
  -5   0  -7    0.36    0.41
   6   0   7   -0.74    1.72
  -6   0  -7   -0.24    0.43
   6   0   7   -0.90    0.93
  -6   0  -7   -0.76    0.74
   7   0   7    0.47    2.22
   7   0   7   -0.23    1.14
  -7   0  -7    0.10    0.51
  -7   0  -7   -1.27    0.94
  -8   0  -7   -0.10    0.58
  -8   0  -7   -1.20    1.09
   8   0   7    0.26    2.60
   8   0   7   -0.91    1.09
   9   0   7   -1.05    2.71
  -9   0  -7    1.06    1.41
   9   0   7    1.03    1.45
  -9   0  -7   -0.34    0.65
 -10   0  -7   -0.50    0.69
  10   0   7    0.38    1.54
 -10   0  -7   -0.01    1.59
  10   0   7   -2.53    2.75
 -11   0  -7   -0.17    0.86
  11   0   7    1.47    1.78
  11   0   7   -1.57    3.17
  12   0   7    0.58    3.49
  12   0   7    0.11    1.90
 -12   0  -7   -0.34    0.84
 -13   0  -7    1.33    0.95
  13   0   7   -0.13    1.92
  13   0   7   -9.39    3.48
  14   0   7   -0.86    4.63
  14   0   7   -0.19    2.09
 -14  -1   7    0.95    1.23
  14  -1  -7   -2.46    3.99
  14   1  -7   -4.37    3.97
 -13  -1   7    5.07    1.60
  13  -1  -7    3.65    3.86
  13   1  -7   -4.00    3.67
 -12  -1   7    6.19    1.62
  12  -1  -7    4.22    3.53
 -12   1   7    5.64    1.53
  12   1  -7    0.36    3.57
 -12   1   7    4.50    2.90
 -11  -1   7    1.93    2.28
  11  -1  -7    0.59    2.97
 -11  -1   7    1.20    1.19
 -11   1   7   -1.20    1.04
 -11   1   7    1.52    2.61
  11   1  -7   -0.05    3.14
 -10  -1   7    0.85    2.02
 -10  -1   7   -0.08    1.12
  10  -1  -7   -1.46    2.40
  10   1  -7   -2.34    2.70
 -10   1   7    0.25    1.07
 -10   1   7   -1.38    2.15
  -9  -1   7    2.68    1.31
   9  -1  -7   -1.17    2.18
  -9  -1   7    2.05    1.78
  -9   1   7   -0.13    1.83
   9   1  -7    2.62    2.62
  -9   1   7    1.70    1.11
  -8  -1   7   47.28    5.25
  -8  -1   7   41.89    5.53
  -8  -1   7   53.59    5.17
   8  -1  -7   43.44    5.77
  -8   1   7   39.37    5.49
   8   1  -7   52.30    6.11
  -8   1   7   39.48    4.86
   8   1  -7   41.12    4.88
   7  -1  -7   38.80    5.08
  -7  -1   7   41.35    4.69
  -7  -1   7   40.73    4.96
  -7  -1   7   44.20    4.70
   7   1  -7   39.07    5.40
  -7   1   7   39.33    4.82
  -7   1   7   34.95    4.39
   7   1  -7   45.11    4.52
   7   1  -7   37.82    4.38
  -6  -1   7    7.97    1.52
   6  -1  -7    8.16    2.01
  -6  -1   7    7.56    1.87
  -6  -1   7    8.53    1.74
  -6   1   7    8.78    1.80
   6   1  -7    7.70    2.09
  -6   1   7    5.69    1.31
   6   1  -7    8.01    1.34
  -6   1   7    9.92    1.55
   6   1  -7    7.00    1.32
  -5  -1   7   -0.02    0.91
  -5  -1   7    1.79    1.11
   5  -1  -7    0.52    0.52
   5  -1  -7    2.47    1.18
  -5  -1   7    2.11    0.97
  -5   1   7    2.63    1.06
  -5   1   7    1.41    0.76
   5   1  -7    0.88    0.58
   5   1  -7    0.20    1.19
  -5   1   7    2.74    0.92
   5   1  -7    1.23    0.54
  -4  -1   7    0.17    0.78
   4  -1  -7    0.35    0.45
  -4  -1   7    0.21    0.65
  -4  -1   7    0.07    0.72
  -4  -1   7    0.81    0.75
   4   1  -7    0.26    0.45
   4   1  -7    0.28    0.69
  -4   1   7    0.57    0.55
  -4   1   7    0.48    0.60
  -4   1   7    0.95    0.75
   4   1  -7    0.47    0.39
  -4   1   7   -0.56    0.66
  -3  -1   7    5.95    1.19
   3  -1  -7    7.91    1.13
  -3  -1   7    9.39    1.55
  -3  -1   7    8.97    1.26
  -3   1   7    7.64    1.21
   3   1  -7    8.78    1.20
  -3   1   7   10.63    1.26
   3   1  -7    8.18    1.16
   3   1  -7    7.72    1.15
  -3   1   7    7.84    1.33
  -3   1   7    8.54    1.18
  -2  -1   7  103.43   10.37
   2  -1  -7  106.23   10.23
  -2  -1   7  103.19   10.26
  -2  -1   7  102.07   10.26
   2  -1  -7  102.42   10.24
  -2   1   7  100.45   10.29
   2   1  -7  103.29   10.25
  -2   1   7   99.79   10.23
  -2   1   7   94.16   10.25
   2   1  -7  101.15   10.27
  -2   1   7  102.33   10.22
   2   1  -7  106.82   10.26
   1  -1  -7    1.69    0.43
  -1  -1   7    1.68    0.58
  -1  -1   7    2.80    0.72
   1  -1  -7    2.77    0.58
   1  -1  -7    2.30    0.57
   1   1  -7    2.17    0.58
   1   1  -7    2.64    0.53
  -1   1   7    1.53    0.58
  -1   1   7    2.53    0.57
   1   1  -7    2.94    0.66
  -1   1   7    1.68    0.51
   1   1  -7    2.08    0.58
  -1   1   7    1.22    0.54
   0  -1   7    4.95    0.82
   0  -1   7    5.75    0.93
   0  -1   7    5.24    0.84
   0  -1  -7    3.31    0.70
   0  -1  -7    5.94    0.79
   0  -1   7    6.04    0.92
   0  -1  -7    5.92    0.84
   0   1   7    5.42    0.88
   0   1   7    3.92    1.06
   0   1  -7    5.36    0.76
   0   1  -7    4.95    0.88
   0   1   7    5.69    0.83
   0   1   7    6.09    0.83
   0   1  -7    5.72    0.83
   0   1   7    6.37    0.84
   0   1  -7    5.02    0.83
  -1  -1  -7   29.57    2.90
   1  -1   7   29.04    2.91
  -1  -1  -7   26.70    2.87
   1  -1   7   25.67    2.96
  -1  -1  -7   28.20    2.92
  -1   1  -7   29.61    3.01
  -1   1  -7   23.82    2.86
   1   1   7   28.04    2.91
  -1   1  -7   28.13    2.90
   1   1   7   27.71    2.91
  -1   1  -7   26.11    2.86
   1   1   7   31.70    2.92
   1   1   7   23.99    2.97
   1   1   7   29.95    3.32
   2  -1   7   55.48    5.64
   2  -1   7   54.39    5.54
  -2  -1  -7   56.98    5.55
  -2  -1  -7   54.13    5.53
  -2  -1  -7   59.08    5.57
   2  -1   7   46.07    5.64
  -2   1  -7   54.08    5.54
   2   1   7   56.90    5.56
   2   1   7   50.45    5.96
  -2   1  -7   54.85    5.51
  -2   1  -7   51.22    5.51
   2   1   7   57.20    5.56
   2   1   7   57.84    5.71
   2   1   7   57.58    5.57
  -2   1  -7   48.96    5.62
   3  -1   7   75.37    8.58
   3  -1   7   76.95    8.50
  -3  -1  -7   83.06    8.39
   3  -1   7   80.78    8.38
  -3  -1  -7   86.12    8.41
   3   1   7   87.56    8.42
  -3   1  -7   79.95    8.35
   3   1   7   69.73    8.81
   3   1   7   83.24    8.41
   3   1   7  100.87    8.67
  -3   1  -7   78.65    8.50
   3   1   7   92.82    8.44
  -4  -1  -7  170.07   15.92
   4  -1   7  158.67   16.16
   4  -1   7  155.84   16.06
  -4  -1  -7  158.71   15.90
   4   1   7  180.04   16.21
   4   1   7  129.16   16.34
   4   1   7  151.97   15.93
  -4   1  -7  151.57   15.86
   4   1   7  168.80   15.93
  -5  -1  -7    1.87    0.57
  -5  -1  -7    2.27    0.82
   5  -1   7    2.65    1.65
   5  -1   7    0.94    0.83
  -5   1  -7    1.40    0.47
   5   1   7    2.33    1.51
   5   1   7    0.88    1.28
   5   1   7    1.03    0.70
   5   1   7    0.61    0.58
   6  -1   7    7.50    1.58
   6  -1   7    9.74    2.47
  -6  -1  -7    9.16    1.38
  -6  -1  -7    8.53    1.25
   6   1   7    8.19    2.16
   6   1   7    7.67    1.33
  -6   1  -7    5.97    1.06
   6   1   7    8.54    2.13
   6   1   7    6.92    1.30
   7  -1   7    8.87    2.75
   7  -1   7    5.54    1.65
  -7  -1  -7    7.83    1.54
  -7  -1  -7    6.94    1.18
   7   1   7    7.18    1.43
  -7   1  -7    5.21    1.01
   7   1   7    4.68    2.28
   7   1   7    8.51    2.15
  -8  -1  -7    2.84    0.93
  -8  -1  -7    2.21    1.35
   8  -1   7    3.10    1.58
   8  -1   7    4.66    3.01
  -8   1  -7    2.80    0.78
   8   1   7    2.19    2.21
   8   1   7    1.12    1.60
   9  -1   7    4.86    1.84
  -9  -1  -7    5.87    1.18
  -9  -1  -7    3.75    1.87
   9  -1   7    6.08    3.36
   9   1   7    8.04    2.89
  -9   1  -7    1.65    0.89
   9   1   7    6.83    2.06
  10  -1   7   -2.21    3.28
  10  -1   7   -0.52    1.46
 -10  -1  -7   -0.45    0.85
 -10  -1  -7    2.34    1.75
 -10   1  -7   -1.00    0.66
  10   1   7    3.78    1.92
  10   1   7    1.15    2.76
 -11  -1  -7   10.69    1.91
  11  -1   7    8.23    4.35
  11  -1   7    8.36    2.55
  11   1   7   11.94    3.97
  11   1   7   14.17    2.89
  12  -1   7    4.15    2.15
  12  -1   7   -2.37    3.99
 -12  -1  -7    2.30    1.13
  12   1   7    3.24    3.47
  12   1   7    5.92    2.27
  13  -1   7   -7.29    3.92
  13  -1   7    1.29    2.09
 -13  -1  -7    2.06    1.15
  13   1   7    1.51    2.13
  13   1   7    1.99    3.61
  14  -1   7    0.02    2.24
 -14  -1  -7    0.30    1.06
  14  -1   7   -4.56    4.43
  14   1   7    1.50    2.02
  14   1   7   -3.93    3.54
  14  -2  -7    1.58    3.99
 -14  -2   7    0.54    1.39
  13  -2  -7   -1.95    3.44
 -13  -2   7    0.47    1.33
 -13   2   7    1.17    3.04
  13   2  -7   -6.08    3.95
  12  -2  -7   -0.84    3.35
 -12  -2   7    2.76    1.54
 -12   2   7    2.84    2.86
  12   2  -7   -3.16    3.78
  11  -2  -7   15.99    4.07
 -11  -2   7   18.30    2.47
  11   2  -7    7.86    4.31
 -11   2   7    7.41    3.11
 -10  -2   7   30.18    3.52
  10  -2  -7   16.45    4.02
  10   2  -7   23.09    4.98
 -10   2   7   23.35    4.36
  -9  -2   7   51.71    4.90
   9  -2  -7   46.33    5.75
  -9  -2   7   32.27    5.31
  -9   2   7   31.23    5.42
   9   2  -7   38.97    6.13
   9   2  -7   40.25    6.49
   9   2  -7   35.40    4.56
   8  -2  -7   24.96    3.85
  -8  -2   7   19.82    2.90
  -8  -2   7   19.19    3.02
   8   2  -7   13.57    2.54
  -8   2   7   16.41    3.17
   8   2  -7   22.78    3.01
   8   2  -7   17.35    4.00
  -7  -2   7   -0.45    1.07
   7  -2  -7    2.34    1.63
  -7  -2   7    1.07    1.29
  -7   2   7    0.52    1.29
   7   2  -7    2.51    1.00
   7   2  -7   -0.81    0.67
   7   2  -7    0.21    2.48
  -6  -2   7   41.97    4.48
  -6  -2   7   37.54    4.53
   6  -2  -7   39.85    4.67
  -6   2   7   38.77    4.44
  -6   2   7   34.64    4.11
   6   2  -7   39.36    4.24
   6   2  -7   37.11    4.23
  -5  -2   7   77.30    8.07
  -5  -2   7   79.89    7.92
   5   2  -7   72.94    7.81
  -5   2   7   73.77    7.93
  -5   2   7   77.62    7.74
   5   2  -7   71.88    7.97
   5   2  -7   78.49    7.82
  -4  -2   7   34.40    3.69
  -4  -2   7   31.85    3.85
   4   2  -7   33.88    3.54
   4   2  -7   30.80    3.55
   4   2  -7   34.98    3.64
  -4   2   7   33.45    3.49
  -4   2   7   30.88    3.67
  -3  -2   7    5.96    1.04
  -3  -2   7    2.34    1.01
   3   2  -7    5.16    0.95
  -3   2   7    5.72    1.15
  -3   2   7    5.28    0.86
   3   2  -7    6.74    0.97
   3   2  -7    4.98    0.95
  -2  -2   7   73.46    7.29
  -2  -2   7   64.93    7.41
   2  -2  -7   74.11    7.21
   2   2  -7   66.47    7.30
  -2   2   7   70.40    7.23
  -2   2   7   71.54    7.33
   2   2  -7   71.19    7.24
   2   2  -7   77.51    7.29
  -1  -2   7  179.93   17.76
  -1   2   7  168.03   17.75
  -1   2   7  175.28   17.83
   1   2  -7  186.68   17.86
   1   2  -7  171.69   17.73
   1   2  -7  189.15   17.75
   0  -2  -7  268.40   27.13
   0  -2   7  272.43   27.23
   0  -2  -7  287.83   27.12
   0  -2   7  263.42   27.12
   0   2  -7  279.65   27.26
   0   2  -7  271.33   27.10
   0   2   7  259.80   27.11
   0   2   7  287.23   27.15
   0   2   7  276.21   27.21
   0   2   7  271.26   27.11
   1  -2   7  134.27   13.41
  -1  -2  -7  128.68   13.29
  -1  -2  -7  135.76   13.30
   1   2   7  132.48   13.30
  -1   2  -7  132.04   13.26
  -1   2  -7  145.82   13.45
   1   2   7  128.27   13.30
   1   2   7  144.34   13.35
   1   2   7  109.22   13.56
   1   2   7  139.03   13.42
  -2  -2  -7   19.29    2.26
   2  -2   7   20.73    2.39
  -2  -2  -7   18.68    2.15
   2   2   7   23.76    2.45
  -2   2  -7   18.87    2.10
  -2   2  -7   22.07    2.41
   2   2   7    9.62    2.66
   2   2   7   18.32    2.27
   2   2   7   22.49    2.27
   2   2   7   21.18    2.25
   3  -2   7    2.55    0.82
   3  -2   7    2.92    1.10
  -3  -2  -7    3.42    0.78
  -3  -2  -7    3.05    0.59
  -3   2  -7    3.40    0.90
   3   2   7    2.38    0.74
   3   2   7    0.99    1.37
   3   2   7    1.89    1.00
   3   2   7    2.42    0.76
   3   2   7    3.13    0.75
   4  -2   7   19.39    2.41
  -4  -2  -7   16.64    2.13
   4  -2   7   21.53    2.87
  -4  -2  -7   20.66    2.30
   4   2   7   19.59    2.78
  -4   2  -7   19.90    2.40
   4   2   7   16.40    3.16
   4   2   7   16.84    2.28
   4   2   7   19.97    2.25
   4   2   7   19.86    2.33
   5  -2   7  127.85   13.46
  -5  -2  -7  128.46   13.27
   5  -2   7  121.85   13.74
  -5  -2  -7  147.79   13.37
   5   2   7  130.59   13.99
   5   2   7  142.90   13.39
   5   2   7  117.12   13.57
   5   2   7  139.10   13.32
  -6  -2  -7   15.42    2.18
   6  -2   7   19.77    3.48
  -6  -2  -7   17.76    2.41
   6  -2   7   18.91    2.60
   6   2   7   19.52    2.37
   6   2   7   19.47    3.33
   6   2   7   19.97    2.54
   6   2   7   14.40    2.83
   7  -2   7    3.49    2.71
   7  -2   7   -0.65    0.87
  -7  -2  -7    0.69    0.97
  -7  -2  -7    0.94    0.69
   7   2   7   -1.65    0.74
   7   2   7    1.92    1.69
   7   2   7    1.82    1.67
  -8  -2  -7    8.58    1.49
   8  -2   7    7.46    1.91
   8  -2   7    4.78    3.26
  -8  -2  -7    9.26    1.87
   8   2   7    6.59    2.21
   8   2   7    8.53    2.56
   8   2   7    8.90    1.77
  -9  -2  -7   23.31    2.87
   9  -2   7   24.39    4.89
   9  -2   7   22.07    3.47
  -9  -2  -7   21.94    3.30
   9   2   7   15.70    3.73
   9   2   7   23.74    3.73
  10  -2   7   32.21    4.73
  10  -2   7   29.89    5.94
 -10  -2  -7   35.32    4.00
  10   2   7   35.91    4.91
  10   2   7   28.87    5.37
  11  -2   7    4.83    4.08
 -11  -2  -7    5.11    1.52
  11  -2   7    4.62    2.40
  11   2   7    8.94    2.34
  11   2   7    8.93    3.52
  12  -2   7   -6.08    3.61
 -12  -2  -7   -0.63    1.07
  12  -2   7   -0.18    1.93
  12   2   7   -2.74    2.99
  12   2   7    1.18    1.83
 -13  -2  -7    3.63    1.44
  13  -2   7   -4.81    4.00
  13  -2   7    2.37    2.16
  13   2   7   -3.06    3.32
  13   2   7    2.23    1.99
 -14  -2  -7    1.03    1.36
  14  -2   7   -3.62    4.45
  14  -2   7   -2.61    1.97
  14   2   7    2.06    4.36
  14   2   7    0.54    2.17
  14  -3  -7   -2.87    3.68
 -14  -3   7    1.99    1.68
 -14   3   7   -0.16    3.39
 -13  -3   7    5.74    1.95
  13  -3  -7    6.85    4.08
 -13   3   7    3.89    3.24
 -12  -3   7   11.33    2.25
  12  -3  -7   11.44    3.83
 -12   3   7    5.50    3.09
  11  -3  -7    6.39    3.06
 -11  -3   7    8.19    1.99
 -11   3   7    5.00    2.90
  10  -3  -7    1.01    2.29
 -10  -3   7    1.02    1.39
  10   3  -7   -2.18    1.10
  10   3  -7    0.03    0.95
 -10   3   7   -0.78    1.95
   9  -3  -7    9.63    2.91
  -9  -3   7   12.02    2.31
   9   3  -7   15.68    2.55
   9   3  -7    8.53    2.07
  -9   3   7    8.89    2.77
   8  -3  -7   59.83    7.11
  -8  -3   7   70.68    6.78
   8   3  -7   55.41    6.56
  -8   3   7   49.82    6.76
   8   3  -7   67.46    6.55
  -7  -3   7   62.64    6.79
   7  -3  -7   61.74    7.01
   7   3  -7   58.02    6.58
   7   3  -7   67.51    6.57
  -7   3   7   56.42    6.73
  -6  -3   7   50.85    5.57
   6  -3  -7   53.59    5.76
  -6  -3   7   38.25    6.01
   6   3  -7   54.28    5.28
   6   3  -7   45.41    5.30
  -6   3   7   46.78    5.42
  -5  -3   7    6.17    1.43
  -5  -3   7    6.19    1.58
   5   3  -7    4.99    1.16
   5   3  -7    4.67    1.00
  -5   3   7    3.62    1.27
  -4  -3   7   23.63    3.17
  -4   3   7   20.49    2.70
   4   3  -7   27.05    2.76
   4   3  -7   20.67    2.45
   4   3  -7   19.96    2.58
  -3  -3   7  131.73   13.45
  -3  -3   7  112.96   13.59
   3   3  -7  136.69   13.51
   3   3  -7  132.58   13.37
  -3   3   7  139.92   13.53
   3   3  -7  141.68   13.43
  -2  -3   7   48.66    6.57
  -2  -3   7   63.96    6.45
  -2   3   7   64.61    6.52
   2   3  -7   67.82    6.43
  -2   3   7   65.20    6.37
   2   3  -7   60.30    6.34
   2   3  -7   62.40    6.51
  -1   3   7   52.30    5.38
   1   3  -7   52.30    5.19
   1   3  -7   53.60    5.41
  -1   3   7   46.60    5.24
   0   3   7   -0.65    0.52
   0   3  -7   -0.04    0.29
   0   3   7    0.66    0.49
   0   3  -7   -0.34    0.47
   0   3   7    0.71    0.37
  -1  -3  -7   92.04    9.63
   1  -3   7   94.66    9.66
  -1  -3  -7   97.98    9.51
   1   3   7   87.17    9.59
   1   3   7  103.20    9.59
   1   3   7   91.38    9.50
  -1   3  -7   97.38    9.70
   1   3   7   98.53    9.66
   1   3   7   90.22    9.50
  -2  -3  -7  236.41   23.91
  -2  -3  -7  269.43   23.91
   2  -3   7  221.83   24.03
   2   3   7  257.99   24.00
   2   3   7  253.73   24.09
   2   3   7  236.37   23.90
   2   3   7  220.31   23.90
  -2   3  -7  229.82   24.06
  -3  -3  -7  188.78   18.71
  -3  -3  -7  202.91   18.70
   3  -3   7  167.47   18.82
  -3   3  -7  176.38   18.86
   3   3   7  205.55   18.82
   3   3   7  195.31   18.91
   3   3   7  182.42   19.09
   3   3   7  179.83   18.72
   3   3   7  188.16   18.71
   4  -3   7   20.90    3.26
  -4  -3  -7   22.33    2.37
   4  -3   7   20.09    2.74
  -4  -3  -7   21.04    2.53
   4   3   7   19.31    2.52
   4   3   7   21.93    3.05
   4   3   7   12.77    2.98
  -4   3  -7   21.23    2.66
   4   3   7   23.20    2.55
   4   3   7   24.21    2.61
   5  -3   7    1.98    1.88
  -5  -3  -7    0.40    0.52
  -5  -3  -7    0.44    0.83
   5  -3   7    0.07    0.76
   5   3   7   -0.53    0.73
   5   3   7    0.18    0.78
  -5   3  -7    1.39    0.92
   5   3   7   -0.63    1.10
   5   3   7    0.83    1.51
  -6  -3  -7   21.93    2.71
   6  -3   7   21.58    3.08
   6  -3   7   26.60    4.30
  -6  -3  -7   29.68    3.07
  -6   3  -7   26.99    3.27
   6   3   7   23.91    3.57
   6   3   7   13.02    3.34
   6   3   7   29.39    3.36
   6   3   7   21.84    2.93
   7  -3   7   53.16    8.41
  -7  -3  -7   69.33    7.01
   7  -3   7   71.91    7.32
   7   3   7   80.36    7.34
   7   3   7   57.35    7.54
   7   3   7   58.50    7.79
   7   3   7   77.65    7.85
   8  -3   7   28.04    4.02
   8  -3   7   28.64    5.45
  -8  -3  -7   35.51    3.59
   8   3   7   26.42    4.44
   8   3   7   27.17    4.44
   8   3   7   30.86    4.07
   9  -3   7    4.54    1.80
   9  -3   7   -0.77    3.15
  -9  -3  -7    1.26    1.06
   9   3   7    4.53    2.31
   9   3   7    2.52    1.55
   9   3   7    5.11    1.98
  10  -3   7   -2.79    1.48
  10  -3   7    1.74    3.60
 -10  -3  -7    0.01    0.98
  10   3   7    1.15    1.82
  10   3   7    2.08    2.27
  11  -3   7    7.37    2.71
  11  -3   7    4.48    4.34
 -11  -3  -7   10.10    1.95
  11   3   7    8.94    3.30
  11   3   7    9.79    2.63
  12  -3   7    2.44    4.44
 -12  -3  -7    6.53    1.86
  12  -3   7   10.87    3.16
  12   3   7    7.51    3.61
  12   3   7    8.81    2.69
 -13  -3  -7    5.34    1.90
  13  -3   7   -0.54    4.36
  13  -3   7    4.95    2.75
  13   3   7    7.05    2.50
  13   3   7    6.12    3.79
  14  -3   7   -1.80    2.06
 -14  -3  -7    0.80    1.57
  14  -3   7   -1.86    4.82
  14   3   7    0.84    2.23
  14   3   7    0.02    3.71
 -14   4   7   -0.25    3.49
  13  -4  -7   -0.54    3.25
 -13  -4   7   -0.29    1.72
 -13   4   7   -0.37    3.15
 -12  -4   7    1.34    1.65
  12  -4  -7   -2.02    1.95
 -12   4   7   -1.15    2.68
 -11  -4   7    5.37    1.92
  11  -4  -7    5.88    3.09
 -11   4   7    4.51    2.89
  11   4  -7    7.31    2.14
  11   4  -7    0.47    1.51
  10  -4  -7   18.18    4.04
 -10  -4   7   16.11    2.82
 -10   4   7   14.57    3.46
  10   4  -7   21.25    3.16
  10   4  -7   17.53    3.26
   9  -4  -7   25.28    4.41
  -9  -4   7   24.85    3.58
  -9   4   7   22.73    4.06
   9   4  -7   28.42    3.65
   9   4  -7   22.82    3.69
  -8  -4   7    1.08    1.54
   8  -4  -7    1.33    1.74
  -8   4   7    1.26    1.56
   8   4  -7    0.39    0.94
   8   4  -7   -0.21    0.93
   7  -4  -7    2.07    1.56
   7   4  -7    0.45    0.90
  -7   4   7    1.74    1.36
   7   4  -7    0.61    0.90
  -6   4   7   21.32    3.26
   6   4  -7   25.08    3.06
   6   4  -7   23.12    2.81
   5   4  -7   89.93    9.56
   5   4  -7   87.76    9.34
  -5   4   7   97.26    9.59
  -4   4   7  101.37   10.31
   4   4  -7   99.02   10.30
   4   4  -7   98.83   10.08
  -3   4   7   11.52    1.86
   3   4  -7   11.59    1.79
   3   4  -7    9.72    1.40
   2   4  -7   11.17    1.77
   2   4  -7   10.71    1.39
  -2   4   7   14.23    1.90
  -1   4   7   56.62    5.78
   1   4  -7   51.34    5.77
   0   4   7  109.08   12.47
   0   4   7  139.57   12.63
   0   4  -7  130.89   12.67
   0   4   7  118.37   12.41
   1  -4   7  114.20   12.11
   1   4   7  131.13   12.13
  -1   4  -7  116.59   12.13
   1   4   7  114.33   11.94
   1   4   7  116.72   12.04
  -2  -4  -7   11.28    1.62
   2  -4   7   11.34    1.75
   2   4   7    9.60    1.86
  -2   4  -7    9.42    1.69
   2   4   7    9.12    1.63
   2   4   7   13.10    1.92
   3  -4   7   26.30    3.22
   3   4   7   29.09    3.34
   3   4   7   28.74    3.24
   3   4   7   24.71    3.25
  -3   4  -7   27.67    3.24
   3   4   7   25.54    3.07
   4  -4   7   50.97    5.86
  -4  -4  -7   61.10    5.85
   4   4   7   61.33    5.94
   4   4   7   53.50    6.12
   4   4   7   51.97    5.72
   4   4   7   51.63    5.94
  -4   4  -7   53.96    5.90
  -5  -4  -7   56.55    5.26
   5  -4   7   47.28    5.49
   5  -4   7   40.27    6.28
   5   4   7   39.07    6.09
   5   4   7   67.21    5.72
   5   4   7   40.09    5.57
  -5   4  -7   49.83    5.50
   5   4   7   57.24    5.41
   6  -4   7   44.84    6.26
  -6  -4  -7   44.50    4.62
   6  -4   7   48.82    4.98
   6   4   7   36.04    5.06
  -6   4  -7   45.99    4.92
   6   4   7   47.57    4.87
   6   4   7   28.23    5.50
   7  -4   7    5.77    3.05
  -7  -4  -7    1.77    0.87
   7  -4   7    2.17    1.25
   7   4   7    2.63    1.26
   7   4   7   -1.48    1.58
  -7   4  -7    3.57    1.35
   7   4   7    3.24    1.81
   7   4   7    4.39    1.46
   8  -4   7   11.67    3.96
  -8  -4  -7   11.73    1.86
   8  -4   7   11.72    2.30
   8   4   7   12.77    2.35
   8   4   7    9.81    2.78
   8   4   7   10.21    2.72
   9  -4   7   22.74    3.35
   9  -4   7   16.83    4.69
  -9  -4  -7   20.74    2.75
   9   4   7   24.66    3.35
   9   4   7   15.82    3.46
   9   4   7   17.60    3.89
 -10  -4  -7   11.04    1.98
  10  -4   7    8.01    2.34
  10  -4   7    3.59    4.04
  10   4   7   10.53    3.08
  10   4   7   10.64    2.38
  10   4   7   11.45    3.08
  11  -4   7    8.24    2.72
 -11  -4  -7    9.45    1.95
  11  -4   7    3.45    3.99
  11   4   7    9.17    2.84
  11   4   7   11.89    3.45
  12  -4   7   -0.16    2.24
 -12  -4  -7   -1.18    1.28
  12  -4   7   -4.49    3.65
  12   4   7    2.18    2.09
  12   4   7    4.42    3.26
 -13  -4  -7    3.37    1.74
  13  -4   7   -2.50    2.31
  13  -4   7   -5.56    4.40
  13   4   7    5.11    2.39
  13   4   7   -0.33    3.15
  13  -5  -7    0.86    3.49
 -13   5   7    1.98    3.60
  13   5  -7    0.25    1.85
  12  -5  -7    0.10    3.13
  12   5  -7   -1.57    1.47
  12   5  -7    1.58    1.70
 -12   5   7    2.28    3.39
  11  -5  -7    0.26    2.66
  11   5  -7    0.89    1.59
  11   5  -7    2.82    1.65
 -11   5   7    1.35    2.55
  10  -5  -7    1.98    2.33
  10   5  -7    0.30    1.19
 -10   5   7    0.94    2.28
  10   5  -7   -2.03    1.15
   9  -5  -7   -0.66    1.98
   9   5  -7    1.25    1.39
   9   5  -7    3.40    1.39
  -9   5   7    3.30    2.03
   8  -5  -7   12.55    2.90
  -8   5   7    5.60    2.17
   8   5  -7    8.18    2.06
   8   5  -7    6.71    1.59
   7  -5  -7   22.62    3.65
  -7   5   7   12.98    2.59
   7   5  -7   16.11    2.64
   7   5  -7   12.73    2.08
   6   5  -7    5.55    1.18
  -6   5   7    7.69    1.83
   6   5  -7    7.13    1.66
   5   5  -7    0.56    0.59
   5   5  -7    1.26    1.02
  -5   5   7    1.26    1.17
  -4   5   7    5.95    1.50
   4   5  -7    2.81    1.14
   4   5  -7    3.91    0.82
  -3   5   7   38.41    4.12
   3   5  -7   37.15    4.10
   3   5  -7   31.95    3.63
   2   5  -7   40.90    4.92
  -2   5   7   47.60    4.99
   1   5  -7   46.52    5.25
  -1   5   7   49.13    5.27
   0   5   7    4.44    1.22
   0   5  -7    2.02    0.89
   0   5   7    3.64    0.70
   1  -5   7    1.76    0.85
   1   5   7    2.64    1.07
   1   5   7    1.76    0.60
  -1   5  -7    0.97    0.86
   2  -5   7   24.47    2.77
  -2   5  -7   20.70    2.85
   2   5   7   17.64    2.41
   2   5   7   20.68    2.71
   2   5   7   23.18    2.78
   3  -5   7   34.17    4.03
  -3   5  -7   32.04    4.01
   3   5   7   34.41    3.92
   3   5   7   40.47    4.10
   3   5   7   30.25    3.92
   4  -5   7    5.89    1.53
   4   5   7    2.88    1.24
   4   5   7    7.64    1.78
  -4   5  -7    6.63    1.55
   4   5   7    8.05    1.62
   5  -5   7   -0.44    0.89
   5   5   7   -1.96    0.98
   5   5   7   -0.90    0.94
  -5   5  -7   -0.91    0.91
   5   5   7   -1.69    1.14
   5   5   7   -0.28    0.95
   6  -5   7   11.96    2.03
   6  -5   7    9.59    3.29
   6   5   7   11.46    1.93
   6   5   7    9.29    2.38
  -6   5  -7   11.97    2.02
   6   5   7   11.19    2.06
   6   5   7    8.58    2.31
   7  -5   7   15.24    3.99
   7  -5   7   14.72    2.67
   7   5   7   20.49    2.81
   7   5   7   15.43    2.99
  -7   5  -7   23.55    2.98
   7   5   7    7.68    2.78
   7   5   7   24.28    3.11
   8  -5   7   14.79    4.18
   8  -5   7   14.68    2.63
   8   5   7   16.17    2.97
   8   5   7   13.41    2.47
   8   5   7    8.57    3.02
  -8   5  -7   16.83    2.71
   9  -5   7    4.53    1.85
   9  -5   7    1.85    3.36
   9   5   7    2.53    1.89
   9   5   7    2.53    1.47
   9   5   7    5.39    2.47
  10  -5   7    0.26    1.68
  10  -5   7   -3.33    3.31
  10   5   7    4.53    2.32
  10   5   7    0.59    1.45
  10   5   7    1.25    1.98
  11  -5   7   -0.70    1.70
  11  -5   7   -7.42    3.53
  11   5   7    4.22    2.72
  11   5   7    0.01    1.92
  11   5   7   -1.25    1.36
  12  -5   7   -5.93    4.04
  12  -5   7    0.72    2.21
 -12  -5  -7    0.36    1.65
  12   5   7    5.77    3.06
  12   5   7    4.92    2.41
  12   5   7   -0.65    1.57
  13  -5   7   -1.29    2.49
  13  -5   7   -5.00    4.16
 -13  -5  -7    0.86    1.57
  13   5   7    5.92    3.67
  13   5   7    2.53    1.91
  12  -6  -7    0.54    2.81
  12   6  -7   -0.11    1.50
 -12   6   7    2.59    3.30
  12   6  -7   -1.84    1.30
  11  -6  -7   -1.03    2.61
 -11   6   7   -0.41    2.87
  11   6  -7    1.02    1.62
  11   6  -7    1.48    1.43
  10  -6  -7   -1.27    2.28
 -10   6   7    0.47    2.49
  10   6  -7    0.57    1.39
  10   6  -7    0.30    1.37
   9  -6  -7   -0.78    1.98
   9   6  -7    0.15    1.00
   9   6  -7   -0.63    1.19
  -9   6   7   -0.18    2.02
   8  -6  -7    2.17    2.00
  -8   6   7   -0.48    1.70
   8   6  -7    1.24    1.37
   8   6  -7    1.52    0.87
   7  -6  -7   -0.62    1.80
   7   6  -7   -0.07    0.63
   7   6  -7   -1.10    0.96
  -7   6   7    0.91    1.52
  -6   6   7    6.17    1.81
   6   6  -7    3.92    1.52
   6   6  -7    2.46    0.79
  -5   6   7    0.62    1.38
   5   6  -7    1.31    1.10
   5   6  -7    2.05    0.61
   4   6  -7    0.22    0.43
  -4   6   7   -1.22    1.16
   4   6  -7    0.82    0.97
  -3   6   7    8.97    1.86
   3   6  -7    7.02    1.62
  -2   6   7   -0.46    1.01
   2   6  -7    0.18    0.76
  -1   6   7    5.07    1.40
   1   6  -7    2.46    1.03
   0   6  -7    0.06    0.74
   0   6   7   -0.08    0.47
   0   6   7   -0.34    0.99
   1   6   7    0.38    0.97
   1   6   7    0.79    0.54
  -1   6  -7    0.14    0.78
   2  -6   7    1.35    0.95
  -2   6  -7    0.83    0.97
   2   6   7    1.49    0.69
   2   6   7    2.12    1.21
   3  -6   7    0.31    0.91
   3   6   7    0.37    0.72
  -3   6  -7    1.30    1.02
   3   6   7    1.08    1.21
   3   6   7   -0.42    0.67
   4  -6   7    1.93    1.18
   4   6   7    1.02    1.25
   4   6   7   -0.66    0.80
   4   6   7    0.78    0.90
  -4   6  -7    2.30    1.14
   5  -6   7    3.13    1.38
  -5   6  -7    2.01    1.18
   5   6   7    2.91    1.02
   5   6   7    2.11    1.50
   5   6   7    2.99    1.28
   5   6   7    2.25    1.26
   6  -6   7   -1.45    0.95
   6   6   7    0.51    1.27
   6   6   7    1.14    1.53
   6   6   7    1.05    1.03
  -6   6  -7   -0.12    1.08
   6   6   7   -0.48    1.32
   7  -6   7    1.71    1.31
   7   6   7   -0.82    1.61
   7   6   7    1.87    1.79
   7   6   7    0.33    1.10
  -7   6  -7    0.27    1.28
   7   6   7    1.55    1.53
   8  -6   7    3.04    1.58
   8   6   7    2.28    1.83
   8   6   7    1.29    1.40
  -8   6  -7    0.81    1.39
   8   6   7   -1.76    1.66
   9  -6   7   -0.23    1.46
   9   6   7   -2.05    1.93
   9   6   7   -0.25    1.35
   9   6   7    2.70    2.22
  10  -6   7    0.98    1.77
  10   6   7   -0.87    1.61
  10   6   7    2.48    2.47
  10   6   7    0.19    2.19
  11  -6   7   -4.93    6.75
  11  -6   7   -1.21    1.74
  11   6   7    2.61    2.67
  11   6   7   -1.08    1.44
  11   6   7   -1.49    2.25
  12  -6   7   -0.72    2.06
  12  -6   7   -5.90    4.48
  12   6   7   -0.09    1.59
  12   6   7    0.61    3.05
  12   6   7    0.26    2.44
  11  -7  -7    0.39    2.88
  11   7  -7   -0.20    1.13
 -11   7   7    0.98    2.95
  11   7  -7   -0.40    1.63
  10  -7  -7   -0.69    2.45
  10   7  -7    0.04    0.92
  10   7  -7    0.70    1.62
 -10   7   7    3.53    2.83
   9  -7  -7   -0.29    2.21
   9   7  -7    0.84    1.49
   9   7  -7    0.09    0.85
  -9   7   7    1.50    2.36
   8  -7  -7    4.80    2.43
  -8   7   7    0.04    2.06
   8   7  -7    2.17    1.56
   8   7  -7    1.59    0.86
   7  -7  -7    1.16    2.18
   7   7  -7    0.90    1.28
   7   7  -7    0.17    0.64
  -7   7   7    2.46    1.96
  -6   7   7    0.25    1.62
   6   7  -7    0.56    1.17
   6   7  -7    0.44    0.52
   5   7  -7    0.32    1.22
  -5   7   7   -0.30    1.52
   4   7  -7    1.33    1.04
  -4   7   7    5.08    1.80
   3   7  -7    9.02    2.08
  -3   7   7   15.08    2.48
   2   7  -7    8.35    1.94
  -2   7   7   15.14    2.34
  -1   7   7    1.00    1.19
   1   7  -7   -0.22    0.83
   0   7   7    4.32    1.46
   0   7  -7    0.11    0.83
   1   7   7    5.75    1.14
  -1   7  -7    6.29    1.67
   1   7   7    7.34    1.77
   2  -7   7    8.63    2.01
   2   7   7   15.77    2.41
   2   7   7   12.01    1.75
  -2   7  -7   10.00    2.06
   3  -7   7    5.76    1.58
  -3   7  -7    4.05    1.47
   3   7   7    4.94    1.23
   3   7   7    6.96    1.86
   4  -7   7   -0.26    1.05
   4   7   7    0.53    0.86
   4   7   7    0.78    1.33
  -4   7  -7   -0.05    1.09
   5  -7   7   -0.15    1.22
   5   7   7   -0.23    0.95
   5   7   7    1.78    1.53
   5   7   7   -0.36    0.89
  -5   7  -7    0.70    1.24
   6  -7   7    2.14    1.39
   6   7   7    3.32    1.82
   6   7   7    0.27    1.03
  -6   7  -7    0.77    1.33
   6   7   7   -0.85    1.20
   7  -7   7    3.10    1.43
  -7   7  -7    1.56    1.34
   7   7   7    0.96    1.67
   7   7   7   -0.29    0.98
   7   7   7    5.29    2.08
   8  -7   7   -0.55    1.27
  -8   7  -7    1.65    1.36
   8   7   7    4.11    2.13
   8   7   7   -0.22    1.21
   8   7   7    0.21    1.85
   9  -7   7    0.27    1.54
   9   7   7    3.84    2.35
   9   7   7   -1.65    2.05
   9   7   7    0.05    1.35
  -9   7  -7   -0.28    1.46
  10  -7   7   -1.98    1.59
  10   7   7    0.28    1.60
  10   7   7   -2.91    1.99
  10   7   7    3.80    2.70
  11  -7   7    0.65    2.08
  11   7   7    2.32    1.89
  11   7   7    8.75    3.25
  11   7   7   -1.15    2.18
  10  -8  -7   -0.70    2.88
  10   8  -7    0.02    0.94
 -10   8   7    3.37    3.07
  10   8  -7    1.21    1.77
   9  -8  -7    5.35    3.09
   9   8  -7    0.05    0.79
  -9   8   7    0.45    2.54
   9   8  -7   -0.92    1.52
   8  -8  -7    0.23    2.18
   8   8  -7   -0.01    0.66
  -8   8   7    0.66    2.18
   8   8  -7   -1.04    1.29
   7  -8  -7    2.97    2.61
   7   8  -7    1.60    1.65
  -7   8   7    3.31    2.16
   6   8  -7    5.69    1.89
  -6   8   7    9.24    2.53
  -5   8   7   15.10    2.80
   5   8  -7    6.77    2.06
  -4   8   7    8.16    2.31
   4   8  -7    4.41    1.74
   3   8  -7    0.62    1.05
  -3   8   7    1.77    1.78
  -2   8   7    3.77    1.67
   2   8  -7    0.72    1.14
  -1   8   7   16.57    2.75
   1   8  -7   12.66    2.53
   0   8   7   15.37    2.56
   0   8  -7    9.25    2.08
  -1   8  -7    4.55    1.65
   1   8   7   12.07    2.26
   2  -8   7    0.06    1.23
  -2   8  -7   -1.77    0.96
   2   8   7   -0.55    1.41
   2   8   7    1.04    0.78
   3  -8   7    2.77    1.61
   3   8   7    3.60    1.14
  -3   8  -7    3.20    1.52
   3   8   7    3.90    1.69
   4  -8   7   11.21    2.48
   4   8   7   12.51    2.08
  -4   8  -7    9.94    2.31
   4   8   7   19.39    2.84
   5  -8   7   12.79    2.50
   5   8   7   17.36    2.78
   5   8   7   10.42    2.20
  -5   8  -7   10.17    2.43
   6  -8   7    5.39    1.69
  -6   8  -7    0.37    1.30
   6   8   7    0.69    1.35
   6   8   7    2.14    1.79
   7  -8   7    1.63    1.39
   7   8   7    1.43    1.79
   7   8   7    4.71    2.03
  -7   8  -7    1.08    1.38
   8  -8   7    1.69    1.60
   8   8   7    3.11    2.12
  -8   8  -7    0.25    1.41
   8   8   7   -0.70    1.88
   9  -8   7    7.22    2.26
   9   8   7    2.74    2.40
   9   8   7    5.59    2.63
  -9   8  -7    2.10    1.64
  10  -8   7    1.46    2.03
  10   8   7    0.10    2.38
  10   8   7    5.96    2.90
   9  -9  -7    3.44    3.19
  -9   9   7    1.78    2.74
   8  -9  -7    7.41    3.22
   8   9  -7    1.79    1.68
  -8   9   7    2.83    2.68
   7  -9  -7   17.12    4.15
  -7   9   7   10.34    3.12
   7   9  -7    6.48    2.29
  -6   9   7    2.47    2.21
   6   9  -7    1.25    1.35
   5   9  -7   -0.19    1.30
  -5   9   7   -0.06    2.04
   4   9  -7    3.27    1.47
  -4   9   7    4.64    2.25
   3   9  -7   11.06    2.51
  -3   9   7   16.88    2.96
   2   9  -7    8.13    2.16
  -2   9   7   17.95    2.94
   1   9  -7    4.79    1.75
  -1   9   7    8.79    2.15
   0   9   7    1.07    1.51
   0   9  -7   -0.10    1.06
   1  -9   7    2.00    1.42
  -1   9  -7    1.15    1.24
   1   9   7    7.42    2.02
   2  -9   7    8.95    2.31
  -2   9  -7    9.70    2.36
   2   9   7   12.40    2.60
   3  -9   7    7.73    2.26
   3   9   7   11.45    2.04
  -3   9  -7    6.05    2.01
   3   9   7   16.66    2.72
   4  -9   7    3.35    1.66
   4   9   7    3.92    1.78
   4   9   7    2.49    1.21
  -4   9  -7    1.06    1.42
   5  -9   7   -0.61    1.38
  -5   9  -7    2.70    1.64
   5   9   7    1.74    1.77
   5   9   7   -0.04    1.11
   6  -9   7    8.46    2.23
   6   9   7    8.42    2.29
   6   9   7    5.72    1.84
  -6   9  -7    4.18    1.76
   7  -9   7    5.35    1.90
   7   9   7    5.97    2.11
   7   9   7    2.67    1.80
  -7   9  -7    2.46    1.71
   8  -9   7    8.27    2.33
  -8   9  -7    5.67    1.97
   8   9   7    6.36    2.52
   8   9   7    8.81    2.66
   9   9   7    4.69    2.49
  -7  10   7    0.28    2.56
  -6  10   7    5.08    2.67
   6  10  -7    3.66    1.88
  -5  10   7    6.82    2.66
   5  10  -7    5.59    1.86
  -4  10   7    6.62    2.43
   4  10  -7    4.86    1.90
  -3  10   7    2.67    2.09
   3  10  -7    2.81    1.48
  -2  10   7   -0.11    1.91
   2  10  -7    0.67    1.22
   1  10  -7    1.65    1.41
  -1  10   7    3.42    2.09
   0  10   7   11.30    2.48
   0  10  -7    2.69    1.60
   1 -10   7    2.90    1.63
   1  10   7    6.77    2.03
  -1  10  -7    2.77    1.62
   2 -10   7   -0.15    1.54
  -2  10  -7    0.00    1.40
   2  10   7    2.55    1.78
   3 -10   7    3.41    1.79
  -3  10  -7    1.77    1.63
   3  10   7    1.08    1.66
   4 -10   7    5.92    2.13
  -4  10  -7    5.66    1.95
   4  10   7    5.78    2.18
   5 -10   7    7.11    2.36
   5  10   7    6.21    1.74
   5  10   7   12.15    2.39
  -5  10  -7    7.50    2.35
   6 -10   7    2.96    2.06
  -6  10  -7    1.46    1.69
   6  10   7    6.03    2.20
   6  10   7    3.66    1.71
   7  10   7    1.18    2.04
  -3  11   7    6.88    2.59
  -2  11   7    3.62    2.26
   2  11  -7    2.37    1.63
  -1  11   7    4.92    2.26
   1  11  -7   -0.09    1.37
   0  11   7    1.72    1.85
   0  11  -7   -0.27    1.58
   1 -11   7    1.84    1.72
   1  11   7    1.20    1.78
  -1  11  -7    1.36    1.69
   2 -11   7    1.31    1.79
  -2  11  -7    2.18    1.90
   2  11   7    4.01    2.01
   3 -11   7    0.86    1.78
   3  11   7    3.92    1.97
 -14   0   8    1.96    1.27
  14   0  -8   -5.31    3.71
 -13   0   8   14.11    2.37
  13   0  -8   15.62    4.61
  12   0  -8   19.85    4.87
 -12   0   8   19.03    2.82
 -11   0   8    0.41    2.61
 -11   0   8    1.23    1.18
  11   0  -8    0.00    2.82
  10   0  -8   -1.24    2.53
 -10   0   8    0.25    1.06
 -10   0   8    1.88    2.28
  -9   0   8    7.90    2.09
   9   0  -8    5.71    2.92
  -9   0   8    8.43    2.53
  -9   0   8    6.61    1.58
  -8   0   8   10.94    2.14
   8   0  -8    8.40    2.85
  -8   0   8    9.53    1.84
  -8   0   8   10.01    2.57
   7   0  -8   77.68    8.58
  -7   0   8   72.49    8.38
  -7   0   8   68.34    8.08
  -7   0   8   87.93    8.19
   6   0  -8    3.89    1.00
  -6   0   8    3.76    1.45
   6   0  -8    3.73    1.62
  -6   0   8    1.49    1.09
  -6   0   8    4.31    1.28
  -5   0   8   13.05    2.00
  -5   0   8   15.74    2.08
  -5   0   8   14.57    2.22
  -5   0   8   15.53    2.28
   5   0  -8   16.07    2.06
   5   0  -8   16.56    2.50
  -4   0   8   66.91    6.76
   4   0  -8   66.95    6.73
  -4   0   8   69.24    6.75
  -4   0   8   66.42    6.80
  -4   0   8   55.96    6.81
  -3   0   8  120.13   11.88
  -3   0   8  114.79   11.98
   3   0  -8  125.54   11.91
  -3   0   8  114.96   11.92
  -3   0   8  117.06   11.90
   2   0  -8  368.75   34.66
   2   0  -8  334.54   34.64
  -2   0   8  327.81   34.65
  -2   0   8  354.28   34.65
  -2   0   8  340.34   34.72
   2   0  -8  363.92   34.68
  -2   0   8  359.06   34.65
  -1   0   8   46.04    4.32
  -1   0   8   43.22    4.27
  -1   0   8   35.45    4.22
  -1   0   8   42.96    4.27
   1   0  -8   40.92    4.26
   1   0  -8   44.38    4.26
   1   0  -8   35.92    4.21
  -1   0   8   40.51    4.23
   1   0  -8   44.61    4.26
   0   0  -8   21.00    2.27
   0   0  -8   21.97    2.28
   0   0   8   21.18    2.29
   0   0   8   21.29    2.30
   0   0   8   21.15    2.29
   0   0   8   20.81    2.28
   0   0   8   17.74    2.23
   0   0  -8   18.82    2.26
   0   0  -8   23.21    2.25
  -1   0  -8  130.79   13.02
   1   0   8  119.72   13.10
   1   0   8  131.94   13.06
  -1   0  -8  135.04   13.03
  -1   0  -8  135.71   13.03
   1   0   8  133.50   13.03
   1   0   8  126.23   13.02
   2   0   8  169.24   16.78
   2   0   8  175.46   16.64
  -2   0  -8  179.10   16.65
   2   0   8  147.13   16.72
   2   0   8  149.81   16.63
  -2   0  -8  176.00   16.64
  -2   0  -8  172.21   16.62
  -3   0  -8  153.74   14.68
   3   0   8  162.33   14.89
   3   0   8  121.03   14.65
   3   0   8  141.80   14.88
  -3   0  -8  146.09   14.65
  -3   0  -8  149.85   14.67
   3   0   8  153.38   14.68
   4   0   8    4.57    0.92
  -4   0  -8    4.97    0.80
   4   0   8    3.59    1.42
  -4   0  -8    5.33    0.94
   4   0   8    3.83    0.82
   4   0   8    5.70    1.42
   5   0   8   20.64    2.57
  -5   0  -8   24.50    2.49
  -5   0  -8   21.76    2.59
   5   0   8   25.14    3.38
   5   0   8   23.97    3.30
   5   0   8   19.32    2.51
  -6   0  -8   68.37    7.25
  -6   0  -8   73.26    7.34
   6   0   8   72.47    7.97
   6   0   8   69.60    7.81
  -7   0  -8   32.76    3.65
   7   0   8   35.58    4.91
   7   0   8   32.31    4.66
  -8   0  -8   32.89    3.67
   8   0   8   29.59    4.97
   8   0   8   38.23    4.88
  -9   0  -8    1.33    1.62
  -9   0  -8    2.93    0.91
   9   0   8    2.64    1.60
   9   0   8    4.10    2.83
 -10   0  -8    3.77    1.12
 -10   0  -8    5.85    2.10
  10   0   8    4.16    2.10
  10   0   8    5.99    3.26
  11   0   8   12.66    4.46
  11   0   8   14.92    3.02
 -11   0  -8   11.29    1.93
  12   0   8    6.89    2.51
 -12   0  -8    5.48    1.40
  12   0   8    2.91    3.93
 -13   0  -8    4.50    1.20
  13   0   8   -0.44    2.07
  13   0   8    0.10    3.95
  14   0   8    3.23    2.30
  14   0   8    1.67    4.46
 -14  -1   8    2.19    1.40
  14  -1  -8   -0.50    4.12
  14   1  -8   -2.99    4.09
 -13  -1   8    0.55    1.20
  13  -1  -8   -2.61    3.41
  13   1  -8   -1.04    3.70
  12  -1  -8   -0.48    3.28
 -12  -1   8    4.72    1.58
  12   1  -8    3.15    3.57
 -12   1   8    4.26    1.42
 -12   1   8    0.77    2.88
 -11  -1   8   20.18    3.04
  11  -1  -8   20.79    4.58
  11   1  -8   21.12    4.61
 -11   1   8   19.07    4.23
 -11   1   8   23.32    3.09
  10  -1  -8   41.06    6.15
 -10  -1   8   28.10    4.91
 -10  -1   8   41.91    4.62
  10   1  -8   40.07    6.00
 -10   1   8   32.84    5.62
 -10   1   8   41.13    4.47
  -9  -1   8   19.29    3.81
  -9  -1   8   18.42    3.25
  -9  -1   8   27.61    3.23
   9  -1  -8   23.00    4.20
  -9   1   8   17.77    3.81
   9   1  -8   15.86    3.99
  -9   1   8   20.42    2.86
   8  -1  -8   29.66    4.44
  -8  -1   8   23.95    3.56
  -8  -1   8   26.77    3.56
  -8  -1   8   25.37    4.09
  -8   1   8   21.68    3.95
  -8   1   8   24.30    3.31
   8   1  -8   33.50    4.69
  -7  -1   8   10.68    2.12
  -7  -1   8   12.18    2.51
  -7  -1   8   11.64    2.08
   7  -1  -8   14.51    2.78
  -7   1   8    7.70    1.74
  -7   1   8   13.15    2.51
   7   1  -8   12.01    1.92
   7   1  -8   10.96    2.79
   7   1  -8   12.15    1.80
  -6  -1   8   61.38    7.11
   6  -1  -8   65.29    7.27
  -6  -1   8   62.54    7.20
  -6  -1   8   73.37    7.06
   6   1  -8   62.77    6.82
   6   1  -8   74.28    6.97
   6   1  -8   59.13    7.37
  -6   1   8   74.93    7.17
  -6   1   8   60.03    6.90
   5  -1  -8   66.38    7.02
  -5  -1   8   76.88    7.04
  -5  -1   8   67.42    6.80
  -5  -1   8   59.72    6.77
   5   1  -8   59.50    7.01
   5   1  -8   67.95    6.75
  -5   1   8   67.31    6.86
  -5   1   8   62.87    6.75
  -5   1   8   69.35    6.76
   5   1  -8   57.72    6.64
  -4  -1   8   27.42    3.06
  -4  -1   8   30.95    3.14
  -4  -1   8   28.58    3.26
   4  -1  -8   25.63    2.94
  -4   1   8   27.91    3.12
  -4   1   8   27.08    2.97
  -4   1   8   26.50    3.02
   4   1  -8   28.72    2.98
   4   1  -8   23.53    2.90
  -4   1   8   25.55    3.03
  -3  -1   8    1.03    0.72
  -3  -1   8    1.76    0.75
   3  -1  -8    1.07    0.71
  -3  -1   8    0.24    0.68
   3  -1  -8    1.09    0.47
  -3   1   8    0.46    0.67
   3   1  -8    1.35    0.72
  -3   1   8    2.46    0.71
   3   1  -8    0.89    0.48
  -3   1   8    2.05    0.64
   3   1  -8    0.71    0.49
  -3   1   8    2.14    0.70
   2  -1  -8   59.72    6.06
   2  -1  -8   61.23    6.06
  -2  -1   8   62.23    6.22
  -2  -1   8   60.44    6.10
  -2  -1   8   59.65    6.08
  -2   1   8   60.23    6.06
  -2   1   8   54.86    6.11
   2   1  -8   54.27    6.08
  -2   1   8   57.90    6.09
   2   1  -8   61.69    6.07
  -2   1   8   60.04    6.05
   2   1  -8   61.87    6.07
  -1  -1   8  290.88   28.29
   1  -1  -8  283.62   28.20
   1  -1  -8  285.18   28.17
  -1  -1   8  289.36   28.20
  -1   1   8  265.11   28.22
  -1   1   8  288.29   28.17
   1   1  -8  288.98   28.20
  -1   1   8  284.50   28.18
  -1   1   8  275.10   28.21
   1   1  -8  282.52   28.25
   1   1  -8  289.61   28.18
   1   1  -8  288.50   28.19
   0  -1   8  197.63   19.21
   0  -1  -8  198.05   19.21
   0  -1   8  192.29   19.26
   0  -1   8  189.84   19.26
   0  -1  -8  202.78   19.19
   0   1   8  195.12   19.19
   0   1   8  200.10   19.23
   0   1  -8  200.60   19.28
   0   1  -8  192.26   19.19
   0   1   8  162.79   19.34
   0   1   8  188.68   19.18
   0   1   8  191.12   19.24
   0   1  -8  192.91   19.19
   0   1  -8  195.41   19.19
   1  -1   8   80.94    8.31
  -1  -1  -8   83.77    8.31
   1  -1   8   78.56    8.34
  -1  -1  -8   90.05    8.33
  -1  -1  -8   86.49    8.31
   1  -1   8   82.58    8.40
   1   1   8   84.54    8.33
   1   1   8   75.57    8.38
  -1   1  -8   82.11    8.29
  -1   1  -8   78.64    8.29
  -1   1  -8   80.81    8.30
   1   1   8   84.31    8.33
   1   1   8   77.40    8.62
   1   1   8   84.59    8.32
  -1   1  -8   86.33    8.41
  -2  -1  -8   14.64    1.84
   2  -1   8   15.08    1.94
   2  -1   8   14.59    2.03
   2  -1   8   16.68    2.02
   2  -1   8   15.34    1.89
  -2  -1  -8   17.42    1.95
  -2  -1  -8   17.93    1.97
  -2   1  -8   16.82    1.82
   2   1   8   18.79    1.99
   2   1   8   19.17    1.92
   2   1   8   15.73    1.92
   2   1   8   19.99    2.12
  -2   1  -8   16.29    1.94
  -2   1  -8   16.53    2.04
   2   1   8   17.25    2.72
  -2   1  -8   14.25    1.87
   3  -1   8   13.69    2.22
  -3  -1  -8   19.27    2.04
   3  -1   8   15.69    1.99
  -3  -1  -8   18.76    2.07
   3  -1   8   25.19    2.79
  -3  -1  -8   16.28    1.92
   3  -1   8   18.38    2.49
  -3   1  -8   15.91    1.95
  -3   1  -8   16.80    2.02
   3   1   8   16.24    1.98
  -3   1  -8   16.16    1.90
   3   1   8   18.21    2.06
  -3   1  -8   16.30    2.15
   3   1   8   23.44    3.17
   3   1   8   16.46    2.08
   3   1   8   19.10    2.34
  -4  -1  -8  117.77   12.19
   4  -1   8  115.54   12.37
   4  -1   8  120.64   12.18
  -4  -1  -8  130.39   12.22
   4  -1   8  130.49   12.51
  -4   1  -8  116.94   12.15
   4   1   8  132.82   12.49
   4   1   8  105.09   12.70
   4   1   8  128.35   12.22
   4   1   8  110.81   12.22
   5  -1   8   76.69    7.80
   5  -1   8   77.47    8.05
  -5  -1  -8   74.42    7.52
  -5  -1  -8   83.24    7.59
   5   1   8   79.53    7.58
   5   1   8   62.08    7.53
   5   1   8   72.69    7.96
   5   1   8   67.32    8.15
  -5   1  -8   68.33    7.45
  -6  -1  -8   21.22    2.49
  -6  -1  -8   22.91    2.71
   6  -1   8   21.43    3.08
   6  -1   8   23.15    3.64
   6   1   8   18.98    2.63
   6   1   8   27.88    3.88
  -6   1  -8   20.10    2.38
   6   1   8   21.00    3.36
   7  -1   8    0.29    1.16
   7  -1   8    2.02    2.16
  -7  -1  -8   -1.36    1.00
  -7  -1  -8   -0.46    0.57
  -7   1  -8    0.24    0.48
   7   1   8   -0.88    1.30
   7   1   8   -0.11    1.75
   8  -1   8   18.02    3.20
  -8  -1  -8   20.95    2.56
  -8  -1  -8   17.26    2.79
   8  -1   8   24.94    4.29
   8   1   8   24.88    4.12
  -8   1  -8   16.89    2.33
   8   1   8   25.71    3.83
   9  -1   8   30.52    4.50
  -9  -1  -8   35.84    3.62
  -9  -1  -8   32.41    4.38
   9  -1   8   26.87    5.19
   9   1   8   27.40    4.85
  -9   1  -8   28.10    3.42
   9   1   8   29.12    4.44
  10  -1   8   17.42    4.48
 -10  -1  -8   22.52    3.51
  10  -1   8   14.30    3.29
 -10  -1  -8   18.99    2.47
  10   1   8   16.12    4.07
 -10   1  -8   13.75    2.17
  10   1   8   25.02    3.67
  11  -1   8    3.71    3.87
  11  -1   8    0.89    1.83
 -11  -1  -8    3.69    1.16
  11   1   8    3.95    3.35
  11   1   8    3.94    2.06
  12  -1   8    1.36    3.98
  12  -1   8    1.21    1.94
 -12  -1  -8   -0.71    0.84
  12   1   8   -4.22    2.87
  12   1   8    0.70    1.85
  13  -1   8    0.69    2.35
  13  -1   8   -3.09    3.99
 -13  -1  -8   -0.03    1.08
  13   1   8   -0.27    1.97
  13   1   8   -2.74    3.46
  14  -1   8   -0.63    4.41
  14  -1   8    3.59    2.52
 -14  -1  -8    0.95    1.23
  14   1   8    1.18    4.13
  14   1   8    4.56    2.47
  14  -2  -8   -3.29    3.99
 -14  -2   8    1.34    1.46
 -14   2   8    1.55    3.69
 -13  -2   8    3.09    1.59
  13  -2  -8   -0.78    3.47
 -13   2   8    1.84    3.13
  12  -2  -8    0.65    3.34
 -12  -2   8    3.68    1.70
 -12   2   8    4.20    3.04
  11  -2  -8    3.03    2.99
 -11  -2   8    2.91    1.62
 -11   2   8    4.37    2.81
  11   2  -8    0.25    4.01
 -10  -2   8   -0.05    1.32
  10  -2  -8   -1.04    2.24
 -10   2   8   -2.46    2.09
  10   2  -8   -1.49    3.16
  -9  -2   8   14.17    2.46
   9  -2  -8   16.41    3.69
  -9   2   8   12.40    3.08
   9   2  -8    6.68    3.55
  -8  -2   8   38.76    4.30
   8  -2  -8   35.77    4.65
  -8  -2   8   26.31    4.01
   8   2  -8   26.76    4.99
  -8   2   8   32.11    4.59
   8   2  -8   30.40    4.02
   8   2  -8   28.79    3.72
  -7  -2   8    7.04    1.90
  -7  -2   8    3.73    1.61
   7  -2  -8    6.74    2.15
   7   2  -8    6.33    1.37
  -7   2   8    4.80    1.24
   7   2  -8    8.36    1.57
  -7   2   8    5.86    1.82
   7   2  -8    6.71    2.68
  -6  -2   8   11.29    2.02
  -6  -2   8   14.38    2.37
   6  -2  -8   15.05    2.73
   6   2  -8   10.87    1.91
   6   2  -8   16.21    2.18
  -6   2   8   13.20    1.88
  -6   2   8   14.18    2.31
  -5  -2   8    0.04    0.95
  -5  -2   8    0.37    0.92
  -5   2   8    1.26    0.63
  -5   2   8   -1.09    0.84
   5   2  -8    0.46    0.58
   5   2  -8    0.14    0.54
  -4  -2   8   40.08    3.95
  -4  -2   8   30.29    4.05
   4   2  -8   34.21    3.77
  -4   2   8   33.71    3.93
  -4   2   8   33.60    3.76
   4   2  -8   37.02    3.83
   4   2  -8   36.08    3.89
  -3  -2   8   49.20    4.79
  -3  -2   8   41.09    4.91
   3   2  -8   45.29    4.66
  -3   2   8   44.38    4.79
   3   2  -8   43.27    4.73
  -3   2   8   41.58    4.64
   3   2  -8   47.66    4.74
  -2  -2   8   44.57    4.43
  -2  -2   8   43.00    4.60
  -2   2   8   40.63    4.31
   2   2  -8   43.31    4.41
  -2   2   8   41.69    4.45
  -2   2   8   39.28    4.35
  -2   2   8   40.88    4.35
   2   2  -8   44.25    4.35
   2   2  -8   40.43    4.44
  -1  -2   8   13.58    1.60
   1  -2  -8   12.21    1.47
  -1  -2   8   15.22    1.93
  -1   2   8   10.76    1.50
  -1   2   8   12.59    1.55
   1   2  -8   13.14    1.73
  -1   2   8   13.24    1.65
  -1   2   8   11.64    1.57
   1   2  -8   10.81    1.52
   1   2  -8   12.17    1.45
   0  -2   8    1.63    0.65
   0  -2  -8    1.23    0.43
   0  -2   8    2.96    0.77
   0  -2  -8    2.12    0.66
   0   2   8    1.13    0.62
   0   2  -8    2.02    0.66
   0   2   8    2.52    0.61
   0   2   8    2.10    0.73
   0   2  -8    2.31    0.48
   0   2  -8    2.79    0.81
   0   2   8    2.67    0.67
  -1  -2  -8   26.39    2.83
  -1  -2  -8   25.40    2.78
   1  -2   8   26.59    2.97
   1   2   8   28.04    2.83
   1   2   8   23.81    2.84
  -1   2  -8   26.97    2.75
   1   2   8   24.99    2.94
   1   2   8   24.65    2.84
  -1   2  -8   29.22    3.00
  -2  -2  -8   52.38    5.42
   2  -2   8   53.27    5.59
  -2  -2  -8   54.91    5.45
  -2   2  -8   51.46    5.60
   2   2   8   58.52    5.64
   2   2   8   54.34    5.49
  -2   2  -8   47.80    5.37
   2   2   8   51.56    5.44
   2   2   8   54.39    5.48
   3  -2   8   12.43    1.84
  -3  -2  -8   12.65    1.60
  -3  -2  -8   12.88    1.54
   3   2   8   12.45    1.60
   3   2   8   13.20    1.65
   3   2   8   13.35    2.08
   3   2   8   12.34    1.63
  -3   2  -8   10.29    1.76
  -3   2  -8   11.03    1.38
   3   2   8    7.68    2.37
  -4  -2  -8    6.22    1.20
   4  -2   8    6.57    1.71
  -4  -2  -8    7.62    1.09
   4  -2   8    9.12    1.50
  -4   2  -8    8.29    0.96
   4   2   8    8.10    1.21
   4   2   8    6.40    2.03
  -4   2  -8    3.98    1.08
  -4   2  -8    7.31    1.36
   4   2   8    5.04    1.14
   4   2   8    7.07    1.24
   4   2   8    5.55    1.58
   5  -2   8    1.12    0.88
  -5  -2  -8    0.68    0.54
  -5  -2  -8    0.41    0.82
   5  -2   8    2.54    1.59
   5   2   8    0.38    1.55
   5   2   8   -0.22    0.81
   5   2   8    0.65    1.24
   5   2   8    0.32    0.65
  -6  -2  -8   17.28    2.40
   6  -2   8   16.27    2.51
   6  -2   8   19.03    3.34
  -6  -2  -8   18.81    2.13
   6   2   8   19.42    2.43
   6   2   8   16.68    2.86
   6   2   8   19.10    3.48
   6   2   8   13.78    2.21
  -7  -2  -8   29.52    3.31
   7  -2   8   26.24    3.77
  -7  -2  -8   29.13    3.66
   7  -2   8   31.99    4.91
   7   2   8   32.82    3.82
   7   2   8   28.32    4.40
   7   2   8   26.72    4.29
  -8  -2  -8    9.67    2.04
   8  -2   8    7.33    1.96
   8  -2   8    8.00    3.34
  -8  -2  -8    8.39    1.52
   8   2   8    9.01    2.39
   8   2   8    7.10    2.31
   8   2   8    7.25    2.47
   9  -2   8   -0.40    1.41
   9  -2   8    0.40    3.10
  -9  -2  -8    0.87    0.90
  -9  -2  -8    1.69    1.71
   9   2   8    2.19    1.79
   9   2   8   -0.37    2.00
 -10  -2  -8    0.75    1.01
  10  -2   8    0.57    3.43
  10  -2   8   -0.27    1.85
  10   2   8    1.31    1.82
  10   2   8   -1.33    2.22
  11  -2   8    3.53    4.03
  11  -2   8    1.76    2.12
 -11  -2  -8    3.15    1.29
  11   2   8    1.33    1.95
  11   2   8    2.28    2.73
  12  -2   8    7.84    2.78
 -12  -2  -8    4.00    1.45
  12  -2   8    0.82    4.28
  12   2   8    2.97    1.86
  12   2   8    2.69    3.17
  13  -2   8   -7.98    3.88
  13  -2   8   -0.85    2.09
 -13  -2  -8    1.17    1.22
  13   2   8    1.96    2.16
  13   2   8   -0.05    3.25
 -14  -2  -8    0.28    1.25
  14  -2   8    0.38    2.43
  14  -2   8    2.32    4.91
  14   2   8   -2.48    3.79
  14   2   8   -1.65    1.92
  14  -3  -8   -3.13    3.79
 -14  -3   8   -0.82    1.53
 -14   3   8   -0.19    3.23
 -13  -3   8    0.57    1.60
  13  -3  -8   -0.94    3.51
 -13   3   8   -0.63    2.88
  12  -3  -8   -0.11    2.99
 -12  -3   8    1.07    1.60
 -12   3   8    1.16    2.93
  11  -3  -8   -0.23    2.72
 -11  -3   8    0.51    1.44
 -11   3   8   -2.49    2.18
 -10  -3   8   -0.91    1.33
  10  -3  -8    0.94    2.37
  10   3  -8    0.66    1.18
 -10   3   8    0.11    2.08
   9  -3  -8    2.46    2.22
  -9  -3   8   -0.05    1.36
   9   3  -8    0.04    1.20
   9   3  -8   -0.26    1.06
  -9   3   8   -0.01    1.80
  -8  -3   8    6.97    1.94
   8  -3  -8    4.78    2.19
   8   3  -8    5.87    1.59
  -8   3   8    6.81    2.17
   8   3  -8    6.79    1.67
   7  -3  -8   -0.24    1.37
  -7  -3   8   -1.38    1.33
   7   3  -8    0.83    0.87
  -7   3   8   -0.90    1.17
   7   3  -8   -0.05    0.89
  -6  -3   8    0.52    1.24
   6  -3  -8    0.45    1.44
   6   3  -8    0.45    0.80
  -6   3   8   -0.82    1.01
   6   3  -8   -0.25    0.70
  -5  -3   8   16.12    2.37
   5   3  -8   10.40    1.79
   5   3  -8    9.76    1.55
  -5   3   8    9.88    2.04
  -4  -3   8   16.96    2.29
  -4  -3   8   12.80    2.55
  -4   3   8   17.70    2.55
   4   3  -8   18.72    2.41
   4   3  -8   17.59    2.05
  -3  -3   8    0.96    1.00
  -3  -3   8   -0.20    0.72
   3   3  -8    0.21    0.43
  -3   3   8    0.00    0.77
   3   3  -8    0.06    0.88
   3   3  -8   -0.43    0.53
  -2  -3   8    2.20    0.84
  -2  -3   8    2.54    1.03
   2   3  -8    1.87    0.76
   2   3  -8    3.21    0.63
  -2   3   8    1.90    0.85
  -2   3   8    2.85    0.71
  -1  -3   8   35.31    3.84
  -1   3   8   32.36    3.79
   1   3  -8   35.91    3.73
   1   3  -8   36.56    3.96
   1   3  -8   39.54    3.83
  -1   3   8   35.90    3.94
   0  -3  -8   -0.12    0.54
   0  -3   8    0.68    0.57
   0   3   8   -0.10    0.59
   0   3  -8    1.00    0.65
   0   3   8   -0.55    0.60
   0   3   8    1.21    0.57
   0   3  -8    0.61    0.35
   0   3   8    0.65    0.53
  -1  -3  -8    1.04    0.44
  -1  -3  -8    1.19    0.62
   1  -3   8    0.63    0.70
   1   3   8    1.26    0.68
   1   3   8    2.00    0.59
   1   3   8    0.55    0.76
  -1   3  -8    0.85    0.65
   1   3   8    1.12    0.74
   1   3   8    1.19    0.61
   2  -3   8    1.06    0.78
  -2  -3  -8    1.60    0.51
  -2  -3  -8    2.58    0.77
   2   3   8    2.10    0.92
  -2   3  -8    0.58    0.74
   2   3   8    2.46    0.77
   2   3   8    2.02    0.71
   2   3   8    1.39    0.70
   2   3   8    0.00    0.43
  -3  -3  -8    4.75    0.78
  -3  -3  -8    5.37    1.03
   3  -3   8    3.02    1.01
   3   3   8    5.12    1.37
   3   3   8    5.65    1.03
  -3   3  -8    2.98    1.04
   3   3   8    3.90    0.99
   3   3   8    0.85    1.21
   3   3   8    4.61    1.03
  -4  -3  -8   -0.13    0.81
   4  -3   8    1.29    0.87
  -4  -3  -8    1.25    0.58
   4   3   8    0.92    0.84
   4   3   8    1.44    0.77
   4   3   8    1.48    1.12
   4   3   8   -0.21    1.39
  -4   3  -8    2.52    1.00
  -5  -3  -8    6.41    1.34
   5  -3   8    8.25    1.54
   5  -3   8    8.60    2.33
  -5  -3  -8    7.05    1.14
   5   3   8    7.58    1.86
   5   3   8   -0.12    1.59
   5   3   8    6.71    1.39
   5   3   8    7.47    1.35
  -5   3  -8    7.69    1.54
   6  -3   8   18.62    2.68
   6  -3   8   17.31    3.48
  -6  -3  -8   19.25    2.20
   6   3   8   16.39    2.32
   6   3   8   13.84    3.21
   6   3   8   17.09    2.96
   6   3   8   21.68    2.77
  -6   3  -8   15.32    2.52
  -7  -3  -8    1.20    0.79
   7  -3   8   -0.70    1.10
   7  -3   8    4.80    2.80
   7   3   8    0.79    1.06
   7   3   8    3.15    1.70
   7   3   8    1.31    1.88
   8  -3   8   -0.39    1.20
  -8  -3  -8   -0.50    0.79
   8  -3   8   -0.66    2.65
   8   3   8    0.56    1.17
   8   3   8    0.13    1.67
   8   3   8    1.61    1.77
  -9  -3  -8    0.90    0.95
   9  -3   8    0.31    1.44
   9  -3   8   -2.14    2.98
   9   3   8    0.33    1.17
   9   3   8   -1.11    1.69
   9   3   8    2.29    1.92
  10  -3   8   -2.87    3.28
  10  -3   8    0.19    1.71
 -10  -3  -8    0.31    1.03
  10   3   8    1.10    1.95
  10   3   8    0.37    2.10
 -11  -3  -8   -0.24    1.09
  11  -3   8    0.28    2.12
  11  -3   8   -3.09    3.43
  11   3   8   -0.31    2.35
  11   3   8    1.25    1.90
  12  -3   8   -7.30    3.49
  12  -3   8    0.28    2.14
 -12  -3  -8    0.23    1.28
  12   3   8   -0.55    2.69
  12   3   8    3.04    2.24
  13  -3   8   -1.26    2.33
 -13  -3  -8   -1.55    1.32
  13  -3   8   -1.56    4.47
  13   3   8   -0.41    2.95
  13   3   8    4.82    2.33
  14  -3   8   -9.38    4.34
 -14  -3  -8    1.58    1.60
  14  -3   8   -2.79    2.25
  14   3   8    4.79    4.04
  14   3   8    2.53    2.27
  13  -4  -8   -1.16    3.42
 -13  -4   8    1.19    1.73
 -13   4   8    1.74    3.31
  12  -4  -8    0.69    3.08
 -12  -4   8    1.59    1.73
 -12   4   8    4.08    3.17
  11  -4  -8    0.20    2.75
 -11  -4   8    0.85    1.73
 -11   4   8    0.21    2.38
  11   4  -8    1.35    1.60
  10  -4  -8    0.06    2.25
 -10  -4   8   -2.07    1.38
 -10   4   8    1.74    2.09
  10   4  -8    0.63    1.27
  10   4  -8   -0.73    1.17
  -9  -4   8    4.35    1.94
   9  -4  -8    2.93    2.28
   9   4  -8    1.93    1.41
  -9   4   8    2.86    2.05
   9   4  -8    2.54    1.40
   8  -4  -8    9.91    2.65
   8   4  -8    5.60    1.65
  -8   4   8    6.28    2.09
   8   4  -8    6.78    1.66
   7  -4  -8   11.75    2.74
   7   4  -8   13.24    2.04
  -7   4   8   11.26    2.41
   7   4  -8    9.19    2.07
   6   4  -8    1.81    1.13
  -6   4   8   -0.21    1.13
   6   4  -8    2.77    0.87
  -5   4   8    0.39    1.11
   5   4  -8    1.72    1.02
   5   4  -8    0.98    0.66
  -4   4   8   15.57    2.31
   4   4  -8   16.02    2.31
   4   4  -8   12.05    1.78
   3   4  -8   13.91    1.81
  -3   4   8   17.17    2.39
   3   4  -8   17.10    2.38
   2   4  -8   15.12    1.80
   2   4  -8   17.99    2.35
  -2   4   8   16.10    2.22
  -1   4   8    2.79    1.05
   1   4  -8    3.42    0.62
   1   4  -8    1.86    0.87
   0   4   8    9.86    1.53
   0   4  -8    5.39    1.32
   0   4   8    5.52    1.17
   1  -4   8   22.01    2.91
   1   4   8   21.82    2.63
   1   4   8   26.41    2.92
   1   4   8   21.49    2.74
  -1   4  -8   26.23    2.96
   2  -4   8   24.57    3.14
   2   4   8   29.76    3.21
  -2   4  -8   24.55    3.15
   2   4   8   28.05    3.11
   2   4   8   24.11    3.00
   3  -4   8   16.75    2.58
   3   4   8   20.39    2.38
   3   4   8   15.16    2.44
   3   4   8   21.82    2.64
   3   4   8   15.18    2.62
  -3   4  -8   19.04    2.66
   4  -4   8    2.96    1.11
   4   4   8    2.32    1.34
  -4   4  -8    3.40    1.14
   4   4   8    2.59    1.07
   4   4   8    2.54    1.51
   4   4   8    3.11    1.12
   5  -4   8    0.29    0.86
   5  -4   8    2.82    2.03
   5   4   8    0.21    1.19
   5   4   8    0.24    1.56
  -5   4  -8    0.47    1.05
   5   4   8   -0.10    0.94
   5   4   8    1.71    1.07
   6  -4   8    9.58    3.00
   6  -4   8    8.71    1.84
  -6  -4  -8    9.43    1.44
   6   4   8    5.88    2.26
   6   4   8    6.42    2.00
   6   4   8   12.00    1.98
   6   4   8   10.45    1.77
  -6   4  -8   11.32    1.95
   7  -4   8    6.58    1.60
  -7  -4  -8    4.11    1.07
   7  -4   8    8.17    3.16
  -7   4  -8    6.88    1.66
   7   4   8    4.92    1.65
   7   4   8    5.22    1.99
   7   4   8    1.47    2.00
   8  -4   8   -2.09    2.66
   8  -4   8    0.83    1.32
  -8  -4  -8    0.81    0.84
   8   4   8    1.91    1.65
   8   4   8    3.72    2.18
   8   4   8   -0.30    1.18
   9  -4   8   -0.90    1.36
  -9  -4  -8    0.70    0.93
   9  -4   8   -2.76    3.13
   9   4   8    1.28    1.78
   9   4   8    2.11    1.97
   9   4   8   -0.55    1.33
 -10  -4  -8    0.66    1.10
  10  -4   8   -1.95    1.54
  10  -4   8   -2.20    3.44
  10   4   8    4.94    2.45
  10   4   8    1.96    1.55
  10   4   8    2.99    2.13
 -11  -4  -8    1.46    1.22
  11  -4   8    0.21    2.17
  11  -4   8    0.27    4.07
  11   4   8    2.00    2.23
  11   4   8    1.86    2.28
  12  -4   8   -4.09    3.97
 -12  -4  -8    1.42    1.47
  12  -4   8    5.33    2.72
  12   4   8    5.58    3.11
  12   4   8    4.11    2.58
  13  -4   8   -3.81    4.19
  13  -4   8   -2.35    2.33
 -13  -4  -8    0.72    1.55
  13   4   8    3.26    3.32
  13   4   8   -1.03    1.95
  13  -5  -8   -2.31    2.76
  13   5  -8    0.29    1.76
 -13   5   8    1.41    3.64
  12  -5  -8    1.69    2.94
  12   5  -8   -0.69    1.48
 -12   5   8    0.96    3.18
  11  -5  -8    8.16    3.53
  11   5  -8    8.33    2.22
 -11   5   8    7.43    3.10
  11   5  -8    4.98    2.00
  10  -5  -8   15.54    3.83
 -10   5   8    7.87    2.95
  10   5  -8   10.56    2.32
  10   5  -8    8.87    2.45
   9  -5  -8    7.12    2.78
  -9   5   8    3.88    2.20
   9   5  -8    4.07    1.75
   9   5  -8    6.87    1.86
   8  -5  -8   -1.26    1.58
   8   5  -8   -1.79    1.07
  -8   5   8    0.05    1.44
   8   5  -8   -0.27    0.98
   7  -5  -8    9.83    2.47
   7   5  -8    4.51    1.17
  -7   5   8    4.04    1.61
   7   5  -8    5.81    1.58
  -6   5   8   11.67    2.17
   6   5  -8   10.85    2.02
   6   5  -8    8.52    1.48
  -5   5   8   34.02    4.02
   5   5  -8   34.47    4.03
   5   5  -8   31.02    3.56
   4   5  -8   11.17    2.07
   4   5  -8   10.81    1.54
  -4   5   8   14.14    2.25
   3   5  -8   -0.26    0.80
  -3   5   8    1.42    1.11
   3   5  -8    1.35    0.48
  -2   5   8   21.58    2.73
   2   5  -8   17.20    2.66
  -1   5   8   41.95    4.49
   1   5  -8   35.76    4.45
   0   5   8   63.68    6.22
   0   5   8   57.07    5.87
   0   5  -8   49.89    6.16
   1  -5   8   38.04    4.43
   1   5   8   44.43    4.47
   1   5   8   37.76    4.12
  -1   5  -8   40.18    4.45
   1   5   8   33.61    4.22
   2  -5   8   -0.12    0.81
  -2   5  -8    0.31    0.80
   2   5   8   -0.02    0.38
   2   5   8   -0.65    0.91
   2   5   8    0.14    0.84
   3  -5   8   14.62    2.33
   3   5   8   18.37    2.55
   3   5   8   14.55    2.26
   3   5   8   14.82    2.36
  -3   5  -8   15.39    2.49
   4  -5   8   20.80    2.99
   4   5   8   19.38    3.06
   4   5   8   25.50    3.19
   4   5   8   21.05    2.72
  -4   5  -8   19.42    2.99
   4   5   8   21.96    3.02
   5  -5   8   16.56    2.66
   5   5   8   14.93    2.88
  -5   5  -8   18.01    2.72
   5   5   8   18.30    2.46
   5   5   8   16.91    2.76
   5   5   8   17.37    2.82
   6  -5   8   13.92    2.36
   6   5   8   14.56    2.69
   6   5   8    8.88    2.81
   6   5   8   15.71    2.52
  -6   5  -8   13.38    2.37
   6   5   8   14.80    2.28
   7  -5   8   -0.37    1.27
  -7   5  -8   -0.41    1.15
   7   5   8   -1.62    1.74
   7   5   8   -0.59    1.38
   7   5   8    1.11    1.28
   7   5   8    0.45    1.54
   8  -5   8    6.54    4.08
   8  -5   8   11.54    2.40
   8   5   8    2.23    2.59
  -8   5  -8   11.48    2.35
   8   5   8   13.69    2.79
   8   5   8   17.20    2.67
   9  -5   8    7.32    4.07
   9  -5   8   15.07    2.80
   9   5   8   15.25    3.19
   9   5   8   18.22    2.96
   9   5   8   12.78    3.41
  10  -5   8    1.84    1.91
  10  -5   8    0.65    3.79
  10   5   8    1.03    2.02
  10   5   8    0.94    2.06
  10   5   8    2.60    1.61
  11  -5   8    2.94    2.23
  11  -5   8   -6.79    3.44
  11   5   8    3.70    1.82
  11   5   8    5.61    2.52
  11   5   8    4.88    2.74
  12  -5   8    0.87    2.46
 -12  -5  -8    0.91    1.59
  12  -5   8   -9.32    3.69
  12   5   8    0.64    2.18
  12   5   8    1.65    1.61
  12   5   8    3.02    2.79
  13  -5   8   -7.11    4.35
  13  -5   8   -0.08    2.67
 -13  -5  -8    0.31    1.59
  13   5   8   -0.42    2.90
  12  -6  -8   -0.21    3.01
 -12   6   8    2.99    3.42
  12   6  -8    2.00    1.78
  12   6  -8    4.58    1.91
  11  -6  -8    0.86    2.92
  11   6  -8    2.33    1.74
 -11   6   8   -1.76    2.76
  11   6  -8    1.29    1.42
  10  -6  -8   -2.55    2.12
  10   6  -8    1.16    1.63
 -10   6   8   -1.79    2.33
  10   6  -8   -0.15    1.15
   9  -6  -8    7.92    3.00
   9   6  -8   10.48    1.88
   9   6  -8   10.35    2.44
  -9   6   8    7.63    2.76
   8  -6  -8   20.29    4.05
   8   6  -8   17.96    2.69
  -8   6   8   18.36    3.42
   8   6  -8   21.99    3.42
   7  -6  -8   21.93    3.67
   7   6  -8   10.88    2.41
   7   6  -8   10.41    1.82
  -7   6   8   15.23    2.78
  -6   6   8    8.86    2.00
   6   6  -8    9.31    2.07
   6   6  -8    4.84    1.10
   5   6  -8    0.24    1.03
   5   6  -8   -0.41    0.49
  -5   6   8   -0.93    1.21
   4   6  -8   35.58    3.92
  -4   6   8   33.65    3.93
   4   6  -8   26.95    3.22
   3   6  -8   45.51    5.32
  -3   6   8   47.92    5.37
   2   6  -8   19.60    3.24
  -2   6   8   29.83    3.39
  -1   6   8    3.05    1.24
   1   6  -8    1.96    1.07
   0   6  -8   -0.58    0.81
   0   6   8    0.76    1.12
   1  -6   8   38.12    4.76
   1   6   8   45.82    4.77
  -1   6  -8   37.61    4.75
   1   6   8   41.33    4.38
   2  -6   8   72.46    7.87
   2   6   8   82.52    7.90
  -2   6  -8   62.36    7.81
   3  -6   8   29.18    3.67
  -3   6  -8   23.62    3.51
   3   6   8   29.70    3.51
   3   6   8   27.69    3.20
   3   6   8   21.86    3.21
   4  -6   8    1.90    1.26
   4   6   8    2.41    1.02
   4   6   8    2.37    1.07
  -4   6  -8    0.62    1.14
   4   6   8    2.87    1.48
   5  -6   8    1.98    1.30
   5   6   8   -0.24    1.24
   5   6   8    1.18    1.01
   5   6   8    1.00    1.15
  -5   6  -8    1.89    1.26
   5   6   8    0.57    1.25
   6  -6   8   17.12    2.69
   6   6   8   13.01    2.42
   6   6   8   10.42    2.57
  -6   6  -8   12.76    2.48
   6   6   8   14.73    2.72
   6   6   8   15.00    2.45
   7  -6   8   32.71    4.28
   7   6   8   35.53    4.26
  -7   6  -8   34.12    4.28
   7   6   8   28.63    4.05
   7   6   8   33.62    4.27
   7   6   8   16.14    4.19
   8  -6   8   11.26    2.51
   8   6   8   10.47    2.55
  -8   6  -8   12.68    2.42
   8   6   8   10.32    2.31
   8   6   8    6.76    2.81
   9  -6   8   -0.83    1.54
   9   6   8    3.77    2.21
   9   6   8    0.02    1.42
   9   6   8   -0.84    2.05
  10  -6   8   -0.21    1.83
  10   6   8    5.55    2.40
  10   6   8    1.83    1.70
  10   6   8   -0.76    2.13
  11  -6   8    0.87    2.12
  11   6   8    7.40    3.03
  11   6   8   -1.29    2.21
  11   6   8    4.77    2.04
  12  -6   8    5.55    2.63
  12   6   8    9.35    3.49
  12   6   8    3.57    2.72
  12   6   8    4.45    2.12
  11  -7  -8    0.79    2.84
  11   7  -8    1.98    1.76
  11   7  -8    1.90    1.36
 -11   7   8    0.20    2.99
  10  -7  -8   11.01    3.79
  10   7  -8    3.21    1.90
 -10   7   8    3.30    2.88
  10   7  -8    4.82    1.43
   9  -7  -8    2.53    2.68
   9   7  -8    3.26    1.13
   9   7  -8    2.66    1.78
  -9   7   8    3.98    2.59
   8  -7  -8    0.27    2.16
  -8   7   8    0.06    2.05
   8   7  -8   -0.11    0.71
   8   7  -8   -0.26    1.39
   7  -7  -8    9.50    3.02
   7   7  -8    4.29    1.01
   7   7  -8    3.69    1.62
  -7   7   8    5.07    2.14
   6   7  -8   14.75    2.12
   6   7  -8   16.93    2.93
  -6   7   8   25.49    3.45
  -5   7   8   24.66    3.53
   5   7  -8   16.65    3.09
   4   7  -8   15.04    3.01
  -4   7   8   26.41    3.44
   3   7  -8    1.62    1.07
  -3   7   8    4.83    1.72
  -2   7   8    7.49    1.83
   2   7  -8    4.22    1.45
   1   7  -8   15.25    2.91
  -1   7   8   26.80    3.21
   0   7  -8   15.49    2.49
   1  -7   8    3.98    1.47
  -1   7  -8    2.54    1.28
   1   7   8    5.89    1.68
   2  -7   8    0.29    1.10
   2   7   8    0.17    0.39
  -2   7  -8    0.12    1.10
   2   7   8    0.87    1.18
   3  -7   8   10.16    2.17
  -3   7  -8   10.54    2.20
   3   7   8   10.87    1.81
   3   7   8   12.56    2.36
   4  -7   8   36.48    4.95
   4   7   8   45.87    4.99
   4   7   8   41.93    4.72
  -4   7  -8   37.43    4.90
   5  -7   8   23.51    3.44
   5   7   8   18.83    2.91
   5   7   8   27.52    3.52
   5   7   8   21.00    3.19
  -5   7  -8   20.13    3.34
   6  -7   8    9.18    2.18
   6   7   8    5.58    1.63
   6   7   8   12.15    2.40
   6   7   8    7.59    2.13
  -6   7  -8   10.78    2.13
   7  -7   8    0.17    1.35
   7   7   8   -0.89    1.60
   7   7   8   -2.00    1.03
  -7   7  -8    0.44    1.41
   7   7   8    1.27    1.80
   8  -7   8    0.63    1.55
   8   7   8    2.73    2.04
   8   7   8    1.74    1.48
  -8   7  -8    0.61    1.49
   8   7   8   -1.56    1.84
   9  -7   8    4.84    1.97
   9   7   8   -1.12    2.20
   9   7   8    3.65    1.81
  -9   7  -8    3.39    1.84
   9   7   8    6.86    2.57
  10  -7   8    1.39    1.77
  10   7   8    4.85    1.91
  10   7   8    9.55    3.08
  10   7   8   -0.71    2.21
  11  -7   8   -2.20    1.97
  11   7   8    1.06    2.58
  11   7   8    8.64    3.01
  11   7   8   -0.83    1.62
  10  -8  -8    0.89    3.04
  10   8  -8    0.19    0.92
 -10   8   8    2.60    2.95
  10   8  -8   -0.60    1.64
   9  -8  -8    0.01    2.53
  -9   8   8   -0.21    2.42
   9   8  -8    0.95    0.87
   9   8  -8   -0.51    1.70
   8  -8  -8    5.02    2.93
  -8   8   8    3.72    2.52
   8   8  -8    1.90    0.88
   8   8  -8    2.92    1.79
   7  -8  -8    7.30    3.00
  -7   8   8    5.95    2.47
   7   8  -8    4.31    1.92
   6   8  -8    2.97    1.58
  -6   8   8    4.37    2.11
   5   8  -8   -0.79    1.21
  -5   8   8    0.05    1.78
  -4   8   8    1.27    1.85
   4   8  -8    0.76    1.26
   3   8  -8    8.67    2.04
  -3   8   8   11.60    2.64
   2   8  -8   26.74    4.35
  -2   8   8   39.67    4.56
   1   8  -8    1.59    1.20
  -1   8   8    6.38    1.90
   0   8   8   -0.19    1.38
   0   8  -8   -0.95    0.94
   1  -8   8    4.03    1.64
   1   8   8    4.50    1.79
  -1   8  -8    2.32    1.34
   2  -8   8    5.52    1.84
  -2   8  -8    4.01    1.66
   2   8   8    6.49    1.95
   3  -8   8   12.49    2.58
   3   8   8   10.99    1.90
  -3   8  -8   12.22    2.46
   3   8   8   12.69    2.52
   4  -8   8    0.05    1.32
   4   8   8    2.28    1.04
  -4   8  -8   -0.17    1.32
   4   8   8    1.50    1.61
   5  -8   8    2.16    1.57
  -5   8  -8    3.03    1.78
   5   8   8    6.34    1.94
   5   8   8    1.70    1.23
   6  -8   8    5.65    1.98
   6   8   8    8.94    2.16
   6   8   8    7.29    2.29
  -6   8  -8    5.25    1.89
   7  -8   8    3.36    1.75
   7   8   8    5.07    2.24
  -7   8  -8    2.40    1.68
   7   8   8    2.69    1.92
   8  -8   8    0.82    1.59
   8   8   8    1.96    1.54
   8   8   8    6.06    2.51
  -8   8  -8    3.75    1.82
   8   8   8    1.58    2.26
   9  -8   8    4.20    2.07
   9   8   8    3.81    2.54
   9   8   8   -1.11    2.29
   9   8   8    0.14    1.51
  -9   8  -8    3.04    1.80
  10  -8   8   -3.09    1.75
  10   8   8    5.40    2.82
   8  -9  -8    2.00    2.73
   8   9  -8   -0.59    1.69
  -8   9   8   -1.07    2.35
   7  -9  -8    0.98    2.53
  -7   9   8    3.24    2.36
   7   9  -8   -0.52    1.44
  -6   9   8   -0.48    1.95
   6   9  -8    0.13    1.44
  -5   9   8    3.63    2.14
   5   9  -8   -0.19    1.18
  -4   9   8    1.84    2.03
   4   9  -8    0.02    1.22
  -3   9   8    1.38    1.77
   3   9  -8   -1.02    0.97
  -2   9   8    0.12    1.80
   2   9  -8   -0.34    1.08
   1   9  -8   -0.25    1.06
  -1   9   8    0.85    1.75
   0   9  -8    0.55    1.22
   0   9   8    1.95    1.73
   1  -9   8   -0.73    1.25
  -1   9  -8   -1.11    1.13
   1   9   8    0.52    1.65
   2  -9   8    0.62    1.38
   2   9   8    1.24    1.69
  -2   9  -8   -1.65    1.22
   3  -9   8    0.22    1.51
   3   9   8    2.25    1.68
  -3   9  -8    0.34    1.40
   4  -9   8    1.99    1.61
   4   9   8    2.47    1.71
  -4   9  -8    0.08    1.43
   5  -9   8    3.51    1.82
   5   9   8    1.28    1.30
  -5   9  -8   -0.52    1.67
   5   9   8    0.60    1.67
   6  -9   8    3.26    1.87
   6   9   8    0.61    1.40
  -6   9  -8   -0.72    1.40
   6   9   8    2.18    1.94
   7  -9   8   -0.96    1.59
   7   9   8    0.27    1.65
  -7   9  -8   -1.69    1.40
   7   9   8    0.73    1.96
   8  -9   8    1.24    1.83
   8   9   8    2.56    2.26
  -8   9  -8    1.20    1.62
   8   9   8    0.97    1.95
   6  10  -8   -0.26    1.31
  -6  10   8    2.74    2.54
  -5  10   8   -0.38    2.20
   5  10  -8   -0.45    1.27
  -4  10   8    2.02    2.16
   4  10  -8    0.22    1.13
   3  10  -8    0.20    1.35
  -3  10   8    1.66    2.08
  -2  10   8    1.93    2.11
   2  10  -8    0.20    1.24
  -1  10   8   -0.72    1.82
   1  10  -8   -0.01    1.18
   0  10  -8    0.55    1.46
   0  10   8    0.41    1.78
   1 -10   8    2.51    1.68
   1  10   8    1.93    1.68
  -1  10  -8    0.49    1.41
   2 -10   8    0.75    1.66
   2  10   8    2.08    1.81
  -2  10  -8   -1.50    1.41
   3 -10   8    1.23    1.66
   3  10   8    2.80    1.89
  -3  10  -8    0.46    1.61
   4 -10   8   -1.33    1.48
   4  10   8    0.84    1.79
  -4  10  -8   -0.37    1.62
   5 -10   8    3.75    2.07
   5  10   8    2.49    1.82
  -5  10  -8   -0.33    1.63
   6 -10   8    2.71    1.96
   6  10   8    1.89    2.02
  -6  10  -8   -0.69    1.70
   6  10   8    0.54    1.63
  -2  11   8    0.47    2.21
  -1  11   8    1.05    2.04
   1  11  -8    0.11    1.42
   0 -11   8    2.17    1.61
   0  11  -8    0.00    1.53
   0  11   8    2.65    1.96
   1 -11   8    0.28    1.60
   1  11   8    0.95    1.85
  -1  11  -8    0.36    1.60
   2  11   8    0.40    1.83
 -14   0   9   -0.47    1.16
  14   0  -9   -2.95    3.87
  13   0  -9   -4.41    3.56
 -13   0   9    1.79    1.34
 -12   0   9   -1.09    1.14
  12   0  -9   -2.94    2.99
  11   0  -9    1.27    2.92
 -11   0   9   -1.26    2.46
 -11   0   9   -1.39    1.05
 -10   0   9   -1.18    1.91
  10   0  -9   -1.47    2.60
 -10   0   9    0.59    1.18
 -10   0   9   -0.86    2.27
  -9   0   9   -0.63    1.01
  -9   0   9    2.31    1.80
  -9   0   9   -0.24    1.88
   9   0  -9   -1.72    2.30
  -8   0   9    1.76    1.57
  -8   0   9   -0.75    0.96
  -8   0   9    1.05    1.76
   8   0  -9    1.39    1.90
  -7   0   9   -0.63    1.51
   7   0  -9    0.26    1.60
  -7   0   9   -1.33    0.91
  -7   0   9    0.11    1.16
  -6   0   9   -0.79    1.17
  -6   0   9   -0.80    0.98
   6   0  -9    0.34    0.83
   6   0  -9   -1.19    1.37
  -6   0   9    0.15    0.97
  -5   0   9    0.96    0.95
  -5   0   9   -2.23    0.97
  -5   0   9   -1.37    0.74
   5   0  -9    0.07    0.52
   5   0  -9   -3.94    1.11
   4   0  -9    0.87    0.53
  -4   0   9    0.17    0.73
  -4   0   9   -0.46    0.76
  -4   0   9   -2.19    0.66
  -4   0   9    0.25    0.74
   3   0  -9   -0.09    0.40
  -3   0   9    0.77    0.69
  -3   0   9   -0.02    0.71
  -3   0   9   -0.17    0.62
  -3   0   9    0.10    0.61
   2   0  -9   -0.75    0.64
  -2   0   9    0.75    0.63
  -2   0   9    0.09    0.56
  -2   0   9    0.62    0.54
  -2   0   9   -0.53    0.60
   2   0  -9   -0.16    0.39
  -1   0   9    0.09    0.62
   1   0  -9   -0.11    0.42
  -1   0   9   -0.04    0.45
   1   0  -9    0.27    0.64
  -1   0   9   -0.58    0.59
   1   0  -9   -0.48    0.29
  -1   0   9    0.61    0.45
  -1   0   9    0.22    0.46
   1   0  -9    0.50    0.60
   0   0  -9    0.04    0.46
   0   0   9   -0.76    0.51
   0   0   9    0.16    0.43
   0   0   9   -0.45    0.44
   0   0  -9   -0.21    0.56
   0   0   9   -0.24    0.49
   0   0  -9    0.37    0.55
   0   0   9    0.16    0.56
   0   0  -9   -0.25    0.31
   1   0   9   -0.02    0.53
  -1   0  -9    0.05    0.58
   1   0   9   -0.64    0.84
  -1   0  -9   -0.27    0.36
   1   0   9   -0.11    0.50
   1   0   9   -0.04    0.44
   1   0   9   -0.34    0.41
  -1   0  -9   -0.95    0.57
  -2   0  -9   -1.05    0.54
  -2   0  -9   -0.72    0.54
   2   0   9   -0.28    0.57
   2   0   9   -0.11    0.46
   2   0   9    0.77    0.65
  -2   0  -9   -0.34    0.33
   2   0   9   -0.24    0.62
   3   0   9    0.12    0.44
  -3   0  -9   -0.67    0.57
   3   0   9   -0.18    0.72
   3   0   9    0.66    0.60
  -3   0  -9   -0.11    0.36
  -3   0  -9    0.31    0.62
   3   0   9   -0.35    0.83
   4   0   9   -0.28    0.63
  -4   0  -9    0.20    0.46
   4   0   9    0.27    0.95
   4   0   9   -0.99    1.05
  -4   0  -9    0.91    0.63
   4   0   9    0.24    0.48
  -5   0  -9    0.50    0.51
  -5   0  -9   -0.40    0.75
   5   0   9    0.45    1.10
   5   0   9   -1.19    1.23
   5   0   9   -0.19    0.51
  -6   0  -9   -1.36    0.92
  -6   0  -9    0.12    0.56
   6   0   9    0.47    1.26
   6   0   9   -0.28    1.58
  -7   0  -9   -0.18    0.54
  -7   0  -9   -1.06    1.12
   7   0   9   -0.11    1.36
   7   0   9    2.17    2.02
   8   0   9   -0.49    2.17
   8   0   9    0.77    1.65
  -8   0  -9    0.52    0.64
   9   0   9    2.45    2.66
  -9   0  -9    0.15    0.68
   9   0   9    2.08    1.77
 -10   0  -9    0.63    0.85
  10   0   9    0.82    1.72
  10   0   9   -1.79    2.89
  11   0   9   -0.84    3.08
 -11   0  -9    0.21    0.88
  11   0   9    3.59    2.07
 -12   0  -9    1.95    1.03
  12   0   9   -1.80    1.67
  12   0   9   -2.48    3.28
 -13   0  -9   -0.38    0.98
  13   0   9    0.36    3.84
  13   0   9    3.68    2.58
  14   0   9   -2.16    4.06
  14   0   9   -0.72    2.33
 -14  -1   9    1.90    1.34
  14  -1  -9   -1.48    4.10
 -13  -1   9    3.20    1.51
  13  -1  -9    2.36    3.81
 -13   1   9    4.06    3.34
  12  -1  -9    5.72    3.60
 -12  -1   9    3.08    1.51
 -12   1   9    2.46    3.02
  12   1  -9    0.79    3.43
 -12   1   9    1.53    1.29
 -11  -1   9   -1.27    1.27
  11  -1  -9    0.62    2.98
 -11   1   9   -0.86    1.08
 -11   1   9   -0.27    2.45
  11   1  -9   -2.93    3.05
  10  -1  -9   -0.08    2.08
 -10  -1   9    1.88    2.04
 -10  -1   9   -1.66    1.20
 -10   1   9   -1.92    1.01
  10   1  -9   -4.01    2.50
 -10   1   9   -0.53    2.23
  -9  -1   9    3.35    2.26
  -9  -1   9    6.75    1.75
   9  -1  -9    4.40    2.65
  -9  -1   9    2.93    1.91
  -9   1   9    4.36    2.51
  -9   1   9    4.79    1.34
   9   1  -9    4.58    2.81
  -8  -1   9   12.06    2.52
  -8  -1   9   12.34    2.85
  -8  -1   9   15.47    2.50
   8  -1  -9   21.43    3.55
  -8   1   9   10.74    2.44
   8   1  -9   13.38    3.23
  -8   1   9   11.51    2.08
  -8   1   9   12.24    2.87
   7  -1  -9   17.90    2.97
  -7  -1   9   10.72    2.37
  -7  -1   9   15.09    2.22
  -7  -1   9   13.00    2.61
   7   1  -9   11.38    2.05
  -7   1   9   15.95    2.71
  -7   1   9    9.48    1.91
   7   1  -9   10.28    2.68
  -6  -1   9    1.58    1.14
  -6  -1   9    1.45    1.17
   6  -1  -9    0.49    1.39
  -6  -1   9    0.54    1.28
   6   1  -9    0.19    0.71
   6   1  -9    0.37    0.61
   6   1  -9    0.41    1.44
  -6   1   9    1.61    1.26
  -6   1   9    0.89    0.81
  -5  -1   9    5.03    1.43
  -5  -1   9    8.77    1.46
  -5  -1   9    7.67    1.68
  -5   1   9    6.26    1.34
   5   1  -9    9.81    1.43
   5   1  -9    5.93    1.65
  -5   1   9    5.93    1.40
  -5   1   9    9.58    1.75
   5   1  -9    7.50    1.18
  -4  -1   9   15.84    2.61
  -4  -1   9   16.29    2.43
   4  -1  -9   19.79    2.27
  -4  -1   9   20.72    2.49
  -4   1   9   20.62    2.43
  -4   1   9   20.17    2.58
   4   1  -9   17.47    2.21
   4   1  -9   23.58    2.32
  -4   1   9   19.26    2.44
   3  -1  -9   42.39    4.26
  -3  -1   9   46.10    4.35
   3  -1  -9   41.64    4.23
  -3  -1   9   39.91    4.43
   3   1  -9   39.88    4.23
   3   1  -9   39.25    4.30
   3   1  -9   37.85    4.23
  -3   1   9   39.61    4.25
  -3   1   9   35.81    4.26
  -3   1   9   39.93    4.24
  -3   1   9   39.56    4.33
  -2  -1   9   41.07    4.26
   2  -1  -9   42.49    4.21
  -2  -1   9   39.69    4.36
   2  -1  -9   41.00    4.20
  -2  -1   9   38.12    4.21
  -2   1   9   38.68    4.21
   2   1  -9   40.71    4.20
  -2   1   9   41.02    4.22
   2   1  -9   43.06    4.24
  -2   1   9   38.50    4.25
   2   1  -9   40.22    4.24
  -2   1   9   36.68    4.25
  -1  -1   9    0.14    0.49
  -1  -1   9    1.66    0.67
   1  -1  -9    0.73    0.44
   1  -1  -9    0.80    0.60
  -1  -1   9    0.66    0.61
   1   1  -9    0.26    0.40
   1   1  -9    1.24    0.73
   1   1  -9    0.67    0.57
   1   1  -9    1.65    0.68
  -1   1   9    0.47    0.58
  -1   1   9    0.70    0.57
  -1   1   9    0.67    0.57
  -1   1   9    1.17    0.57
   0  -1   9   40.92    4.45
   0  -1   9   45.49    4.43
   0  -1  -9   43.28    4.37
   0  -1  -9   46.68    4.41
   0  -1   9   41.29    4.45
   0   1   9   42.23    4.44
   0   1   9   42.65    4.40
   0   1   9   31.24    4.60
   0   1  -9   41.37    4.39
   0   1   9   44.23    4.39
   0   1  -9   42.31    4.36
   0   1  -9   41.24    4.46
   0   1   9   39.50    4.39
   0   1  -9   43.41    4.39
   1  -1   9    4.52    0.86
  -1  -1  -9    4.05    0.76
   1  -1   9    5.44    1.02
  -1  -1  -9    3.80    0.88
  -1  -1  -9    3.75    0.88
   1  -1   9    5.56    0.97
   1   1   9    4.41    1.32
   1   1   9    5.38    0.94
  -1   1  -9    5.72    0.82
  -1   1  -9    4.38    0.99
   1   1   9    4.95    0.87
  -1   1  -9    3.93    0.88
   1   1   9    3.92    0.88
  -1   1  -9    3.16    0.82
   1   1   9    4.94    1.03
   2  -1   9   27.21    2.82
  -2  -1  -9   27.95    2.84
   2  -1   9   19.35    2.82
   2  -1   9   22.50    2.89
  -2  -1  -9   26.19    2.80
  -2  -1  -9   25.98    2.73
  -2   1  -9   26.60    2.71
  -2   1  -9   22.87    2.87
   2   1   9   25.34    2.77
   2   1   9   27.70    2.80
   2   1   9   24.83    3.61
   2   1   9   27.94    2.82
   2   1   9   25.22    2.92
  -2   1  -9   25.73    2.80
  -2   1  -9   24.56    2.76
  -3  -1  -9   28.60    2.95
  -3  -1  -9   31.07    3.04
   3  -1   9   23.21    2.95
   3  -1   9   24.93    3.17
   3  -1   9   24.30    3.24
  -3  -1  -9   30.02    3.03
   3  -1   9   25.69    2.99
   3   1   9   24.37    2.97
   3   1   9   34.27    3.35
  -3   1  -9   26.40    2.96
   3   1   9   27.59    3.07
   3   1   9   25.56    3.92
  -3   1  -9   29.73    2.93
  -3   1  -9   25.79    3.13
  -4  -1  -9    0.12    0.73
  -4  -1  -9   -0.11    0.46
   4  -1   9    0.13    0.83
   4  -1   9   -1.20    1.13
   4  -1   9    0.54    1.09
   4   1   9   -0.46    1.15
   4   1   9   -0.14    0.52
   4   1   9   -0.41    0.98
   4   1   9   -0.15    0.73
  -4   1  -9    0.17    0.40
   5  -1   9   11.64    2.11
  -5  -1  -9   12.93    1.68
  -5  -1  -9   14.63    1.85
   5  -1   9   13.99    2.56
   5   1   9   12.11    1.82
   5   1   9   13.23    2.47
   5   1   9   11.85    1.75
  -5   1  -9   13.30    1.62
   5   1   9   11.57    2.63
   6  -1   9   20.02    3.07
  -6  -1  -9   16.97    2.16
  -6  -1  -9   15.76    1.92
   6  -1   9   13.26    2.39
  -6   1  -9   13.83    1.77
   6   1   9    9.90    1.91
   6   1   9   16.81    3.01
   6   1   9   14.23    2.71
   7  -1   9    9.06    2.71
  -7  -1  -9   13.67    2.00
  -7  -1  -9   11.02    1.46
   7  -1   9    8.37    2.12
  -7   1  -9    7.27    1.24
   7   1   9   10.74    2.63
   7   1   9    4.31    2.14
   8  -1   9    5.86    1.98
  -8  -1  -9    7.16    1.35
   8  -1   9    9.92    3.06
  -8  -1  -9    7.37    1.79
   8   1   9    7.18    2.63
  -8   1  -9    6.99    1.17
   8   1   9    8.34    2.33
   9  -1   9   -1.25    1.35
   9  -1   9   -0.37    2.78
  -9  -1  -9    1.01    0.81
  -9  -1  -9   -0.42    1.55
   9   1   9    0.85    1.79
  -9   1  -9    0.45    0.69
   9   1   9    2.39    2.33
 -10  -1  -9    4.20    2.14
 -10  -1  -9    4.24    1.16
  10  -1   9    3.69    3.24
  10  -1   9    3.39    2.19
  10   1   9    5.54    2.20
  10   1   9    3.55    2.72
 -11  -1  -9    4.87    1.37
  11  -1   9    6.49    2.49
  11  -1   9    6.05    3.93
  11   1   9    6.68    2.43
  11   1   9    5.22    3.23
  12  -1   9    2.79    2.12
  12  -1   9   -3.42    3.35
 -12  -1  -9    1.45    1.17
  12   1   9   -1.92    1.74
  12   1   9    1.85    3.43
  13  -1   9    2.82    4.31
  13  -1   9   -1.36    2.17
 -13  -1  -9    0.59    1.13
  13   1   9    4.00    2.47
  13   1   9   -0.48    3.92
  14  -1   9    0.41    2.48
 -14  -1  -9   -0.21    1.08
  14  -1   9   -5.35    4.19
  14   1   9   -3.52    3.63
  14   1   9   -0.15    2.28
 -14  -2   9   -1.41    1.41
  14  -2  -9   -2.97    4.06
 -14   2   9   -0.68    3.50
 -13  -2   9   -0.22    1.37
  13  -2  -9   -0.91    3.63
 -13   2   9    0.50    3.14
 -12  -2   9    3.55    1.73
  12  -2  -9    0.78    3.29
 -12   2   9    2.63    3.00
  11  -2  -9    7.96    3.03
 -11  -2   9   18.29    2.74
 -11   2   9    8.11    3.19
 -10  -2   9   19.58    2.97
  10  -2  -9   18.48    3.99
 -10   2   9   10.46    3.49
   9  -2  -9   17.15    3.56
  -9  -2   9   12.22    2.51
  -9   2   9   12.18    3.17
   8  -2  -9    4.68    2.27
  -8  -2   9    1.99    1.67
   8   2  -9    5.57    1.56
  -8   2   9    4.89    2.00
  -7  -2   9    9.49    2.18
  -7  -2   9    7.35    1.99
   7  -2  -9   12.35    2.54
  -7   2   9    6.16    1.48
   7   2  -9    4.27    4.06
   7   2  -9    7.87    1.65
   7   2  -9    7.84    1.54
  -7   2   9    9.63    2.14
  -6  -2   9   57.29    6.06
   6  -2  -9   56.28    6.32
  -6  -2   9   54.10    6.24
  -6   2   9   53.05    6.07
   6   2  -9   65.97    5.95
   6   2  -9   47.72    5.82
  -6   2   9   54.53    5.87
  -5  -2   9   30.25    3.36
  -5  -2   9   23.20    3.62
  -5   2   9   24.94    3.09
   5   2  -9   29.11    3.13
   5   2  -9   26.71    3.12
  -5   2   9   27.31    3.37
  -4  -2   9   15.48    1.89
  -4  -2   9    9.60    2.07
  -4   2   9   12.61    2.00
   4   2  -9   14.28    1.79
   4   2  -9    9.42    1.65
   4   2  -9    8.97    1.77
  -4   2   9   12.99    1.73
  -3  -2   9    7.74    1.63
  -3  -2   9    9.83    1.46
   3   2  -9    6.84    1.32
   3   2  -9    9.44    1.32
  -3   2   9    7.87    1.54
   3   2  -9    8.64    1.38
  -3   2   9    9.47    1.34
  -3   2   9    9.58    1.36
  -2  -2   9   36.29    4.09
  -2  -2   9   40.73    3.95
   2  -2  -9   36.85    3.83
   2  -2  -9   39.30    3.84
  -2   2   9   32.39    3.92
   2   2  -9   35.65    3.95
  -2   2   9   35.36    3.86
  -2   2   9   33.10    3.84
  -2   2   9   37.24    3.81
   2   2  -9   34.90    3.81
   2   2  -9   38.15    3.88
  -1  -2   9  112.77   11.10
  -1  -2   9  107.73   11.17
   1  -2  -9  113.81   11.07
  -1  -2   9  112.29   11.23
   1   2  -9  113.15   11.20
  -1   2   9  110.68   11.05
   1   2  -9  118.44   11.08
   1   2  -9  106.31   11.05
  -1   2   9   96.32   11.06
  -1   2   9  113.86   11.17
  -1   2   9  106.70   11.04
   0  -2  -9  103.93   10.19
   0  -2   9  104.72   10.21
   0  -2   9   99.28   10.30
   0  -2  -9  110.98   10.19
   0  -2   9   97.66   10.29
   0   2  -9   98.58   10.16
   0   2   9  105.76   10.29
   0   2   9  103.72   10.19
   0   2   9   90.25   10.19
   0   2   9   98.25   10.17
   0   2  -9  101.57   10.18
   0   2  -9   97.81   10.31
   1  -2   9   37.59    3.95
   1  -2   9   39.46    4.10
   1  -2   9   28.83    4.06
  -1  -2  -9   38.85    3.91
  -1  -2  -9   38.23    3.95
  -1   2  -9   40.03    4.10
   1   2   9   39.09    3.93
   1   2   9   35.31    3.94
   1   2   9   38.70    3.97
   1   2   9   36.40    4.05
  -1   2  -9   35.86    3.86
   2  -2   9    3.03    0.94
  -2  -2  -9    1.89    0.60
  -2  -2  -9    3.27    0.81
   2   2   9    3.31    0.80
  -2   2  -9    2.81    0.61
  -2   2  -9    4.95    1.13
   2   2   9    2.62    1.01
   2   2   9    3.35    0.78
   2   2   9    3.97    0.87
   2   2   9    0.62    0.87
   3  -2   9   29.49    3.43
  -3  -2  -9   31.75    3.29
  -3  -2  -9   30.43    3.18
   3   2   9   34.18    3.53
  -3   2  -9   26.34    3.09
   3   2   9   28.88    3.26
   3   2   9   30.49    3.31
   3   2   9   17.26    3.96
  -3   2  -9   29.63    3.42
   3   2   9   31.76    3.28
   4  -2   9   61.72    6.46
  -4  -2  -9   59.30    6.19
   4  -2   9   55.96    6.55
  -4  -2  -9   71.50    6.31
   4   2   9   60.69    6.27
  -4   2  -9   55.77    6.10
  -4   2  -9   59.79    6.41
   4   2   9   52.34    7.08
   4   2   9   64.84    6.58
   4   2   9   57.74    6.25
  -5  -2  -9   26.65    3.56
  -5  -2  -9   33.65    3.41
   5  -2   9   33.05    4.24
   5  -2   9   31.29    3.76
   5   2   9   31.64    3.94
   5   2   9   31.45    4.75
   5   2   9   32.51    3.57
   5   2   9   29.36    3.49
  -6  -2  -9    4.20    0.93
   6  -2   9    5.67    2.18
  -6  -2  -9    4.52    1.29
   6  -2   9    3.43    1.31
   6   2   9    4.40    2.08
   6   2   9    3.44    1.07
   6   2   9    2.28    1.51
  -7  -2  -9    7.72    1.38
   7  -2   9   11.38    2.95
   7  -2   9    6.23    1.71
  -7  -2  -9    7.07    1.74
   7   2   9    8.84    2.34
   7   2   9    9.99    2.64
   7   2   9    8.09    1.62
  -8  -2  -9   22.58    3.11
   8  -2   9   16.27    3.08
  -8  -2  -9   19.73    2.54
   8  -2   9   19.35    4.04
   8   2   9   19.18    3.61
   8   2   9   20.23    3.55
  -9  -2  -9   34.53    4.41
   9  -2   9   48.59    6.38
   9  -2   9   39.10    5.36
   9   2   9   39.40    5.53
   9   2   9   38.28    5.72
 -10  -2  -9   15.06    2.27
  10  -2   9   10.88    4.04
  10  -2   9   10.12    2.88
  10   2   9   13.31    3.41
  10   2   9   11.99    2.98
  11  -2   9   -1.64    1.82
 -11  -2  -9    0.82    1.07
  11  -2   9   -5.89    3.22
  11   2   9   -1.91    1.97
  11   2   9    4.35    2.75
 -12  -2  -9    0.03    1.14
  12  -2   9   -1.94    2.08
  12  -2   9   -3.19    3.93
  12   2   9   -1.32    1.87
  12   2   9   -0.23    2.74
  13  -2   9   -1.93    4.13
 -13  -2  -9    2.91    1.32
  13  -2   9    4.27    2.68
  13   2   9   -1.56    3.22
  13   2   9    2.50    2.12
  14  -2   9   -0.90    2.56
 -14  -2  -9    1.40    1.29
  14  -2   9   -4.40    4.54
  14   2   9   -0.97    3.40
  14   2   9    2.88    2.26
 -13  -3   9    9.76    2.39
  13  -3  -9    3.56    4.00
 -13   3   9    2.81    3.07
  12  -3  -9    6.22    3.38
 -12  -3   9    8.42    2.15
 -12   3   9    3.21    3.06
 -11  -3   9    0.99    1.65
  11  -3  -9    2.36    2.94
 -11   3   9   -0.66    2.47
  10  -3  -9    4.63    2.79
 -10  -3   9    2.68    1.61
 -10   3   9    0.36    2.24
  10   3  -9    1.98    1.43
   9  -3  -9   20.66    4.12
  -9  -3   9   23.25    3.47
  -9   3   9   19.95    3.93
   9   3  -9   23.71    3.41
  -8  -3   9   20.71    3.13
   8  -3  -9   25.56    3.99
  -8   3   9   15.63    3.30
   8   3  -9   16.09    2.84
   8   3  -9   26.15    3.34
   7  -3  -9   31.65    4.38
  -7  -3   9   26.25    3.95
  -7   3   9   23.90    3.84
   7   3  -9   30.01    3.77
   7   3  -9   27.72    3.68
  -6  -3   9    1.54    1.44
  -6   3   9    3.68    1.44
   6   3  -9    2.19    1.04
   6   3  -9    3.74    1.03
  -5  -3   9   21.64    3.27
   5   3  -9   19.08    2.70
   5   3  -9   19.44    2.38
  -5   3   9   19.34    2.87
  -4  -3   9   82.99    9.87
  -4   3   9   97.76    9.72
   4   3  -9   96.83    9.55
   4   3  -9   93.43    9.69
  -3  -3   9  112.85   12.36
   3   3  -9  120.57   12.07
  -3   3   9  106.49   12.05
  -3   3   9  136.28   12.26
   3   3  -9  120.59   12.21
  -2  -3   9   36.44    3.92
  -2  -3   9   38.46    4.63
  -2   3   9   29.77    3.68
   2   3  -9   35.98    3.87
  -2   3   9   35.58    3.85
   2   3  -9   34.16    3.63
   1  -3  -9    9.96    1.55
  -1  -3   9    9.47    1.42
  -1   3   9   11.10    1.72
  -1   3   9    8.85    1.43
   1   3  -9    9.85    1.59
   1   3  -9    9.77    1.27
   0  -3  -9   16.57    1.97
   0  -3   9   14.35    2.19
   0  -3  -9   14.98    1.84
   0   3  -9   15.43    2.33
   0   3   9   16.01    1.97
   0   3   9   16.38    2.11
   0   3   9   16.71    1.95
   0   3  -9   15.77    1.78
  -1  -3  -9  128.89   11.89
   1  -3   9  110.36   12.03
  -1  -3  -9  123.64   11.88
   1   3   9  121.24   11.89
  -1   3  -9  121.65   12.09
   1   3   9  107.51   11.92
   1   3   9   99.82   12.04
   1   3   9  128.73   12.09
  -2  -3  -9  127.04   11.92
   2  -3   9  112.37   12.09
  -2  -3  -9  116.36   11.88
   2   3   9  128.28   12.12
   2   3   9   92.19   12.20
  -2   3  -9  124.25   12.12
   2   3   9  110.62   11.95
   2   3   9  127.16   11.93
  -3  -3  -9   44.51    4.49
  -3  -3  -9   37.91    4.33
   3  -3   9   36.89    4.62
   3   3   9   27.87    5.12
   3   3   9   39.16    4.47
  -3   3  -9   43.73    4.67
   3   3   9   43.98    4.50
   3   3   9   51.50    4.76
  -4  -3  -9    2.41    0.69
   4  -3   9    3.53    1.12
  -4  -3  -9    1.79    1.11
   4   3   9    1.82    1.22
  -4   3  -9    4.67    1.18
   4   3   9    1.37    0.92
   4   3   9    2.02    0.88
   4   3   9   -2.45    1.44
  -5  -3  -9   15.28    2.04
   5  -3   9   17.34    2.98
   5  -3   9   14.38    2.43
   5   3   9   19.46    2.33
   5   3   9   15.93    2.68
  -5   3  -9   15.95    2.43
   5   3   9   16.18    2.30
   6  -3   9   30.57    4.43
  -6  -3  -9   28.71    3.24
   6  -3   9   28.77    3.65
   6   3   9   16.24    4.22
   6   3   9   31.17    4.22
   6   3   9   32.21    3.51
   6   3   9   29.82    3.71
  -6   3  -9   26.07    3.67
   7  -3   9   46.49    6.18
   7  -3   9   43.11    5.22
  -7  -3  -9   48.46    4.86
   7   3   9   47.50    5.11
   7   3   9   41.69    5.46
   7   3   9   36.06    5.90
   8  -3   9   13.94    3.60
   8  -3   9   12.08    2.48
  -8  -3  -9   10.63    1.78
   8   3   9    9.97    2.79
   8   3   9    9.10    2.03
   8   3   9   11.59    2.65
  -9  -3  -9   -0.75    0.88
   9  -3   9   -4.34    2.59
   9  -3   9   -0.13    1.51
   9   3   9    2.83    2.04
   9   3   9    0.23    1.35
   9   3   9    0.94    1.79
  10  -3   9   -4.75    3.06
 -10  -3  -9    7.99    1.65
  10  -3   9    5.47    2.28
  10   3   9    4.59    2.27
  10   3   9    5.72    2.51
  11  -3   9    2.08    3.89
 -11  -3  -9    7.44    1.80
  11  -3   9    9.13    2.93
  11   3   9    9.73    2.72
  11   3   9    8.04    3.15
 -12  -3  -9    3.25    1.60
  12  -3   9   -2.27    4.22
  12  -3   9    1.45    2.45
  12   3   9    3.59    2.55
  12   3   9    5.06    3.04
 -13  -3  -9    1.45    1.56
  13  -3   9   -1.61    2.35
  13  -3   9   -3.73    4.37
  13   3   9    1.65    2.21
  13   3   9    1.59    3.13
 -13  -4   9    0.75    1.75
  13  -4  -9   -0.88    3.45
 -13   4   9   -0.52    3.11
 -12  -4   9    4.35    1.96
  12  -4  -9   -0.72    3.07
 -12   4   9   -0.04    2.94
  11  -4  -9   10.48    3.78
 -11  -4   9    7.83    2.26
 -11   4   9    3.85    2.84
  11   4  -9    5.39    2.17
  10  -4  -9   18.58    4.00
 -10  -4   9   15.30    2.95
  10   4  -9   15.00    2.86
 -10   4   9   13.42    3.40
   9  -4  -9    4.62    2.48
  -9   4   9    3.95    2.02
   9   4  -9    2.36    1.55
   9   4  -9    2.22    1.40
   8  -4  -9    0.17    1.63
   8   4  -9    0.46    1.10
  -8   4   9    1.68    1.65
   8   4  -9    0.30    1.03
   7  -4  -9    9.41    2.41
  -7   4   9    8.49    2.08
   7   4  -9    6.11    1.37
   7   4  -9    6.85    1.60
   6   4  -9   31.84    3.63
  -6   4   9   33.68    4.03
   6   4  -9   30.06    3.88
   5   4  -9   74.71    7.46
  -5   4   9   64.72    7.40
   5   4  -9   70.01    7.17
   4   4  -9   22.25    2.55
  -4   4   9   21.69    2.93
   4   4  -9   23.55    3.07
  -3   4   9    1.88    1.09
   3   4  -9    0.78    0.50
   3   4  -9    0.66    0.86
   2   4  -9   26.15    2.93
  -2   4   9   30.21    3.32
   2   4  -9   26.11    3.31
  -1   4   9   77.71    7.36
   1   4  -9   68.99    7.36
   1   4  -9   63.70    7.01
   0  -4   9  103.27   10.89
   0   4  -9  111.28   10.94
   0   4   9  121.77   10.91
   0   4   9   86.68   10.70
   1  -4   9   33.61    4.19
  -1   4  -9   43.34    4.31
   1   4   9   32.40    3.97
   1   4   9   36.86    4.07
   1   4   9   41.61    4.25
   2  -4   9   11.85    1.97
   2   4   9   10.96    1.89
   2   4   9   10.73    1.81
   2   4   9   11.00    1.70
   2   4   9   13.21    2.04
  -2   4  -9   12.28    1.99
   3  -4   9   33.43    4.15
   3   4   9   36.25    4.07
   3   4   9   42.74    4.24
  -3   4  -9   33.63    4.13
   3   4   9   32.15    4.32
   3   4   9   34.48    4.00
   4  -4   9   41.63    5.14
   4   4   9   48.00    5.13
  -4   4  -9   41.58    5.12
   4   4   9   56.19    5.30
   4   4   9   46.50    4.97
   4   4   9   35.66    5.62
   5  -4   9   43.86    5.12
   5   4   9   45.65    4.96
   5   4   9   49.85    5.13
   5   4   9   46.80    5.26
   5   4   9   32.79    5.77
  -5   4  -9   45.76    5.14
   6  -4   9    5.23    2.73
  -6  -4  -9    8.65    1.63
   6  -4   9    4.51    1.54
   6   4   9    5.06    1.48
   6   4   9    5.78    1.59
  -6   4  -9    3.44    1.39
   6   4   9    1.00    2.03
   6   4   9    3.34    1.66
   7  -4   9    1.64    1.42
  -7  -4  -9    1.70    0.86
   7  -4   9   -1.00    2.36
  -7   4  -9    0.86    1.27
   7   4   9    1.32    2.05
   7   4   9    3.16    1.64
   7   4   9    1.49    1.30
  -8  -4  -9   13.38    1.93
   8  -4   9    9.91    3.56
   8  -4   9   12.67    2.44
   8   4   9   11.41    3.12
   8   4   9   15.55    2.58
   8   4   9   11.53    2.64
   9  -4   9    3.46    3.43
  -9  -4  -9    8.73    1.62
   9  -4   9    7.46    2.29
   9   4   9    9.89    2.56
   9   4   9    7.43    2.75
   9   4   9    6.94    1.95
 -10  -4  -9    6.66    1.63
  10  -4   9    4.80    3.86
  10  -4   9    7.48    2.59
  10   4   9    5.99    2.49
  10   4   9    8.71    2.69
  10   4   9    4.64    1.79
 -11  -4  -9    2.52    1.39
  11  -4   9    1.12    2.30
  11  -4   9   -2.48    3.78
  11   4   9    3.92    2.51
  11   4   9    1.86    2.28
  12  -4   9    0.75    2.36
 -12  -4  -9    1.18    1.36
  12  -4   9   -5.52    3.82
  12   4   9    0.76    2.57
  12   4   9   -0.08    2.30
  13  -4   9   -2.45    4.50
  13  -4   9    0.51    2.61
 -13  -4  -9    4.00    1.84
  13   4   9    1.60    2.57
  13   4   9    7.49    3.40
  12  -5  -9    0.62    2.87
 -12   5   9   -0.73    2.93
  12   5  -9   -1.78    1.49
  11  -5  -9    0.59    2.58
  11   5  -9   -2.27    1.27
 -11   5   9    2.46    2.76
  10  -5  -9    1.36    2.34
 -10   5   9    2.31    2.21
  10   5  -9   -1.09    1.18
  10   5  -9   -0.11    1.40
   9  -5  -9    6.32    2.68
   9   5  -9    7.49    1.84
  -9   5   9    4.37    2.16
   9   5  -9    7.60    2.06
   8  -5  -9   16.76    3.35
   8   5  -9   13.13    2.65
   8   5  -9   16.39    2.43
  -8   5   9   10.49    2.63
   7  -5  -9   20.61    3.45
  -7   5   9   10.77    2.44
   7   5  -9   12.90    2.03
   7   5  -9   13.97    2.60
   6   5  -9    2.66    1.23
   6   5  -9    2.11    0.86
  -6   5   9    4.92    1.59
   5   5  -9    0.75    0.98
  -5   5   9    0.45    1.17
   5   5  -9    0.23    0.56
  -4   5   9    6.82    1.69
   4   5  -9    4.81    1.54
   4   5  -9    6.25    1.03
   3   5  -9   21.27    2.92
   3   5  -9   17.32    2.20
  -3   5   9   23.47    2.84
  -2   5   9   11.33    2.00
   2   5  -9   13.20    2.15
   1   5  -9   -0.73    0.70
  -1   5   9    0.91    1.06
   0   5  -9   14.88    2.54
   0   5   9   19.29    2.65
   1  -5   9   27.30    3.23
   1   5   9   20.12    2.51
  -1   5  -9   19.34    2.96
   1   5   9   27.84    3.00
   1   5   9   16.95    2.73
   2  -5   9   26.44    3.30
   2   5   9   27.56    3.17
  -2   5  -9   26.05    3.10
   2   5   9   22.42    2.78
   2   5   9   15.30    2.88
   3  -5   9   16.40    2.71
   3   5   9   19.09    2.40
   3   5   9   19.42    2.68
   3   5   9   21.36    2.74
  -3   5  -9   16.09    2.65
   3   5   9   13.24    2.54
   4  -5   9    4.20    1.41
  -4   5  -9    3.67    1.42
   4   5   9    3.94    1.50
   4   5   9    1.97    1.17
   4   5   9    3.39    1.24
   4   5   9    1.60    1.27
   5  -5   9    3.78    1.33
  -5   5  -9    0.81    1.10
   5   5   9    1.67    1.40
   5   5   9    1.93    1.33
   5   5   9    0.50    1.37
   5   5   9   -0.49    1.07
   6  -5   9    9.13    1.96
   6   5   9    8.56    1.93
   6   5   9   10.10    2.05
  -6   5  -9   11.64    2.11
   6   5   9    4.87    2.23
   6   5   9    8.00    2.08
   7  -5   9    9.98    2.06
   7   5   9   10.02    2.32
   7   5   9    9.30    2.06
  -7   5  -9   11.36    2.30
   7   5   9    1.54    2.50
   8  -5   9    2.29    1.55
   8   5   9    1.90    1.44
   8   5   9   -1.39    1.88
   8   5   9    2.62    1.87
   9  -5   9    0.61    1.54
   9   5   9   -1.01    2.20
   9   5   9    1.46    1.82
   9   5   9    0.22    1.39
  10  -5   9   -2.22    1.60
  10   5   9    1.25    1.66
  10   5   9    2.33    2.49
  10   5   9    3.02    2.13
  11  -5   9    0.17    2.18
  11   5   9    4.31    2.48
  11   5   9    3.81    2.52
  11   5   9    1.08    1.69
 -12  -5  -9    2.90    2.20
  12  -5   9    4.65    2.89
  12   5   9    0.22    1.72
  12   5   9    3.10    2.81
  12   5   9    3.14    2.72
 -12   6   9   -0.21    3.19
  11  -6  -9   -1.18    2.61
  11   6  -9   -0.97    1.65
  11   6  -9    0.21    1.25
 -11   6   9    1.09    3.08
  10  -6  -9   -2.03    2.28
 -10   6   9    0.47    2.41
  10   6  -9    0.38    1.54
  10   6  -9    2.75    1.32
   9  -6  -9   -1.66    2.00
   9   6  -9   -1.12    1.34
  -9   6   9    1.57    2.13
   9   6  -9   -0.47    0.94
   8  -6  -9   -0.01    2.03
   8   6  -9   -0.80    1.22
  -8   6   9    0.45    1.74
   8   6  -9   -0.54    0.74
   7  -6  -9    5.65    2.33
   7   6  -9    2.15    1.48
   7   6  -9    2.03    0.85
  -7   6   9    4.55    1.83
   6   6  -9    0.63    0.63
   6   6  -9    0.76    1.23
  -6   6   9    2.01    1.51
   5   6  -9    0.72    0.60
  -5   6   9   -0.28    1.37
   5   6  -9    0.11    1.16
  -4   6   9    3.50    1.55
   4   6  -9    1.66    0.58
   4   6  -9    3.03    1.28
   3   6  -9   13.94    2.37
  -3   6   9   13.98    2.44
  -2   6   9    8.20    1.79
   2   6  -9    6.80    1.74
   1   6  -9   -0.58    0.87
  -1   6   9    0.43    1.12
   0   6  -9    5.66    1.57
   0   6   9    9.04    1.88
   1  -6   9    0.56    0.97
   1   6   9    0.76    1.05
  -1   6  -9    0.95    0.95
   2  -6   9    1.43    1.04
   2   6   9    0.96    0.80
  -2   6  -9    1.22    1.10
   2   6   9    2.60    1.28
   3  -6   9   -0.55    1.00
   3   6   9    1.07    0.85
   3   6   9    0.67    1.22
  -3   6  -9    1.26    1.11
   3   6   9    0.94    1.01
   4  -6   9    6.11    1.79
   4   6   9    8.39    1.71
  -4   6  -9    6.27    1.81
   4   6   9    7.79    1.68
   4   6   9    4.56    1.47
   4   6   9    5.22    1.74
   5  -6   9    4.93    1.68
   5   6   9    4.42    1.69
   5   6   9    4.73    1.54
   5   6   9    4.42    1.62
   5   6   9    6.01    1.62
  -5   6  -9    5.71    1.68
   6  -6   9    1.24    1.33
   6   6   9    2.22    1.40
  -6   6  -9    0.78    1.30
   6   6   9    0.51    1.42
   6   6   9    2.71    1.62
   6   6   9   -0.33    1.73
   7  -6   9    1.22    1.47
   7   6   9   -0.97    2.01
  -7   6  -9    3.79    1.58
   7   6   9    3.41    1.78
   7   6   9    4.08    1.54
   8  -6   9    1.61    1.62
   8   6   9   -1.17    1.98
   8   6   9   -0.34    1.25
  -8   6  -9    0.99    1.54
   8   6   9    1.99    1.71
   9  -6   9    0.07    1.70
   9   6   9    0.68    1.89
   9   6   9    1.08    1.51
   9   6   9   -1.74    2.16
  10  -6   9   -1.06    1.66
  10   6   9   -1.15    1.46
  10   6   9    1.88    2.22
  10   6   9   -0.82    2.07
  11  -6   9   -2.19    1.81
  11   6   9    0.71    2.31
  11   6   9    1.67    2.55
  11   6   9   -1.48    1.62
  12   6   9    6.58    3.24
 -11   7   9    0.98    3.17
  10  -7  -9   -0.71    2.67
  10   7  -9    1.32    1.84
 -10   7   9    0.47    2.61
  10   7  -9   -1.56    0.88
   9  -7  -9    0.67    2.42
  -9   7   9    1.61    2.49
   9   7  -9    2.70    1.10
   9   7  -9    0.46    1.70
   8  -7  -9    0.46    2.20
   8   7  -9   -0.46    0.69
  -8   7   9   -0.76    1.98
   8   7  -9    0.55    1.60
   7  -7  -9   -0.74    2.04
   7   7  -9   -0.20    1.41
  -7   7   9   -0.40    1.73
   7   7  -9    0.04    0.68
  -6   7   9   -0.17    1.60
   6   7  -9   -2.08    1.22
   6   7  -9    1.12    0.65
   5   7  -9    0.55    1.38
  -5   7   9    1.35    1.59
   4   7  -9    1.00    1.29
  -4   7   9    4.79    1.82
  -3   7   9    5.21    1.95
   3   7  -9    4.61    1.55
   2   7  -9    0.95    1.10
  -2   7   9    1.77    1.39
   1   7  -9    1.05    1.05
  -1   7   9    1.63    1.30
   0   7  -9    1.24    1.14
   0   7   9    4.10    1.51
   1  -7   9    5.71    1.63
   1   7   9    7.94    1.86
  -1   7  -9    3.55    1.45
   2  -7   9    0.87    1.19
   2   7   9    3.08    1.45
  -2   7  -9    2.48    1.28
   3  -7   9   -0.09    1.11
   3   7   9    0.72    1.41
   3   7   9   -1.00    0.73
  -3   7  -9    1.48    1.26
   4  -7   9   -1.34    1.31
   4   7   9    0.71    0.99
  -4   7  -9    1.49    1.34
   4   7   9    1.06    0.99
   4   7   9   -0.90    1.34
   5  -7   9    3.66    1.62
   5   7   9    2.14    1.25
   5   7   9    3.99    1.70
   5   7   9    1.44    1.40
  -5   7  -9    6.18    1.78
   6  -7   9    3.17    1.76
  -6   7  -9    5.06    1.87
   6   7   9    3.94    1.46
   6   7   9    4.21    1.97
   6   7   9    6.22    2.03
   7  -7   9    3.14    1.72
   7   7   9   -1.09    1.67
  -7   7  -9    0.81    1.44
   7   7   9    2.86    1.99
   7   7   9    0.51    1.45
   8  -7   9    1.26    1.77
   8   7   9   -1.05    1.42
   8   7   9    0.04    2.14
  -8   7  -9   -1.15    1.36
   8   7   9    0.86    1.84
   9  -7   9   -1.11    1.77
   9   7   9    2.80    2.15
  -9   7  -9   -0.30    1.57
   9   7   9   -0.93    2.16
   9   7   9   -0.30    1.54
  10  -7   9   -1.53    1.77
  10   7   9    5.04    2.62
  10   7   9   -1.65    1.47
  10   7   9    0.88    2.54
  11   7   9    2.74    2.72
   9  -8  -9    1.15    2.79
   9   8  -9    0.10    0.78
   9   8  -9   -1.39    1.63
  -9   8   9   -0.38    2.46
   8  -8  -9    0.04    2.46
   8   8  -9   -0.17    0.69
   8   8  -9    0.67    1.59
  -8   8   9    0.17    2.26
   7  -8  -9    2.78    2.55
   7   8  -9    2.76    1.76
  -7   8   9    4.05    2.19
   6   8  -9    5.59    2.09
  -6   8   9    8.46    2.51
  -5   8   9    2.95    2.01
   5   8  -9    4.20    1.74
  -4   8   9    0.92    1.77
   4   8  -9   -0.33    1.21
   3   8  -9   -1.05    0.93
  -3   8   9    1.08    1.83
  -2   8   9    3.61    1.83
   2   8  -9    4.46    1.58
  -1   8   9   22.78    3.12
   1   8  -9   11.20    2.62
   0   8   9    5.26    1.88
   0   8  -9    1.30    1.28
   1  -8   9   -0.35    1.09
  -1   8  -9   -0.44    1.09
   1   8   9    0.69    1.60
   2  -8   9    0.93    1.42
  -2   8  -9   -0.17    1.24
   2   8   9    3.34    1.73
   3  -8   9    8.48    2.27
  -3   8  -9    6.73    2.01
   3   8   9    9.75    2.16
   4  -8   9    9.63    2.42
   4   8   9    8.15    1.84
   4   8   9   15.30    2.68
  -4   8  -9    9.59    2.31
   5  -8   9    5.63    2.10
  -5   8  -9    6.45    2.00
   5   8   9    9.29    2.38
   5   8   9    9.43    1.95
   6  -8   9   -0.24    1.52
  -6   8  -9   -1.85    1.33
   6   8   9   -0.20    1.09
   6   8   9    3.26    1.81
   6   8   9   -0.62    1.41
   7  -8   9    1.09    1.54
   7   8   9    1.39    1.42
   7   8   9    0.53    1.85
   7   8   9    0.94    1.89
  -7   8  -9   -1.58    1.48
   8  -8   9    0.22    1.80
  -8   8  -9    2.35    1.78
   8   8   9   -2.82    1.97
   8   8   9    4.11    2.15
   8   8   9    0.21    1.59
   9  -8   9    2.27    2.03
   9   8   9   -1.94    1.42
   9   8   9    3.07    2.84
   9   8   9    4.97    2.50
  -9   8  -9    0.02    1.64
   8  -9  -9    9.21    3.48
  -8   9   9    5.50    2.95
   7  -9  -9    7.16    3.30
  -7   9   9    5.59    2.69
   7   9  -9    4.23    2.07
   6   9  -9    1.14    1.65
  -6   9   9    1.58    2.27
   5   9  -9    0.70    1.27
  -5   9   9    0.02    1.93
   4   9  -9    1.34    1.31
  -4   9   9    6.02    2.29
  -3   9   9   10.63    2.53
   3   9  -9    5.20    1.87
   2   9  -9    1.30    1.40
  -2   9   9    9.59    2.34
  -1   9   9    0.31    1.74
   1   9  -9   -0.59    1.15
   0   9  -9    2.24    1.59
   0   9   9    4.47    1.94
   1  -9   9    3.62    1.84
   1   9   9   10.04    2.34
  -1   9  -9    6.51    2.18
   2  -9   9    8.31    2.40
  -2   9  -9   11.48    2.68
   2   9   9   14.17    2.75
   3  -9   9    8.41    2.33
  -3   9  -9    7.14    2.12
   3   9   9    7.01    2.29
   4  -9   9   -1.58    1.40
  -4   9  -9   -0.86    1.37
   4   9   9    2.26    1.76
   5  -9   9    0.75    1.75
  -5   9  -9    2.71    1.83
   5   9   9    3.50    2.01
   6  -9   9    3.38    1.98
  -6   9  -9    3.41    1.86
   6   9   9    2.94    1.55
   6   9   9    4.11    2.24
   7  -9   9    5.27    2.21
  -7   9  -9    2.62    1.84
   7   9   9    7.49    2.44
   7   9   9    2.34    1.89
   8  -9   9    1.07    1.98
   8   9   9    2.33    2.27
   5  10  -9    4.28    1.78
  -5  10   9    5.08    2.56
   4  10  -9    2.56    1.62
  -4  10   9    2.95    2.28
  -3  10   9    1.26    2.06
   3  10  -9    1.22    1.32
  -2  10   9    3.67    2.17
   2  10  -9    1.77    1.55
   1  10  -9    3.53    1.86
  -1  10   9    6.78    2.39
   0 -10   9    2.63    1.80
   0  10   9    3.36    2.09
   0  10  -9    2.31    1.59
   1 -10   9    0.14    1.50
  -1  10  -9    0.28    1.48
   1  10   9    3.32    2.05
   2 -10   9    0.12    1.53
  -2  10  -9    1.48    1.72
   2  10   9    2.13    1.93
   3 -10   9    4.24    2.09
  -3  10  -9    7.75    2.39
   3  10   9    3.85    2.10
   4 -10   9   10.88    2.84
   4  10   9   14.04    2.88
  -4  10  -9    5.25    2.36
   5 -10   9    6.01    2.47
  -5  10  -9    2.89    2.10
   5  10   9   10.68    2.51
  14   0 -10    1.00    4.81
 -14   0  10    4.24    1.52
 -13   0  10    9.58    1.99
  13   0 -10    4.75    3.86
 -12   0  10   -1.24    2.77
 -12   0  10    5.30    1.52
  12   0 -10    3.02    3.48
  11   0 -10   -1.94    2.98
 -11   0  10    0.04    2.43
 -11   0  10    0.19    1.28
 -10   0  10    3.76    1.45
  10   0 -10    0.05    2.80
 -10   0  10    2.69    2.45
  -9   0  10   26.17    3.17
  -9   0  10   17.69    3.77
  -9   0  10   19.49    3.32
   9   0 -10   18.24    3.62
   8   0 -10   66.77    7.05
  -8   0  10   50.01    6.26
  -8   0  10   61.24    6.46
  -8   0  10   50.60    6.71
  -7   0  10    3.64    1.76
   7   0 -10    5.20    2.10
  -7   0  10    2.23    1.33
  -7   0  10    5.98    1.60
  -6   0  10    1.53    1.14
  -6   0  10    0.16    1.16
  -6   0  10   -1.30    0.92
   6   0 -10    1.50    1.45
   5   0 -10   78.15    7.39
  -5   0  10   70.84    7.46
  -5   0  10   58.36    7.45
  -5   0  10   78.22    7.42
   5   0 -10   66.90    7.57
  -4   0  10  108.09   10.89
   4   0 -10  114.55   10.90
  -4   0  10  102.52   11.00
  -4   0  10  103.97   10.93
  -3   0  10  197.97   19.29
  -3   0  10  188.61   19.30
  -3   0  10  179.80   19.37
   3   0 -10  205.31   19.32
  -2   0  10   65.52    7.03
  -2   0  10   65.28    6.96
   2   0 -10   71.47    6.98
   2   0 -10   70.39    6.96
  -2   0  10   66.86    6.97
  -2   0  10   68.52    6.98
  -1   0  10   -0.25    0.59
   1   0 -10    0.55    0.70
  -1   0  10   -0.74    0.63
   1   0 -10    0.40    0.48
   1   0 -10    0.06    0.44
  -1   0  10    0.00    0.68
  -1   0  10    0.05    0.50
  -1   0  10    0.52    0.53
   1   0 -10    0.53    0.74
   0   0  10   24.01    2.55
   0   0  10   21.17    2.46
   0   0  10   20.42    2.57
   0   0  10   23.24    2.57
   0   0 -10   25.05    2.47
   0   0 -10   17.95    2.50
   0   0 -10   23.80    2.52
   0   0 -10   22.55    2.51
   1   0  10   80.17    7.59
  -1   0 -10   77.08    7.57
  -1   0 -10   74.97    7.57
   1   0  10   65.55    7.58
  -1   0 -10   72.89    7.54
   2   0  10   57.64    6.38
  -2   0 -10   64.88    6.18
   2   0  10   57.21    6.20
   2   0  10   49.48    6.23
  -2   0 -10   62.20    6.19
   2   0  10   64.71    6.22
  -2   0 -10   66.83    6.22
   3   0  10   27.95    3.74
   3   0  10   29.42    3.83
  -3   0 -10   32.71    3.53
  -3   0 -10   37.10    3.59
   3   0  10   28.59    3.50
  -3   0 -10   36.85    3.49
   3   0  10   34.30    3.55
   4   0  10    6.89    1.75
  -4   0 -10    5.84    1.08
   4   0  10    4.02    0.92
   4   0  10    4.92    1.57
   4   0  10    4.70    1.53
  -4   0 -10    4.67    0.90
   5   0  10   55.66    6.95
  -5   0 -10   62.98    6.46
  -5   0 -10   62.39    6.41
   5   0  10   66.22    6.96
   6   0  10   48.51    6.20
  -6   0 -10   54.10    5.49
  -6   0 -10   52.74    5.63
   6   0  10   52.25    6.24
  -7   0 -10   25.00    3.00
  -7   0 -10   26.44    3.33
   7   0  10   27.75    4.15
   7   0  10   29.16    4.25
  -8   0 -10   17.64    2.56
   8   0  10   16.30    3.34
  -8   0 -10   14.35    2.03
   8   0  10   15.60    3.20
   9   0  10   -0.85    2.39
   9   0  10   -0.15    1.74
  -9   0 -10    0.30    0.65
  -9   0 -10   -2.54    1.60
 -10   0 -10   10.12    1.69
  10   0  10   13.15    3.93
  10   0  10   10.45    2.87
 -11   0 -10    6.88    1.51
  11   0  10    7.43    2.71
  11   0  10    7.45    3.78
  12   0  10    1.76    2.22
 -12   0 -10    1.70    1.06
  12   0  10   -0.37    3.53
  13   0  10    1.36    2.36
 -13   0 -10   -0.15    0.98
  13   0  10   -2.41    3.98
  14   0  10   -4.12    4.17
  14   0  10   -1.38    2.38
  13  -1 -10   -4.34    3.55
 -13  -1  10    1.76    1.44
 -13   1  10    1.06    3.25
 -12  -1  10    4.18    1.66
  12  -1 -10    5.13    3.54
 -12   1  10    4.72    1.56
 -12   1  10    5.61    3.19
  11  -1 -10    8.96    3.62
 -11  -1  10   12.84    2.27
 -11   1  10    6.95    3.18
 -11   1  10   11.39    2.14
 -10  -1  10    1.77    4.18
 -10  -1  10   10.28    2.14
[truncated: 216,530 more chars]
