# Supplementary material for: Crystal structure of di-μ-chlorido-bis(chlorido­{N 1-phenyl-N 4-[(pyridin-2-yl-κN)methyl­idene]benzene-1,4-di­amine-κN 4}mercury(II))
Source: Acta Crystallogr E Crystallogr Commun. 2015 Aug 29;71(Pt 9):m175–6. doi: 10.1107/S2056989015015790 (PMC4555402; doi:10.1107/S2056989015015790)
Supplement: Supplementary file 2 [file e-71-0m175-Isup2.hkl]

data_I                                                                          
_shelx_title ' HG-L2_0M IN P2(1)/C'                                             
_shelx_refln_list_code          4                                               
_shelx_F_calc_maximum      357.86                                               
_exptl_crystal_F_000      1032.00                                               
_reflns_d_resolution_high  0.7455                                               
                                                                                
loop_                                                                           
 _space_group_symop_operation_xyz                                               
 'x, y, z'                                                                      
 '-x, y+1/2, -z+1/2'                                                            
 '-x, -y, -z'                                                                   
 'x, -y-1/2, z-1/2'                                                             
                                                                                
_cell_length_a    11.7507                                                       
_cell_length_b     8.9026                                                       
_cell_length_c    17.0501                                                       
_cell_angle_alpha  90.000                                                       
_cell_angle_beta   90.194                                                       
_cell_angle_gamma  90.000                                                       
                                                                                
_shelx_F_squared_multiplier     1.000                                           
                                                                                
loop_                                                                           
 _refln_index_h                                                                 
 _refln_index_k                                                                 
 _refln_index_l                                                                 
 _refln_F_squared_calc                                                          
 _refln_F_squared_meas                                                          
 _refln_F_squared_sigma                                                         
 _refln_observed_status                                                         
   2   0   0      14800.22      12574.50      1652.43 o                         
   3   0   0        197.76        302.96        76.03 o                         
   4   0   0      13007.66      12550.85       760.02 o                         
   5   0   0      52679.80      50786.93      2532.70 o                         
   6   0   0      14006.58      13675.13       711.18 o                         
   7   0   0       3568.12       3877.72       215.25 o                         
   8   0   0       5708.99       5915.91       350.99 o                         
   9   0   0       8357.16       9170.78       531.01 o                         
  10   0   0      12928.38      14985.41       926.76 o                         
  11   0   0       5810.66       7507.65       561.08 o                         
  12   0   0        303.05        292.40       108.82 o                         
  13   0   0        217.68        113.26       160.29 o                         
  14   0   0        500.14        707.08       222.50 o                         
  15   0   0        692.41        304.18       687.83 o                         
   1   1   0      30529.46      34143.66      2496.82 o                         
   2   1   0      32385.58      36139.34      1594.65 o                         
   3   1   0      32332.72      32695.00      1146.80 o                         
   4   1   0      17876.46      17162.21       707.70 o                         
   5   1   0        341.15        307.06        53.97 o                         
   6   1   0      16035.82      16733.12       653.01 o                         
   7   1   0      13548.66      13208.03       459.48 o                         
   8   1   0      10471.09      10573.65       436.51 o                         
   9   1   0       2013.79       2167.48       160.23 o                         
  10   1   0         49.86         67.70       115.59 o                         
  11   1   0       2088.21       2273.29       281.28 o                         
  12   1   0       2377.11       2371.80       196.52 o                         
  13   1   0       1196.76       1148.23       151.82 o                         
  14   1   0        133.83        -14.85       215.57 o                         
  15   1   0          1.72        154.14       146.59 o                         
   0   2   0        435.14        731.67        94.54 o                         
   1   2   0      17626.71      22971.07      1312.64 o                         
   2   2   0       4826.36       5021.50       197.34 o                         
   3   2   0       3087.19       3582.80       140.89 o                         
   4   2   0      14685.30      15235.59       512.54 o                         
   5   2   0       5365.22       5148.65       191.51 o                         
   6   2   0       3555.73       3077.67       137.95 o                         
   7   2   0       1626.50       1632.51       117.30 o                         
   8   2   0        639.81        682.74        79.71 o                         
   9   2   0       4010.92       4316.10       257.00 o                         
  10   2   0       2481.41       2799.17       195.44 o                         
  11   2   0        529.61        493.80       125.13 o                         
  12   2   0         27.38        290.87       162.13 o                         
  13   2   0         98.95         76.42       122.22 o                         
  14   2   0        606.60        474.10       299.81 o                         
  15   2   0        249.51         98.70       240.68 o                         
   1   3   0      10426.64      11620.92       828.05 o                         
   2   3   0       1736.99       1961.63       101.20 o                         
   3   3   0        599.39        641.62        46.22 o                         
   4   3   0       1105.09       1300.38        68.39 o                         
   5   3   0        536.04        640.29        70.87 o                         
   6   3   0         60.09         65.17        41.74 o                         
   7   3   0        385.66        260.29        55.31 o                         
   8   3   0       1458.87       1361.18       108.08 o                         
   9   3   0         88.77        119.21        71.92 o                         
  10   3   0         63.60        198.03       100.24 o                         
  11   3   0        135.79        251.22       175.28 o                         
  12   3   0         39.39         37.22       222.09 o                         
  13   3   0          0.37       -122.11       122.11 o                         
  14   3   0          3.02       -181.99       282.74 o                         
  15   3   0         35.66        -88.96       251.56 o                         
   0   4   0      12661.55      12520.19       983.10 o                         
   1   4   0       3030.38       2774.88       152.21 o                         
   2   4   0       2498.52       2860.50       158.89 o                         
   3   4   0        108.82        172.58        32.06 o                         
   4   4   0        443.40        443.67        43.00 o                         
   5   4   0       2055.40       2235.97       114.58 o                         
   6   4   0        178.24        134.95        45.08 o                         
   7   4   0        498.43        465.90       122.10 o                         
   8   4   0        190.25        334.65        77.41 o                         
   9   4   0       1895.02       2173.68       157.89 o                         
  10   4   0       1561.93       1502.44       152.24 o                         
  11   4   0        401.37        411.10       113.71 o                         
  12   4   0         57.34        -59.95       177.50 o                         
  13   4   0          7.76        -52.50       209.24 o                         
  14   4   0         22.33          2.62       236.13 o                         
   1   5   0       2026.51       2076.81       173.05 o                         
   2   5   0      22702.70      22445.59      1119.25 o                         
   3   5   0      19752.36      19367.18       870.47 o                         
   4   5   0       2188.88       2186.00       112.00 o                         
   5   5   0         70.11        154.65        50.65 o                         
   6   5   0       2261.12       2394.19       150.36 o                         
   7   5   0       5628.01       6034.44       325.90 o                         
   8   5   0       6978.73       7258.70       391.59 o                         
   9   5   0        604.08        515.14       143.53 o                         
  10   5   0        436.17        473.92       163.55 o                         
  11   5   0        627.78        595.97       202.33 o                         
  12   5   0        890.39        798.27       218.28 o                         
  13   5   0        863.78       1094.90       261.72 o                         
  14   5   0        120.16        119.03       160.73 o                         
   0   6   0      15114.02      15627.52      1125.33 o                         
   1   6   0      10730.94      10485.41       538.12 o                         
   2   6   0       1523.13       1463.01       135.67 o                         
   3   6   0       2694.36       2554.69       166.86 o                         
   4   6   0      10892.99      11074.42       469.58 o                         
   5   6   0      10661.19      10897.97       431.31 o                         
   6   6   0       6968.26       7088.89       322.54 o                         
   7   6   0       1392.51       1206.36       110.69 o                         
   8   6   0        611.48        455.24       104.22 o                         
   9   6   0       2722.71       2394.23       204.54 o                         
  10   6   0       2017.93       2297.69       210.65 o                         
  11   6   0        654.09        534.86       149.03 o                         
  12   6   0         34.24        441.06       177.56 o                         
  13   6   0         92.65        244.84       153.74 o                         
   1   7   0       4698.65       4758.35       270.22 o                         
   2   7   0       7230.05       7311.52       391.40 o                         
   3   7   0       7372.44       7360.64       394.42 o                         
   4   7   0       2411.25       2474.20       153.39 o                         
   5   7   0          0.87         32.54        52.00 o                         
   6   7   0       3166.92       3296.47       170.76 o                         
   7   7   0       3886.51       3702.52       281.27 o                         
   8   7   0       2921.03       2689.13       234.25 o                         
   9   7   0        582.74        393.06       122.66 o                         
  10   7   0          5.24        -67.73       109.06 o                         
  11   7   0        397.76        104.88       153.86 o                         
  12   7   0        551.69        237.42       147.67 o                         
   0   8   0       3358.85       3133.91       652.20 o                         
   1   8   0        987.98        866.92       103.60 o                         
   2   8   0         18.74         53.66        73.17 o                         
   3   8   0        622.66        651.01       109.91 o                         
   4   8   0       2069.67       2334.20       164.01 o                         
   5   8   0       2666.97       2852.53       191.96 o                         
   6   8   0        471.76        444.97       132.20 o                         
   7   8   0         37.82         83.22        84.45 o                         
   8   8   0        131.92         28.11        95.95 o                         
   9   8   0         49.87        -99.20        99.20 o                         
  10   8   0        362.98         47.50       133.89 o                         
  11   8   0        165.94         -3.73       136.34 o                         
   1   9   0         37.74         77.60        95.34 o                         
   2   9   0        317.28        318.98       106.60 o                         
   3   9   0         18.22        -69.94        69.94 o                         
   4   9   0        164.37         78.70        84.89 o                         
   5   9   0         21.75        235.88       254.17 o                         
   6   9   0        147.77        487.03       142.88 o                         
   7   9   0        110.33        143.65       143.22 o                         
   8   9   0         67.53        100.35       157.41 o                         
   9   9   0         28.26        -61.42       168.96 o                         
  10   9   0          0.06         12.08       135.27 o                         
   0  10   0        271.59        224.71       164.42 o                         
   1  10   0         15.20         80.38       115.09 o                         
   2  10   0         31.23        -41.30        94.95 o                         
   3  10   0         19.56        -24.66       123.32 o                         
   4  10   0        114.14        108.24       143.87 o                         
   5  10   0        361.17        143.87       169.90 o                         
   6  10   0         19.55         45.22       167.16 o                         
   7  10   0          4.16        -12.33       179.49 o                         
   8  10   0          2.43         91.80       195.94 o                         
   1  11   0        319.82        225.98       123.86 o                         
   2  11   0        485.10        327.47       184.97 o                         
   3  11   0        336.65        411.05       189.08 o                         
   4  11   0        143.52        295.96       179.49 o                         
   5  11   0         21.90         49.33       165.79 o                         
 -15   1   1         74.99       -147.79       201.57 o                         
 -14   1   1         83.08        -56.80       179.97 o                         
 -13   1   1        391.43        311.90       205.28 o                         
 -12   1   1         12.74         31.25        86.78 o                         
 -11   1   1       1765.49       2236.92       223.96 o                         
 -10   1   1       1607.76       1760.29       146.58 o                         
  -9   1   1       1111.42       1337.58       122.38 o                         
  -8   1   1       1451.89       1804.92       136.14 o                         
  -7   1   1        841.09        882.30        83.49 o                         
  -6   1   1       2309.92       1990.30       121.29 o                         
  -5   1   1      13196.02      12982.02       600.12 o                         
  -4   1   1        550.03        558.09        44.26 o                         
  -3   1   1        697.71        760.75        66.06 o                         
  -2   1   1       8204.44       9105.00       344.93 o                         
  -1   1   1      19488.31      19692.21      1128.59 o                         
   0   1   1       6262.38       7327.70       734.41 o                         
   1   1   1      10942.51      14912.43       856.20 o                         
   2   1   1        932.78       1064.23        53.54 o                         
   3   1   1        147.21        156.69        42.40 o                         
   4   1   1       2940.98       2806.45       131.13 o                         
   5   1   1       9908.02       9358.99       350.42 o                         
   6   1   1       2308.08       2539.37       125.82 o                         
   7   1   1        598.47        644.74        71.55 o                         
   8   1   1        602.32        744.44       104.68 o                         
   9   1   1       2692.20       2899.08       188.37 o                         
  10   1   1       3560.93       4019.39       276.25 o                         
  11   1   1       1123.17       1062.42       165.01 o                         
  12   1   1          2.74         45.89       110.78 o                         
  13   1   1        173.66        260.31       113.86 o                         
  14   1   1         69.63         61.29       166.22 o                         
  15   1   1         65.77         97.35       124.50 o                         
 -15   2   1         34.13       -146.63       398.70 o                         
 -14   2   1        505.60        623.28       149.36 o                         
 -13   2   1       1426.58       1136.42       176.98 o                         
 -12   2   1       4584.87       4907.01       687.05 o                         
 -11   2   1       1602.25       1755.28       163.49 o                         
 -10   2   1         24.90        141.61        77.56 o                         
  -9   2   1       1942.40       2205.76       142.65 o                         
  -8   2   1       6027.45       6126.46       257.87 o                         
  -7   2   1       7530.11       7136.23       283.95 o                         
  -6   2   1        787.41        714.74        84.38 o                         
  -5   2   1       5974.39       5930.35       217.00 o                         
  -4   2   1      40928.19      42352.34      1400.26 o                         
  -3   2   1      34838.80      35992.13      1256.54 o                         
  -2   2   1      48910.75      47581.70      1910.72 o                         
  -1   2   1      12625.39      15227.28       751.70 o                         
   0   2   1       8367.03       9692.20       712.21 o                         
   1   2   1      49690.46      61918.84      3532.92 o                         
   2   2   1      19197.10      20947.03       691.73 o                         
   3   2   1      22499.12      24868.48       820.56 o                         
   4   2   1       3091.88       3053.02       113.61 o                         
   5   2   1       2341.11       2446.52       111.72 o                         
   6   2   1      23449.74      23471.01       794.36 o                         
   7   2   1      21549.93      22545.44       816.09 o                         
   8   2   1       5026.57       5276.32       234.22 o                         
   9   2   1       1472.91       1624.39       127.75 o                         
  10   2   1        492.52        554.87       100.99 o                         
  11   2   1       2817.15       2953.85       226.21 o                         
  12   2   1       2208.01       2280.63       329.05 o                         
  13   2   1        523.17        491.67       262.59 o                         
  14   2   1         34.30          4.28       132.31 o                         
  15   2   1         26.41        -48.93       352.03 o                         
 -15   3   1        524.10        351.04       174.43 o                         
 -14   3   1        521.59        381.08       315.04 o                         
 -13   3   1          9.75       -145.96       222.69 o                         
 -12   3   1       1123.47       1212.27       240.78 o                         
 -11   3   1       2635.74       2518.76       273.45 o                         
 -10   3   1       6504.07       6789.54       526.06 o                         
  -9   3   1       7177.93       6774.98       338.15 o                         
  -8   3   1       1036.20       1067.56        94.43 o                         
  -7   3   1       4182.05       4686.21       208.74 o                         
  -6   3   1      15151.73      15214.99       524.24 o                         
  -5   3   1      26242.07      25671.82       816.27 o                         
  -4   3   1      25796.40      26015.94       868.77 o                         
  -3   3   1        848.85        989.64        58.14 o                         
  -2   3   1      22957.25      24227.66      1197.52 o                         
  -1   3   1      69833.59      74464.20      5190.18 o                         
   0   3   1      47293.10      53273.54      3663.00 o                         
   1   3   1      67022.44      74310.44      3854.69 o                         
   2   3   1        898.90        920.65        57.10 o                         
   3   3   1      14962.33      16470.13       552.88 o                         
   4   3   1      31088.36      31716.16      1001.48 o                         
   5   3   1      16252.11      16062.41       519.61 o                         
   6   3   1       9772.29       9877.20       349.12 o                         
   7   3   1        153.29        127.34        51.34 o                         
   8   3   1       8204.95       9146.82       361.75 o                         
   9   3   1      10633.61      11257.41       444.66 o                         
  10   3   1       5143.80       5649.78       351.52 o                         
  11   3   1       1356.36       1263.55       238.71 o                         
  12   3   1         17.43        104.94       130.34 o                         
  13   3   1        529.25        364.91       263.23 o                         
  14   3   1       1100.15        765.57       186.26 o                         
  15   3   1        427.38        381.79       184.91 o                         
 -14   4   1        297.40        185.57       154.96 o                         
 -13   4   1       1295.06       1226.03       367.65 o                         
 -12   4   1        590.08        331.48       208.69 o                         
 -11   4   1        798.98        740.33       147.67 o                         
 -10   4   1          6.10       -108.01       108.01 o                         
  -9   4   1       3767.49       3951.69       269.47 o                         
  -8   4   1       8705.29       8599.97       399.07 o                         
  -7   4   1       9187.65       8870.45       401.27 o                         
  -6   4   1       1514.79       1564.21        94.98 o                         
  -5   4   1         33.98         31.11        30.38 o                         
  -4   4   1      10116.15       9714.14       334.70 o                         
  -3   4   1      41225.88      39948.65      1620.86 o                         
  -2   4   1      22074.70      23434.22      1650.45 o                         
  -1   4   1       4518.49       4820.55       272.52 o                         
   0   4   1       1798.36       1644.23       100.49 o                         
   1   4   1      16255.93      17393.63       866.63 o                         
   2   4   1      45222.46      45752.26      2266.44 o                         
   3   4   1      21461.57      21631.13       885.85 o                         
   4   4   1       1055.67       1115.95        61.56 o                         
   5   4   1       3962.07       4085.64       151.48 o                         
   6   4   1       3696.39       3731.43       159.99 o                         
   7   4   1      11729.10      11118.83       454.06 o                         
   8   4   1       3759.87       3906.42       224.15 o                         
   9   4   1         78.83        117.79        74.55 o                         
  10   4   1        512.04        593.31       104.74 o                         
  11   4   1       1443.92       1547.31       166.08 o                         
  12   4   1       1372.73       1477.88       213.89 o                         
  13   4   1        815.41        759.89       191.01 o                         
  14   4   1        164.72         89.71       226.05 o                         
 -14   5   1         84.52         73.77       205.28 o                         
 -13   5   1         26.47        431.79       152.58 o                         
 -12   5   1         50.80        236.27       132.87 o                         
 -11   5   1        374.21        388.05       126.23 o                         
 -10   5   1        917.86        921.32       145.69 o                         
  -9   5   1       1364.25       1135.90       150.74 o                         
  -8   5   1          8.41        -13.32        86.15 o                         
  -7   5   1        316.93        191.18        60.69 o                         
  -6   5   1       2878.52       2793.71       146.74 o                         
  -5   5   1       8278.75       8014.22       347.65 o                         
  -4   5   1       6342.49       6266.18       270.22 o                         
  -3   5   1       1600.51       1858.56       128.94 o                         
  -2   5   1       1183.16       1278.95       127.16 o                         
  -1   5   1       5511.04       5534.44       286.61 o                         
   0   5   1       4326.22       4314.63       234.63 o                         
   1   5   1        617.82        565.16        60.60 o                         
   2   5   1        139.00        220.79        49.24 o                         
   3   5   1       5335.21       6184.41       266.51 o                         
   4   5   1      10487.94      10598.68       414.07 o                         
   5   5   1       9223.40       9344.48       401.88 o                         
   6   5   1       3894.00       4035.74       212.50 o                         
   7   5   1         90.38         16.72        56.92 o                         
   8   5   1         59.29        144.32        95.42 o                         
   9   5   1       1215.67       1397.16       144.19 o                         
  10   5   1        713.52        754.71       145.69 o                         
  11   5   1        131.37         90.05       126.73 o                         
  12   5   1         33.87        100.75       148.08 o                         
  13   5   1        273.49        178.59       163.83 o                         
  14   5   1        166.53         80.30       209.83 o                         
 -13   6   1          3.04        208.67       151.21 o                         
 -12   6   1         63.07        336.95       146.80 o                         
 -11   6   1          0.88        114.57       121.27 o                         
 -10   6   1        211.08        199.10       113.91 o                         
  -9   6   1         67.31         18.17        94.36 o                         
  -8   6   1         78.98         53.60        85.26 o                         
  -7   6   1        490.29        464.90       141.72 o                         
  -6   6   1          6.56        290.21        85.97 o                         
  -5   6   1        122.24        222.01        90.61 o                         
  -4   6   1         86.82        124.05        35.93 o                         
  -3   6   1        274.05        146.29        64.79 o                         
  -2   6   1         26.49         71.23        80.69 o                         
  -1   6   1        500.15        615.38        71.91 o                         
   0   6   1        342.70        289.27        56.05 o                         
   1   6   1        633.27        564.21        81.68 o                         
   2   6   1         23.19        -44.87        52.21 o                         
   3   6   1        433.42        440.49        59.68 o                         
   4   6   1        753.22        808.21        79.76 o                         
   5   6   1          3.05        170.71        64.52 o                         
   6   6   1       1328.99       1421.42       108.73 o                         
   7   6   1         25.49          6.96        54.67 o                         
   8   6   1         55.85         20.97        63.06 o                         
   9   6   1         30.01         -2.98        94.17 o                         
  10   6   1          0.10        183.08       108.77 o                         
  11   6   1         97.79        186.66       127.67 o                         
  12   6   1         42.94        253.80       135.68 o                         
  13   6   1          3.46        -10.75       225.26 o                         
 -12   7   1         47.68        -29.31       131.03 o                         
 -11   7   1         65.26       -122.36       122.36 o                         
 -10   7   1        214.44        148.91       125.76 o                         
  -9   7   1        344.38        275.66       116.29 o                         
  -8   7   1          5.58        145.69        93.57 o                         
  -7   7   1        132.13        252.97       191.64 o                         
  -6   7   1         28.28         84.68        66.85 o                         
  -5   7   1         63.91         57.05        55.67 o                         
  -4   7   1        464.64        404.82       103.23 o                         
  -3   7   1         17.62         41.45        65.64 o                         
  -2   7   1       2257.66       2106.90       152.50 o                         
  -1   7   1       1590.43       1496.24       145.54 o                         
   0   7   1        999.80        944.55        97.10 o                         
   1   7   1       2678.30       2502.13       171.34 o                         
   2   7   1        311.53        314.91        68.40 o                         
   3   7   1        449.71        559.98        78.55 o                         
   4   7   1       1031.09       1093.05        91.23 o                         
   5   7   1         29.03          2.81        52.69 o                         
   6   7   1         13.25        199.85        57.36 o                         
   7   7   1         97.44        225.94        62.26 o                         
   8   7   1        684.81        724.22       119.43 o                         
   9   7   1        406.00        296.34       109.43 o                         
  10   7   1        195.66        181.10       126.72 o                         
  11   7   1         64.33        105.20       141.32 o                         
  12   7   1         20.97         60.93       141.00 o                         
 -11   8   1         55.06        132.15       138.14 o                         
 -10   8   1         50.46         26.19       113.77 o                         
  -9   8   1        439.06        451.08       159.12 o                         
  -8   8   1       1291.92       1174.94       200.34 o                         
  -7   8   1       1678.78       1696.20       324.26 o                         
  -6   8   1        805.50        958.46       168.37 o                         
  -5   8   1          3.25        124.34        97.00 o                         
  -4   8   1       1636.34       1740.94       148.87 o                         
  -3   8   1       1673.87       1547.42       160.78 o                         
  -2   8   1       2396.14       2220.47       231.37 o                         
  -1   8   1        673.82        558.93        99.48 o                         
   0   8   1        412.75        307.95        79.16 o                         
   1   8   1       3817.58       3438.09       383.75 o                         
   2   8   1       4023.11       3911.61       277.04 o                         
   3   8   1       1912.15       1920.38       138.48 o                         
   4   8   1       1007.15       1025.26        95.98 o                         
   5   8   1         60.34        217.71        75.04 o                         
   6   8   1       2393.19       2613.72       220.11 o                         
   7   8   1       1677.17       1657.51       334.81 o                         
   8   8   1        534.52        549.32       168.14 o                         
   9   8   1        331.97        245.76       116.79 o                         
  10   8   1         34.66         10.93       121.99 o                         
  11   8   1        344.43         48.75       133.34 o                         
 -10   9   1        426.56        280.25       128.41 o                         
  -9   9   1        251.11        243.21       182.94 o                         
  -8   9   1         28.16        130.39       155.79 o                         
  -7   9   1        615.52        649.41       171.62 o                         
  -6   9   1       2997.51       3294.24       371.96 o                         
  -5   9   1       3293.44       3568.40       380.87 o                         
  -4   9   1       1083.37       1459.24       353.51 o                         
  -3   9   1         50.05        136.95        95.21 o                         
  -2   9   1        247.20        201.36       103.36 o                         
  -1   9   1       2545.59       2278.92       251.99 o                         
   0   9   1       3673.79       2664.76       273.21 o                         
   1   9   1        452.35        260.13       105.53 o                         
   2   9   1        238.11        209.59       102.03 o                         
   3   9   1        801.34        814.66       192.02 o                         
   4   9   1       2423.66       2847.90       359.28 o                         
   5   9   1       3676.67       3569.41       295.79 o                         
   6   9   1       1138.48        985.16       254.85 o                         
   7   9   1         26.97       -119.21       154.83 o                         
   8   9   1         83.70         69.88       205.53 o                         
   9   9   1        586.59       -119.21       243.89 o                         
  10   9   1        429.73         36.57       141.32 o                         
  -8  10   1        578.10        301.44       228.82 o                         
  -7  10   1       1216.08        739.89       265.81 o                         
  -6  10   1        209.46        119.21       172.64 o                         
  -5  10   1          1.87       -138.39       138.39 o                         
  -4  10   1        414.93        487.78       180.86 o                         
  -3  10   1       1246.39       1283.85       275.41 o                         
  -2  10   1       1094.55        763.19       226.08 o                         
  -1  10   1        321.96        308.20       177.44 o                         
   0  10   1        121.51         86.36       124.69 o                         
   1  10   1        973.81        590.90       145.14 o                         
   2  10   1       1554.32       1451.33       245.26 o                         
   3  10   1       1589.30       1114.21       154.63 o                         
   4  10   1        315.83        200.05       154.83 o                         
   5  10   1         34.81        160.31       154.83 o                         
   6  10   1        556.12        245.26       200.05 o                         
   7  10   1        635.62        554.92       231.56 o                         
   8  10   1        464.28        417.90       234.30 o                         
  -5  11   1        239.04        -64.40       160.31 o                         
  -4  11   1        359.52        245.26       176.75 o                         
  -3  11   1         19.32        -45.22       157.57 o                         
  -2  11   1        157.57        100.02       175.38 o                         
  -1  11   1        436.34        158.94       172.64 o                         
   0  11   1        215.26        154.26       121.26 o                         
   1  11   1        184.68        -37.21       116.54 o                         
   2  11   1         34.12          1.72       113.91 o                         
   3  11   1        266.91        -75.36       134.28 o                         
   4  11   1        511.30        121.95       161.68 o                         
   5  11   1        204.35        -94.54       147.98 o                         
 -15   0   2        517.99        353.51       661.79 o                         
 -14   0   2        594.88        555.38       399.41 o                         
 -13   0   2         10.06         59.51       130.55 o                         
 -12   0   2        492.66        640.33       179.35 o                         
 -11   0   2       6703.56       8875.75       594.00 o                         
 -10   0   2       5894.61       6931.31       476.95 o                         
  -9   0   2       2218.21       2070.86       204.24 o                         
  -8   0   2         74.68        114.86        70.38 o                         
  -7   0   2       5972.98       6495.49       299.76 o                         
  -6   0   2      59170.08      62425.72      2536.33 o                         
  -5   0   2      34055.64      32630.51      1462.94 o                         
  -4   0   2       9240.44       9466.45       393.81 o                         
  -3   0   2       1257.24       1187.27        71.00 o                         
  -2   0   2      20971.56      18503.11      1055.02 o                         
  -1   0   2      78481.75      78886.04      5504.58 o                         
   0   0   2      87346.52      76257.66      3754.11 o                         
   1   0   2      26505.64      26672.77      1532.04 o                         
   2   0   2      11039.26      11431.16       507.67 o                         
   3   0   2       2052.82       1986.23       119.29 o                         
   4   0   2      41750.07      40013.23      1992.50 o                         
   5   0   2      30549.88      28289.63      1420.86 o                         
   6   0   2       1974.20       1869.34       172.38 o                         
   7   0   2       6544.89       6456.52       368.57 o                         
   8   0   2      14296.62      13500.69       839.75 o                         
   9   0   2      12031.10      11180.78       721.84 o                         
  10   0   2      10716.79      11255.00       727.75 o                         
  11   0   2       1550.84       1676.00       174.03 o                         
  12   0   2        339.42        256.22       244.48 o                         
  13   0   2        592.82        519.15       259.04 o                         
  14   0   2        625.43        509.86       169.84 o                         
  15   0   2        530.22        760.64       283.22 o                         
 -15   1   2        140.71        -20.09       238.77 o                         
 -14   1   2        722.04        519.63       350.00 o                         
 -13   1   2       1942.21       2060.36       214.14 o                         
 -12   1   2       2203.69       2108.50       214.78 o                         
 -11   1   2        376.97        313.91       108.97 o                         
 -10   1   2        700.38        860.44        94.03 o                         
  -9   1   2       4793.86       5669.17       250.63 o                         
  -8   1   2      10383.42      11061.32       398.92 o                         
  -7   1   2      11056.03      10944.55       389.61 o                         
  -6   1   2        990.92        843.74        63.83 o                         
  -5   1   2       4288.80       3812.99       148.03 o                         
  -4   1   2      31294.94      31286.36      1179.61 o                         
  -3   1   2      62638.89      65500.01      2890.76 o                         
  -2   1   2      54747.43      55550.83      2457.17 o                         
  -1   1   2       3712.76       4059.39       206.55 o                         
   0   1   2      28986.88      31129.01      3082.89 o                         
   1   1   2      36158.63      38903.69      1557.94 o                         
   2   1   2     103296.80     109900.98      3827.66 o                         
   3   1   2      11460.43      11307.09       402.44 o                         
   4   1   2         52.93         38.72        41.24 o                         
   5   1   2      13129.58      13596.87       530.60 o                         
   6   1   2      23059.21      22593.03       808.36 o                         
   7   1   2      14130.51      13698.79       505.52 o                         
   8   1   2       5917.53       6076.42       276.83 o                         
   9   1   2         19.12        232.87        92.02 o                         
  10   1   2       1183.13       1310.56       130.63 o                         
  11   1   2       3403.82       3425.18       224.96 o                         
  12   1   2       2195.70       1804.35       247.98 o                         
  13   1   2        482.90        459.01       147.02 o                         
  14   1   2          0.01       -148.27       230.22 o                         
  15   1   2        168.89        -11.25       177.79 o                         
 -15   2   2        255.49         95.91       424.68 o                         
 -14   2   2        136.99         58.97       209.44 o                         
 -13   2   2          2.75         83.74       124.79 o                         
 -12   2   2         33.34        105.46       179.38 o                         
 -11   2   2        403.44        445.10       113.09 o                         
 -10   2   2       2067.31       2272.04       180.05 o                         
  -9   2   2       1289.80       1267.36       108.13 o                         
  -8   2   2        245.20        170.03        60.03 o                         
  -7   2   2       2667.30       2619.52       140.78 o                         
  -6   2   2       4388.56       3890.05       161.50 o                         
  -5   2   2       6695.57       6352.35       231.26 o                         
  -4   2   2       9484.68      10008.10       362.28 o                         
  -3   2   2        810.69        749.11        45.99 o                         
  -2   2   2       9348.34       9658.73       436.64 o                         
  -1   2   2       9081.68       8783.20       509.95 o                         
   0   2   2      11823.65      11967.72       682.95 o                         
   1   2   2       3692.11       4293.34       220.42 o                         
   2   2   2      11239.03      13275.94       440.25 o                         
   3   2   2      12399.69      14047.83       465.56 o                         
   4   2   2      10533.44      11237.88       365.35 o                         
   5   2   2       6243.09       5814.54       214.73 o                         
   6   2   2       1715.52       1580.02       117.54 o                         
   7   2   2        300.52        330.67        60.29 o                         
   8   2   2       3545.00       4054.07       221.57 o                         
   9   2   2       3239.40       3436.94       220.98 o                         
  10   2   2       1064.82        881.68       121.33 o                         
  11   2   2        180.70        331.23       119.79 o                         
  12   2   2         10.88         84.34       100.01 o                         
  13   2   2        242.67         60.41       164.84 o                         
  14   2   2        237.16          0.65       160.58 o                         
  15   2   2         30.97        -25.79       197.84 o                         
 -15   3   2         23.25         -9.39       188.08 o                         
 -14   3   2         28.24        -88.97       267.38 o                         
 -13   3   2          5.45         -2.81       282.41 o                         
 -12   3   2          1.55         -9.63       156.34 o                         
 -11   3   2         23.81        -58.39       136.11 o                         
 -10   3   2          8.68        -67.88        94.81 o                         
  -9   3   2        681.46        575.01       117.72 o                         
  -8   3   2       1839.05       1701.85       128.34 o                         
  -7   3   2         26.41         51.76        51.78 o                         
  -6   3   2        352.84        322.20        54.15 o                         
  -5   3   2          3.57        -41.06        41.06 o                         
  -4   3   2          1.83        -19.96        37.82 o                         
  -3   3   2         25.42         23.49        25.40 o                         
  -2   3   2       1415.91       1319.58       111.12 o                         
  -1   3   2       2326.60       2482.63       170.49 o                         
   0   3   2       2078.85       2045.39       165.64 o                         
   1   3   2       1026.87       1117.85        89.03 o                         
   2   3   2       2428.69       2870.28       126.27 o                         
   3   3   2       3895.73       3996.58       147.89 o                         
   4   3   2          8.12         -9.39        25.08 o                         
   5   3   2        779.96        785.16        54.00 o                         
   6   3   2        257.01        282.05        49.47 o                         
   7   3   2        363.92        286.12        77.90 o                         
   8   3   2        187.90        209.67        63.74 o                         
   9   3   2         17.49         33.90       153.86 o                         
  10   3   2        307.86        397.24       117.50 o                         
  11   3   2          8.53         89.46       102.06 o                         
  12   3   2         76.31        -70.88       107.75 o                         
  13   3   2         71.24         79.35       192.63 o                         
  14   3   2         42.77        100.43       155.84 o                         
  15   3   2         18.48        172.45       148.00 o                         
 -14   4   2         29.23          2.14       237.52 o                         
 -13   4   2          6.53       -122.91       122.91 o                         
 -12   4   2          8.90       -151.94       223.87 o                         
 -11   4   2        542.43        474.78       146.66 o                         
 -10   4   2        872.74        885.21       123.29 o                         
  -9   4   2        455.59        449.09        95.37 o                         
  -8   4   2        242.54        174.04        75.37 o                         
  -7   4   2        552.14        580.47        73.65 o                         
  -6   4   2       1450.28       1543.52       102.61 o                         
  -5   4   2       2918.19       3046.82       121.41 o                         
  -4   4   2       1690.79       1679.26        82.75 o                         
  -3   4   2       1355.44       1516.84        90.95 o                         
  -2   4   2       5786.90       6521.68       547.65 o                         
  -1   4   2      11942.43      11657.87       840.00 o                         
   0   4   2       5755.47       5879.76       466.10 o                         
   1   4   2       3559.99       3458.18       255.10 o                         
   2   4   2        493.13        583.82        53.57 o                         
   3   4   2       4226.84       4432.41       183.53 o                         
   4   4   2       3460.29       3557.87       131.34 o                         
   5   4   2       1646.67       1531.86        78.72 o                         
   6   4   2         12.91          1.30        39.58 o                         
   7   4   2        226.99        326.41        66.34 o                         
   8   4   2       1403.88       1500.74       121.77 o                         
   9   4   2       1725.69       1849.04       162.34 o                         
  10   4   2        855.32        850.48       112.39 o                         
  11   4   2        124.25        330.56       100.54 o                         
  12   4   2          1.31        213.39       138.41 o                         
  13   4   2         58.18        182.11       160.79 o                         
  14   4   2         50.07       -152.68       152.68 o                         
 -14   5   2        470.60        522.49       256.13 o                         
 -13   5   2        776.02       1065.63       288.52 o                         
 -12   5   2        776.47        593.52       251.18 o                         
 -11   5   2        385.97        241.07       125.65 o                         
 -10   5   2         13.11          4.97       104.05 o                         
  -9   5   2       1982.07       2083.06       191.63 o                         
  -8   5   2       5073.93       5067.93       298.32 o                         
  -7   5   2        933.07        957.43       117.36 o                         
  -6   5   2        155.57        136.47        50.38 o                         
  -5   5   2       2313.49       2212.25       114.37 o                         
  -4   5   2      13328.96      12759.03       579.55 o                         
  -3   5   2      24841.01      26953.57      1554.44 o                         
  -2   5   2       8390.59       8031.41       479.29 o                         
  -1   5   2        607.73        696.03       135.00 o                         
   0   5   2       1894.30       1871.74       173.08 o                         
   1   5   2        768.96        676.00       105.08 o                         
   2   5   2      19481.22      19485.90       978.30 o                         
   3   5   2       6139.61       5958.51       242.39 o                         
   4   5   2        577.24        720.53        70.29 o                         
   5   5   2       2715.42       3000.51       151.54 o                         
   6   5   2       4677.90       4795.18       221.88 o                         
   7   5   2       9604.45       9767.53       406.84 o                         
   8   5   2       6218.70       6155.40       314.20 o                         
   9   5   2         15.73         53.22       117.75 o                         
  10   5   2        458.43        512.94       121.67 o                         
  11   5   2        530.36        474.58       149.64 o                         
  12   5   2        778.23        872.23       164.39 o                         
  13   5   2        334.24        172.73       138.66 o                         
  14   5   2         50.56         97.93       255.12 o                         
 -13   6   2          1.58        131.32       141.33 o                         
 -12   6   2        564.54        501.81       159.16 o                         
 -11   6   2       1648.66       1319.66       190.51 o                         
 -10   6   2       2602.68       1937.93       217.63 o                         
  -9   6   2       1261.42        863.71       222.40 o                         
  -8   6   2          1.18        -44.61        84.54 o                         
  -7   6   2       3148.80       3128.83       401.53 o                         
  -6   6   2      10517.30      10599.24       565.11 o                         
  -5   6   2       8254.18       7583.23       330.75 o                         
  -4   6   2       2757.53       2893.88       180.21 o                         
  -3   6   2        253.14        240.17        65.00 o                         
  -2   6   2       7876.75       7013.28       535.71 o                         
  -1   6   2      16454.30      16963.37       993.58 o                         
   0   6   2      13989.91      14923.71       875.98 o                         
   1   6   2       2554.75       2551.83       161.00 o                         
   2   6   2        310.18        313.06        60.74 o                         
   3   6   2      10403.81      10344.91       442.96 o                         
   4   6   2      12502.19      12331.89       525.60 o                         
   5   6   2       8133.54       8038.90       331.15 o                         
   6   6   2       1489.98       1425.35       118.83 o                         
   7   6   2         38.73         55.96        66.44 o                         
   8   6   2       5145.68       4771.93       377.52 o                         
   9   6   2       3313.14       3754.03       351.01 o                         
  10   6   2       1384.99       1262.73       214.99 o                         
  11   6   2        101.36        -61.65       169.09 o                         
  12   6   2         60.28        425.60       211.01 o                         
  13   6   2        595.84        917.84       264.07 o                         
 -12   7   2        448.38        421.67       169.91 o                         
 -11   7   2          4.74        -76.38       125.64 o                         
 -10   7   2        437.55        273.35       129.22 o                         
  -9   7   2       1165.83       1054.63       241.28 o                         
  -8   7   2       3113.81       3107.36       252.43 o                         
  -7   7   2       4258.79       3923.90       464.95 o                         
  -6   7   2       1953.75       1952.61       394.55 o                         
  -5   7   2        610.94        662.48       163.25 o                         
  -4   7   2       1579.53       1641.59       135.38 o                         
  -3   7   2       4482.38       4137.67       357.60 o                         
  -2   7   2       5344.14       5490.09       452.18 o                         
  -1   7   2        158.60         31.24        64.63 o                         
   0   7   2       3398.12       3298.25       336.46 o                         
   1   7   2      13665.96      13376.10       798.18 o                         
   2   7   2       8988.76       9108.14       480.73 o                         
   3   7   2       5101.25       5294.90       248.92 o                         
   4   7   2       1081.17       1064.47        95.29 o                         
   5   7   2       1096.53       1068.88        96.60 o                         
   6   7   2       2997.46       3332.20       175.18 o                         
   7   7   2       2241.20       2271.43       143.80 o                         
   8   7   2        257.85        361.03        80.64 o                         
   9   7   2         53.05         38.08       102.18 o                         
  10   7   2        475.49        294.06       208.04 o                         
  11   7   2        887.11        709.05       221.35 o                         
  12   7   2        698.27        461.53       145.48 o                         
 -11   8   2        336.05         16.14       132.53 o                         
 -10   8   2        315.67         92.51       116.78 o                         
  -9   8   2        108.77         89.20       113.52 o                         
  -8   8   2         12.99         22.98        83.00 o                         
  -7   8   2        230.85        344.37       144.07 o                         
  -6   8   2       2344.79       2450.01       440.48 o                         
  -5   8   2       1497.06       1550.36       249.16 o                         
  -4   8   2        655.89        506.62       297.33 o                         
  -3   8   2          7.04         -3.24        55.59 o                         
  -2   8   2        678.41        734.20       114.37 o                         
  -1   8   2       2281.89       2169.94       196.15 o                         
   0   8   2       2810.77       3076.74       238.31 o                         
   1   8   2        223.54        289.48        81.63 o                         
   2   8   2        382.12        372.28        87.24 o                         
   3   8   2        563.62        718.18       138.64 o                         
   4   8   2       3073.62       3165.26       215.12 o                         
   5   8   2       2560.28       2379.58       177.04 o                         
   6   8   2        518.23        577.57        93.07 o                         
   7   8   2         94.26         70.98        63.38 o                         
   8   8   2         63.30         33.39        89.24 o                         
   9   8   2        188.36         21.60       117.42 o                         
  10   8   2        362.97         21.65       130.31 o                         
  11   8   2         22.65        174.29       150.68 o                         
 -10   9   2          7.61         81.01       125.90 o                         
  -9   9   2        100.49         59.67       151.70 o                         
  -8   9   2         93.38         -8.00       149.62 o                         
  -7   9   2         15.37        172.63       181.50 o                         
  -6   9   2        170.91        507.48       239.83 o                         
  -5   9   2         58.26        189.28       117.29 o                         
  -4   9   2         90.17        102.20       147.98 o                         
  -3   9   2         24.70        -64.20       106.98 o                         
  -2   9   2          5.58        -21.92        95.92 o                         
  -1   9   2         12.87        223.22        90.45 o                         
   0   9   2        160.65        240.83        89.44 o                         
   1   9   2        641.11        568.10       108.80 o                         
   2   9   2        568.84        401.78        95.97 o                         
   3   9   2        171.56        325.22       118.09 o                         
   4   9   2        100.75         90.62        83.68 o                         
   5   9   2         45.98        188.21       113.80 o                         
   6   9   2         73.82        183.93       122.86 o                         
   7   9   2          3.16         17.81       197.31 o                         
   8   9   2          1.66       -189.08       189.08 o                         
   9   9   2         13.81        160.31       254.85 o                         
  10   9   2         17.01        139.76       184.97 o                         
  -8  10   2         18.69        191.28       252.35 o                         
  -7  10   2          5.85        133.22       191.26 o                         
  -6  10   2        182.75        314.67       154.08 o                         
  -5  10   2         26.74         -4.93       134.35 o                         
  -4  10   2          2.24        116.46       153.46 o                         
  -3  10   2          8.02        -97.28       128.80 o                         
  -2  10   2         15.15         73.99       145.24 o                         
  -1  10   2        385.82        -20.55       147.98 o                         
   0  10   2        127.35        114.41       111.42 o                         
   1  10   2          7.75       -119.21       119.21 o                         
   2  10   2         59.48        118.74       106.45 o                         
   3  10   2         40.56        107.80        89.13 o                         
   4  10   2        176.72        189.04        95.37 o                         
   5  10   2        267.83        274.04       167.16 o                         
   6  10   2          0.47       -108.24       160.31 o                         
   7  10   2          6.09        -13.70       178.12 o                         
   8  10   2          9.08        -41.11       231.56 o                         
  -5  11   2         63.64        -15.07       174.01 o                         
  -4  11   2        145.00         -9.59       156.20 o                         
  -3  11   2        307.97         90.43       171.27 o                         
  -2  11   2        142.56        -87.69       152.09 o                         
  -1  11   2          1.16        120.58       174.01 o                         
   0  11   2        398.44        312.40       204.16 o                         
   1  11   2        940.39        583.00       159.38 o                         
   2  11   2        631.48        666.52       136.25 o                         
   3  11   2        347.61        333.94       121.20 o                         
   4  11   2         29.76        -65.77       137.02 o                         
   5  11   2         60.85        -69.88       153.46 o                         
 -15   1   3         95.63       -252.82       254.64 o                         
 -14   1   3         72.11         -9.94       346.12 o                         
 -13   1   3         32.35        -45.96       335.05 o                         
 -12   1   3        588.01        533.30       261.54 o                         
 -11   1   3       1588.74       1841.69       178.05 o                         
 -10   1   3        787.94        838.59        90.31 o                         
  -9   1   3         17.53         10.36        56.51 o                         
  -8   1   3         11.82          3.17        62.49 o                         
  -7   1   3       5112.21       5036.80       211.32 o                         
  -6   1   3      12629.05      12383.59       426.28 o                         
  -5   1   3        986.09        930.17        57.70 o                         
  -4   1   3        141.97        187.11        29.79 o                         
  -3   1   3         86.47        125.00        21.25 o                         
  -2   1   3       1921.99       1751.16        88.28 o                         
  -1   1   3      45505.54      43058.83      1904.34 o                         
   0   1   3       7382.63       6923.52       280.98 o                         
   1   1   3        489.23        535.50        27.93 o                         
   2   1   3      14234.35      15123.58       477.43 o                         
   3   1   3        890.89        857.22        45.69 o                         
   4   1   3      15266.41      14873.88       523.20 o                         
   5   1   3       8418.00       7791.96       294.06 o                         
   6   1   3         63.17         62.46        35.73 o                         
   7   1   3       2479.12       2539.20       132.25 o                         
   8   1   3        768.38        787.74        98.22 o                         
   9   1   3       3687.60       3471.37       216.71 o                         
  10   1   3       2360.93       2348.60       180.68 o                         
  11   1   3          1.08         55.36        82.51 o                         
  12   1   3        345.06        192.95       103.94 o                         
  13   1   3         92.51        -11.79       119.12 o                         
  14   1   3         63.50         90.64       115.25 o                         
  15   1   3         41.05        215.07       113.11 o                         
 -15   2   3        157.62       -151.34       315.67 o                         
 -14   2   3        651.44        506.56       415.41 o                         
 -13   2   3       1647.71       1780.65       294.90 o                         
 -12   2   3       1312.23       1521.62       393.76 o                         
 -11   2   3        336.33        281.44       101.00 o                         
 -10   2   3       1455.86       1458.61       169.53 o                         
  -9   2   3       2844.76       2900.29       194.24 o                         
  -8   2   3       6317.73       6569.94       460.99 o                         
  -7   2   3       5435.95       5222.26       237.84 o                         
  -6   2   3        389.82        354.55        58.51 o                         
  -5   2   3      33782.11      33630.57      1189.25 o                         
  -4   2   3      38564.18      37124.33      1305.83 o                         
  -3   2   3      48028.86      45662.70      1849.93 o                         
  -2   2   3      41616.91      41596.83      1842.82 o                         
  -1   2   3       4876.40       5157.07       305.02 o                         
   0   2   3      23437.81      21831.57      1081.24 o                         
   1   2   3      21732.71      22388.97      1112.24 o                         
   2   2   3       1267.94       1448.05        70.23 o                         
   3   2   3       7771.64       8166.54       263.81 o                         
   4   2   3        903.50        978.30        54.19 o                         
   5   2   3      24843.76      24705.84       879.30 o                         
   6   2   3      30021.34      31699.65      1200.50 o                         
   7   2   3      13607.93      13420.32       534.95 o                         
   8   2   3       3973.69       4291.24       216.40 o                         
   9   2   3        935.53       1035.19       111.42 o                         
  10   2   3       2235.40       2228.69       174.45 o                         
  11   2   3       2707.60       2718.18       214.77 o                         
  12   2   3        713.28        621.18       131.66 o                         
  13   2   3         18.13        -10.78       186.19 o                         
  14   2   3         52.40        -55.78       114.54 o                         
  15   2   3        368.68        152.79       140.78 o                         
 -15   3   3        593.40        178.12       616.58 o                         
 -14   3   3        192.85       -149.29       248.20 o                         
 -13   3   3         67.80       -105.67       284.44 o                         
 -12   3   3       1531.09       1286.39       341.88 o                         
 -11   3   3       2598.66       2563.15       392.74 o                         
 -10   3   3       4343.08       4008.36       345.90 o                         
  -9   3   3       1495.59       1261.11       160.75 o                         
  -8   3   3       1805.01       1734.84       128.86 o                         
  -7   3   3      10536.29      10366.82       393.14 o                         
  -6   3   3      17312.35      17078.41       583.52 o                         
  -5   3   3      19950.91      18823.90       676.17 o                         
  -4   3   3       1517.25       1571.64        96.60 o                         
  -3   3   3       3562.45       2984.74       153.48 o                         
  -2   3   3      40180.26      36036.38      2065.73 o                         
  -1   3   3      38782.29      35674.43      2508.38 o                         
   0   3   3      37374.59      35859.73      2043.33 o                         
   1   3   3        646.85        857.05        99.87 o                         
   2   3   3       8567.24       9286.85       423.91 o                         
   3   3   3      47532.05      52020.65      1813.46 o                         
   4   3   3      30119.07      31813.64       999.33 o                         
   5   3   3      11029.22      11436.77       375.94 o                         
   6   3   3        498.58        368.42        51.22 o                         
   7   3   3       3341.50       3779.08       194.99 o                         
   8   3   3       9146.51       9753.96       405.28 o                         
   9   3   3      10916.88      12134.47       546.00 o                         
  10   3   3        968.34        987.96       126.02 o                         
  11   3   3        176.58        226.46       113.22 o                         
  12   3   3        227.00         89.08       120.96 o                         
  13   3   3       1146.64       1150.22       178.95 o                         
  14   3   3       1057.22       1136.63       274.50 o                         
  15   3   3        185.67        351.65       403.52 o                         
 -14   4   3        675.14        628.56       186.16 o                         
 -13   4   3        770.20        318.67       181.18 o                         
 -12   4   3        194.43       -163.72       163.72 o                         
 -11   4   3         62.51        -21.61        94.37 o                         
 -10   4   3        481.67        574.22       108.76 o                         
  -9   4   3       7317.82       7049.47       346.96 o                         
  -8   4   3       7025.95       6256.53       308.54 o                         
  -7   4   3       2894.74       2819.05       185.67 o                         
  -6   4   3       1003.94        938.36        77.64 o                         
  -5   4   3       1182.24       1170.86        75.73 o                         
  -4   4   3      24062.65      22734.80       863.63 o                         
  -3   4   3      30705.59      28719.57      1430.60 o                         
  -2   4   3       5219.73       5079.06       388.02 o                         
  -1   4   3        116.47        116.06        47.89 o                         
   0   4   3       3786.37       3524.78       277.57 o                         
   1   4   3      50049.91      50020.54      2861.56 o                         
   2   4   3      25390.54      27195.58      1211.42 o                         
   3   4   3       6619.67       6732.19       251.20 o                         
   4   4   3       1291.67       1462.13        73.80 o                         
   5   4   3       4876.69       5288.52       199.44 o                         
   6   4   3      12718.32      13026.39       483.34 o                         
   7   4   3       9579.52       9765.24       376.65 o                         
   8   4   3       3355.07       3317.22       191.53 o                         
   9   4   3       1027.52       1156.56       122.16 o                         
  10   4   3       1013.23       1031.35       126.76 o                         
  11   4   3       1817.37       1927.64       171.16 o                         
  12   4   3       1384.38       1313.23       176.79 o                         
  13   4   3        308.70         77.41       150.73 o                         
  14   4   3         51.95        -86.64       280.53 o                         
 -14   5   3         13.23        -18.97       203.32 o                         
 -13   5   3         61.94        105.72       116.61 o                         
 -12   5   3        256.54        331.20       159.20 o                         
 -11   5   3       1207.66       1220.19       182.79 o                         
 -10   5   3       1346.91       1053.70       155.74 o                         
  -9   5   3        657.80        547.27       119.70 o                         
  -8   5   3         78.75        192.44        85.44 o                         
  -7   5   3       1501.80       1143.18       152.41 o                         
  -6   5   3        857.38        714.72        87.40 o                         
  -5   5   3       5056.75       5214.96       256.53 o                         
  -4   5   3        442.66        464.97        50.87 o                         
  -3   5   3       1016.22       1006.81       102.18 o                         
  -2   5   3       6309.06       6468.07       494.32 o                         
  -1   5   3       8714.71       9364.11       716.39 o                         
   0   5   3       7026.31       7137.67       498.42 o                         
   1   5   3       4481.64       4728.20       295.29 o                         
   2   5   3        847.93       1023.69       133.42 o                         
   3   5   3       5211.58       5530.64       226.70 o                         
   4   5   3       5872.60       6092.76       253.23 o                         
   5   5   3       3102.85       2913.22       152.72 o                         
   6   5   3        494.03        292.83        90.80 o                         
   7   5   3        277.92        392.14        93.22 o                         
   8   5   3       1085.35       1116.84       123.40 o                         
   9   5   3        474.83        478.24       132.98 o                         
  10   5   3        377.43        340.37       121.46 o                         
  11   5   3          1.52        -74.76       110.55 o                         
  12   5   3         96.31        125.84       159.65 o                         
  13   5   3        394.88        272.22       153.18 o                         
  14   5   3        218.95        140.07       322.56 o                         
 -13   6   3          9.45         81.45       134.10 o                         
 -12   6   3         23.74        153.79       135.44 o                         
 -11   6   3          9.84        -85.06       118.80 o                         
 -10   6   3        222.35        160.89       117.09 o                         
  -9   6   3         14.76        -69.72        92.95 o                         
  -8   6   3        415.78        241.06       143.41 o                         
  -7   6   3       1739.65       1742.73       242.27 o                         
  -6   6   3          2.67         59.60        83.06 o                         
  -5   6   3         27.88         41.27        84.57 o                         
  -4   6   3         38.16         46.55        46.36 o                         
  -3   6   3         12.20        -47.11        55.99 o                         
  -2   6   3        143.55        155.81        88.90 o                         
  -1   6   3         99.55        100.44        42.08 o                         
   0   6   3       1731.91       1815.35       240.63 o                         
   1   6   3        376.77        504.01        75.72 o                         
   2   6   3        879.60        829.66        99.41 o                         
   3   6   3        379.73        451.95        61.39 o                         
   4   6   3       1072.30       1061.37        78.78 o                         
   5   6   3          9.39         54.26        57.95 o                         
   6   6   3          7.98        -58.56        58.56 o                         
   7   6   3         92.33        110.89        64.33 o                         
   8   6   3         11.79        165.89        91.74 o                         
   9   6   3         10.67         79.31       103.56 o                         
  10   6   3         19.91        -99.94        99.94 o                         
  11   6   3        364.89        163.51       137.88 o                         
  12   6   3         36.87        151.32       152.25 o                         
  13   6   3          3.04        440.80       233.91 o                         
 -12   7   3          4.34         -1.19       139.73 o                         
 -11   7   3          6.46         17.44       127.79 o                         
 -10   7   3        160.32         43.32       111.82 o                         
  -9   7   3         26.42         54.36       101.22 o                         
  -8   7   3        298.31        262.44        93.46 o                         
  -7   7   3        683.67        699.35       120.60 o                         
  -6   7   3        409.28        332.80        74.95 o                         
  -5   7   3       1879.67       1775.43       439.14 o                         
  -4   7   3       1590.90       1431.23       452.84 o                         
  -3   7   3        121.80        157.30        75.13 o                         
  -2   7   3       1855.24       1718.10       216.03 o                         
  -1   7   3        379.75        363.46        82.72 o                         
   0   7   3        634.43        582.14       132.05 o                         
   1   7   3         31.54         44.37        61.61 o                         
   2   7   3        369.23        382.11        80.37 o                         
   3   7   3       1808.05       1900.03       204.97 o                         
   4   7   3       1074.69       1227.29       104.92 o                         
   5   7   3        112.20        179.57        63.62 o                         
   6   7   3         59.38        104.95        58.75 o                         
   7   7   3         12.38         58.30        62.69 o                         
   8   7   3        248.17        225.97        85.27 o                         
   9   7   3        246.03        192.48        83.39 o                         
  10   7   3          3.08        173.80       167.80 o                         
  11   7   3         20.23        366.39       144.88 o                         
  12   7   3          5.80        270.45       210.23 o                         
 -11   8   3          1.49        -51.29       126.15 o                         
 -10   8   3        277.28        295.21       120.48 o                         
  -9   8   3        790.89        670.41       160.59 o                         
  -8   8   3        837.61        777.55       195.20 o                         
  -7   8   3        543.54        608.33       155.60 o                         
  -6   8   3          4.83          9.03       109.16 o                         
  -5   8   3        794.94        785.47       233.61 o                         
  -4   8   3       3006.56       3201.46       494.63 o                         
  -3   8   3       1370.81        958.47       282.26 o                         
  -2   8   3        553.06        568.97       139.63 o                         
  -1   8   3         24.77         39.07        73.26 o                         
   0   8   3       2724.42       3087.44       244.57 o                         
   1   8   3       4662.51       4789.37       325.41 o                         
   2   8   3       2748.83       2983.68       232.74 o                         
   3   8   3        882.56        919.07       105.65 o                         
   4   8   3          2.18        144.45        69.46 o                         
   5   8   3        548.37        674.90       148.92 o                         
   6   8   3       1753.18       1755.13       158.67 o                         
   7   8   3        506.06        532.43        87.49 o                         
   8   8   3         27.23         33.06        97.03 o                         
   9   8   3         44.75        -45.28       234.77 o                         
  10   8   3        281.79        284.19       136.35 o                         
  11   8   3        512.13        338.07       160.40 o                         
 -10   9   3        373.44        309.66       469.97 o                         
  -9   9   3         79.02        202.96       167.78 o                         
  -8   9   3          3.47        100.52       157.82 o                         
  -7   9   3        912.37       1377.11       258.02 o                         
  -6   9   3       1928.67       2474.62       430.48 o                         
  -5   9   3       1237.27        985.10       441.20 o                         
  -4   9   3         27.67        118.77       134.86 o                         
  -3   9   3        235.96         80.27       140.44 o                         
  -2   9   3       1707.40       1736.31       239.10 o                         
  -1   9   3       4341.27       4467.44       416.12 o                         
   0   9   3       2381.69       2347.51       212.66 o                         
   1   9   3        132.79         83.01        78.98 o                         
   2   9   3        569.23        597.95       110.01 o                         
   3   9   3       1501.12       1582.62       145.57 o                         
   4   9   3       2879.86       3080.30       217.97 o                         
   5   9   3       1731.75       1841.64       164.46 o                         
   6   9   3         73.70         84.30        94.62 o                         
   7   9   3        387.53         -0.20       131.65 o                         
   8   9   3        873.52        271.29       243.89 o                         
   9   9   3        785.76        388.11       154.62 o                         
  -8  10   3        582.93        687.95       274.80 o                         
  -7  10   3        459.20        290.37       155.74 o                         
  -6  10   3         47.07         29.71       134.67 o                         
  -5  10   3        307.87        186.99       131.44 o                         
  -4  10   3        575.54        320.19       335.01 o                         
  -3  10   3        684.24        435.00       482.99 o                         
  -2  10   3        292.92        117.46       138.16 o                         
  -1  10   3        110.58        151.82       139.72 o                         
   0  10   3        896.35        808.40       234.30 o                         
   1  10   3       1858.54       1833.68       231.30 o                         
   2  10   3       1650.18       1346.40       192.15 o                         
   3  10   3        667.94        509.86       121.07 o                         
   4  10   3         36.87        132.61        93.05 o                         
   5  10   3        256.25        142.04       104.25 o                         
   6  10   3        474.36        506.96       208.27 o                         
   7  10   3        394.65        446.68       217.86 o                         
  -5  11   3        379.46         94.54       175.38 o                         
  -4  11   3        162.64        -43.85       154.83 o                         
  -3  11   3         14.68         36.99       175.38 o                         
  -2  11   3        381.94        491.89       198.68 o                         
  -1  11   3        470.04        260.33       195.94 o                         
   0  11   3        320.62         67.14       182.23 o                         
   1  11   3        150.57        -43.85       172.64 o                         
   2  11   3         26.60        -85.41        90.16 o                         
   3  11   3        381.71        285.91       125.74 o                         
   4  11   3        381.03        284.57       112.51 o                         
   5  11   3        186.62        257.59       179.49 o                         
 -15   0   4        415.76        134.28       657.68 o                         
 -14   0   4        236.41         10.67       515.87 o                         
 -13   0   4         86.57        273.18       150.59 o                         
 -12   0   4       2564.66       4039.62       422.89 o                         
 -11   0   4       2046.70       2442.53       606.99 o                         
 -10   0   4        380.65        505.29       144.61 o                         
  -9   0   4        286.35        412.29        88.85 o                         
  -8   0   4       4191.78       4530.66       288.31 o                         
  -7   0   4      23370.81      23448.36      1067.83 o                         
  -6   0   4      48895.55      46452.25      2063.49 o                         
  -5   0   4      26313.41      25186.76      1031.70 o                         
  -4   0   4        500.98        590.63        46.66 o                         
  -3   0   4        936.44        825.77        66.22 o                         
  -2   0   4      33208.82      31073.88      1775.16 o                         
  -1   0   4      82760.30      78349.28      4469.55 o                         
   0   0   4      15879.88      16014.29       647.66 o                         
   1   0   4      17086.18      16945.83       685.22 o                         
   2   0   4     128066.45     126302.48      5071.08 o                         
   3   0   4      66498.33      66265.53      2667.44 o                         
   4   0   4      65723.73      63949.79      3152.05 o                         
   5   0   4      19907.24      18561.83       939.08 o                         
   6   0   4        769.98        914.17       118.60 o                         
   7   0   4       5759.07       5816.17       359.08 o                         
   8   0   4       8904.61       8284.27       552.85 o                         
   9   0   4       3205.11       3012.62       233.56 o                         
  10   0   4       3138.12       2614.91       261.03 o                         
  11   0   4        357.90        400.79       114.13 o                         
  12   0   4       1559.39       1350.85       238.70 o                         
  13   0   4       1293.45       1036.38       167.20 o                         
  14   0   4        588.54        411.32       439.14 o                         
  15   0   4        374.51        449.92       545.33 o                         
 -15   1   4        173.99       -171.77       409.62 o                         
 -14   1   4        722.50        782.52       269.31 o                         
 -13   1   4       1498.99       1606.02       377.81 o                         
 -12   1   4       1186.37        993.52       187.84 o                         
 -11   1   4        103.11        129.83        86.96 o                         
 -10   1   4        923.44       1203.13       112.56 o                         
  -9   1   4       5961.38       6649.25       279.43 o                         
  -8   1   4       8715.49       9080.88       351.59 o                         
  -7   1   4       2511.37       2470.00       119.89 o                         
  -6   1   4       2238.77       2510.53       110.02 o                         
  -5   1   4      17569.83      17085.85       577.24 o                         
  -4   1   4      44209.27      43344.32      1356.61 o                         
  -3   1   4      35218.75      36437.58      1354.02 o                         
  -2   1   4      16466.35      17498.11       698.17 o                         
  -1   1   4        740.26        667.35        27.44 o                         
   0   1   4      20083.95      18812.92       560.53 o                         
   1   1   4      26054.83      27360.39       952.20 o                         
   2   1   4      36943.08      37025.06      1103.73 o                         
   3   1   4       2158.12       2274.74        79.65 o                         
   4   1   4       1934.31       2016.80       109.36 o                         
   5   1   4      19930.56      19061.00       682.19 o                         
   6   1   4      26147.55      25193.52       897.84 o                         
   7   1   4      12136.32      11614.81       432.79 o                         
   8   1   4       1058.18        945.65        87.69 o                         
   9   1   4        159.44        201.97        83.23 o                         
  10   1   4       3214.64       3176.75       215.39 o                         
  11   1   4       2773.58       2338.27       189.14 o                         
  12   1   4        956.27        917.91       184.69 o                         
  13   1   4         11.17        -50.24        96.51 o                         
  14   1   4        100.55        -64.72       118.08 o                         
  15   1   4        329.81        285.07       134.42 o                         
 -15   2   4        143.84       -109.85       148.58 o                         
 -14   2   4          3.55       -176.39       234.38 o                         
 -13   2   4        282.05       -107.13       461.88 o                         
 -12   2   4        456.77        413.40       125.81 o                         
 -11   2   4       1786.97       1986.97       193.42 o                         
 -10   2   4       2395.79       2494.86       214.16 o                         
  -9   2   4         44.42        -21.85        64.77 o                         
  -8   2   4       2221.57       2326.00       149.27 o                         
  -7   2   4       4315.31       4328.94       206.04 o                         
  -6   2   4       4795.26       4538.60       206.71 o                         
  -5   2   4       4932.69       4616.79       188.24 o                         
  -4   2   4       3949.14       4244.21       192.86 o                         
  -3   2   4       9418.91       8749.35       366.99 o                         
  -2   2   4      12641.15      11527.88       518.63 o                         
  -1   2   4       3050.38       3195.84       167.42 o                         
   0   2   4       7400.75       7433.55       331.23 o                         
   1   2   4       1247.39       1335.84        62.61 o                         
   2   2   4       5521.54       6047.66       217.03 o                         
   3   2   4       6210.79       6448.20       224.29 o                         
   4   2   4       9508.79       9990.04       364.42 o                         
   5   2   4       1084.79       1027.43        67.80 o                         
   6   2   4        712.97        641.29        68.10 o                         
   7   2   4       2009.60       2312.93       140.12 o                         
   8   2   4       3670.11       3914.49       203.89 o                         
   9   2   4       2489.51       2302.61       173.01 o                         
  10   2   4        368.83        276.65        96.77 o                         
  11   2   4          8.65         42.48        93.58 o                         
  12   2   4        313.95        209.77       162.63 o                         
  13   2   4        574.10        371.53       228.66 o                         
  14   2   4        287.31        186.33       135.51 o                         
  15   2   4          3.86        141.90       195.58 o                         
 -14   3   4         34.60       -181.77       181.77 o                         
 -13   3   4          6.34        -87.36       282.61 o                         
 -12   3   4          1.73       -116.63       116.63 o                         
 -11   3   4        250.88         57.62       169.50 o                         
 -10   3   4         49.81         78.56        81.15 o                         
  -9   3   4        233.68        149.21       107.46 o                         
  -8   3   4        202.25         35.58        74.55 o                         
  -7   3   4          6.80         87.43        55.36 o                         
  -6   3   4        282.89        199.78        51.86 o                         
  -5   3   4        890.08        847.00        69.43 o                         
  -4   3   4        852.19        848.97        68.13 o                         
  -3   3   4         17.48          2.37        47.99 o                         
  -2   3   4       1250.42       1235.54       100.70 o                         
  -1   3   4        202.86        186.49        53.84 o                         
   0   3   4        371.34        446.68        50.84 o                         
   1   3   4       1541.70       1583.13       122.41 o                         
   2   3   4       3863.22       4085.87       166.92 o                         
   3   3   4       2893.11       3473.90       127.08 o                         
   4   3   4        363.42        320.02        37.23 o                         
   5   3   4       1228.24       1249.32        78.77 o                         
   6   3   4        204.07        193.91        43.02 o                         
   7   3   4         28.80         -8.90        50.78 o                         
   8   3   4         53.78         92.49        65.63 o                         
   9   3   4        577.39        799.46       104.65 o                         
  10   3   4        406.50        391.03       101.84 o                         
  11   3   4         41.42         -6.95       113.72 o                         
  12   3   4        164.19        215.76       124.51 o                         
  13   3   4        154.89         -5.45       282.66 o                         
  14   3   4          0.02       -133.15       209.52 o                         
 -14   4   4         40.33        159.01       155.31 o                         
 -13   4   4          9.01        133.69       135.32 o                         
 -12   4   4         51.39       -114.66       207.40 o                         
 -11   4   4        328.55        257.45       163.59 o                         
 -10   4   4        213.59        155.36       102.13 o                         
  -9   4   4          2.14         46.61        79.00 o                         
  -8   4   4       1194.54       1074.90       156.66 o                         
  -7   4   4       3022.43       3221.94       195.21 o                         
  -6   4   4       2534.13       2490.32       187.92 o                         
  -5   4   4       6076.79       5778.82       286.48 o                         
  -4   4   4        840.58        728.00        67.90 o                         
  -3   4   4        378.03        322.90        55.48 o                         
  -2   4   4       2391.10       2182.13       152.37 o                         
  -1   4   4       1099.46       1305.52       106.77 o                         
   0   4   4       1782.38       1691.96       125.33 o                         
   1   4   4         60.20         65.96        39.67 o                         
   2   4   4       4445.27       4480.20       218.35 o                         
   3   4   4       1450.34       1307.41        87.81 o                         
   4   4   4       4946.95       5164.94       183.85 o                         
   5   4   4       1433.64       1535.26        87.68 o                         
   6   4   4        189.99        169.60        52.08 o                         
   7   4   4       1126.79       1099.37       100.14 o                         
   8   4   4        954.56       1076.72       112.13 o                         
   9   4   4        216.28        258.83        84.94 o                         
  10   4   4        591.74        528.07       137.85 o                         
  11   4   4         49.48        169.13        97.75 o                         
  12   4   4        126.90        256.03       132.21 o                         
  13   4   4        252.81        459.17       187.73 o                         
  14   4   4         62.63        -31.25       234.95 o                         
 -14   5   4        509.21       -168.53       479.56 o                         
 -13   5   4        351.18        321.51       140.40 o                         
 -12   5   4        132.19          9.83       123.66 o                         
 -11   5   4         23.47        104.14       121.11 o                         
 -10   5   4        853.15       1051.02       164.15 o                         
  -9   5   4       3637.23       3308.17       305.95 o                         
  -8   5   4       3247.94       3407.57       256.52 o                         
  -7   5   4        113.91         76.69        74.10 o                         
  -6   5   4       1051.91        985.74       124.20 o                         
  -5   5   4       3100.37       2985.63       219.01 o                         
  -4   5   4      16800.45      15339.83       889.16 o                         
  -3   5   4      12678.09      12658.20       749.05 o                         
  -2   5   4        269.40        287.60        74.25 o                         
  -1   5   4        954.47       1071.66       109.12 o                         
   0   5   4       2623.09       2372.26       354.17 o                         
   1   5   4      17193.44      17080.82       996.20 o                         
   2   5   4       8792.28       8407.32       440.14 o                         
   3   5   4         68.06        108.70        40.97 o                         
   4   5   4       3279.51       3274.12       161.50 o                         
   5   5   4       5374.99       5115.22       227.96 o                         
   6   5   4       7578.61       7589.05       322.44 o                         
   7   5   4       6462.08       6738.30       302.00 o                         
   8   5   4         53.07         -9.13        86.29 o                         
   9   5   4        527.05        478.83       115.96 o                         
  10   5   4       1484.57       1665.97       202.77 o                         
  11   5   4        621.38        555.87       151.55 o                         
  12   5   4        432.27        586.73       176.27 o                         
  13   5   4          4.92        -89.63       148.80 o                         
 -13   6   4        133.19        185.72       154.27 o                         
 -12   6   4        876.50        846.77       176.83 o                         
 -11   6   4       1421.38       1207.15       198.36 o                         
 -10   6   4       1418.69       1651.40       245.52 o                         
  -9   6   4        130.17         36.31       100.05 o                         
  -8   6   4       1106.62       1221.94       150.38 o                         
  -7   6   4       3373.14       3908.02       343.72 o                         
  -6   6   4       6403.67       6323.14       364.72 o                         
  -5   6   4       2173.90       1946.15       254.28 o                         
  -4   6   4         43.10         44.21        99.34 o                         
  -3   6   4       8205.16       8180.24       581.25 o                         
  -2   6   4      11480.39      12107.22       992.84 o                         
  -1   6   4      14109.83      14593.06      1064.61 o                         
   0   6   4       7012.17       6992.13       737.84 o                         
   1   6   4        443.17        450.15        74.30 o                         
   2   6   4       6158.79       6310.00       396.46 o                         
   3   6   4       9808.50      10033.03       528.01 o                         
   4   6   4       8452.93       8655.74       475.35 o                         
   5   6   4       2711.15       2418.05       153.93 o                         
   6   6   4         33.19         37.11        60.13 o                         
   7   6   4       2261.30       2307.12       187.99 o                         
   8   6   4       4204.79       4305.49       358.29 o                         
   9   6   4       3101.42       3028.43       288.10 o                         
  10   6   4        405.81        364.52       125.99 o                         
  11   6   4          1.29        -61.06       115.49 o                         
  12   6   4        384.54        467.80       162.98 o                         
  13   6   4        469.97        621.14       189.81 o                         
 -12   7   4        199.05        160.41       151.76 o                         
 -11   7   4         39.51       -119.88       119.88 o                         
 -10   7   4        601.54        476.42       146.87 o                         
  -9   7   4       1698.89       1657.73       187.31 o                         
  -8   7   4       2332.93       2248.85       205.85 o                         
  -7   7   4       1122.79        967.46       225.65 o                         
  -6   7   4        161.96        147.67        68.63 o                         
  -5   7   4       2928.82       2773.14       740.58 o                         
  -4   7   4       4839.30       4480.53       519.98 o                         
  -3   7   4       2776.01       2810.43       463.80 o                         
  -2   7   4       1597.45       1673.53       164.58 o                         
  -1   7   4       1718.06       1898.22       336.72 o                         
   0   7   4       9263.84       9751.17       722.53 o                         
   1   7   4       7316.19       8017.25       496.16 o                         
   2   7   4       7727.13       7732.77       483.24 o                         
   3   7   4       1889.89       2065.68       209.28 o                         
   4   7   4         23.81         73.56        60.84 o                         
   5   7   4       3313.29       3569.21       202.85 o                         
   6   7   4       2852.34       3235.65       310.50 o                         
   7   7   4        790.42        858.54       114.32 o                         
   8   7   4        177.99         96.88        96.51 o                         
   9   7   4        251.87        107.16       101.50 o                         
  10   7   4       1309.49       1224.75       183.69 o                         
  11   7   4       1018.46        794.42       521.50 o                         
  12   7   4        301.65        224.54       470.18 o                         
 -11   8   4        252.89        261.46       139.94 o                         
 -10   8   4        280.44        367.40       133.65 o                         
  -9   8   4         40.12         74.45       134.68 o                         
  -8   8   4          9.31         27.62        76.34 o                         
  -7   8   4        320.02        400.51       144.93 o                         
  -6   8   4       1467.58       1651.99       481.10 o                         
  -5   8   4        574.33        572.32       450.79 o                         
  -4   8   4        287.35        232.85       132.22 o                         
  -3   8   4         46.25         77.58       117.84 o                         
  -2   8   4       2521.81       2635.29       638.50 o                         
  -1   8   4       4872.87       4801.82       752.23 o                         
   0   8   4       1451.22       1765.04       169.33 o                         
   1   8   4          2.48         18.06        67.78 o                         
   2   8   4         87.83        193.82        77.43 o                         
   3   8   4       1839.25       1990.22       168.89 o                         
   4   8   4       2262.04       2523.89       189.03 o                         
   5   8   4        470.97        517.54        95.08 o                         
   6   8   4         98.87         48.07        82.01 o                         
   7   8   4        130.58        185.13        76.81 o                         
   8   8   4        306.58        307.77       113.23 o                         
   9   8   4        419.61        312.56       137.25 o                         
  10   8   4        173.46        193.96       138.83 o                         
  11   8   4          1.85        186.03       205.47 o                         
  -9   9   4         49.00        156.43       178.67 o                         
  -8   9   4         60.85        178.55       155.76 o                         
  -7   9   4         47.26         32.81       132.42 o                         
  -6   9   4         21.31        186.04       137.42 o                         
  -5   9   4         20.26        -18.59       170.59 o                         
  -4   9   4        176.92        177.42       134.31 o                         
  -3   9   4         73.10         81.62       127.94 o                         
  -2   9   4          8.19          1.79       110.38 o                         
  -1   9   4          8.52         79.20       128.80 o                         
   0   9   4        117.30        156.73        84.86 o                         
   1   9   4        192.62        249.81        88.89 o                         
   2   9   4        210.46        223.34        89.61 o                         
   3   9   4        112.81        169.36        78.93 o                         
   4   9   4          0.34         -0.18        74.59 o                         
   5   9   4          2.17        102.76        80.47 o                         
   6   9   4         70.63         55.84        87.15 o                         
   7   9   4         19.19        -35.33        92.99 o                         
   8   9   4          2.29         92.98       171.96 o                         
   9   9   4         16.32        160.39       202.79 o                         
  -8  10   4          1.99        639.87       428.86 o                         
  -7  10   4         15.20         62.98       154.97 o                         
  -6  10   4        103.59        -37.74       135.81 o                         
  -5  10   4          2.49        125.99       239.78 o                         
  -4  10   4         18.77         95.82       148.66 o                         
  -3  10   4         36.61        -56.52       118.23 o                         
  -2  10   4        148.04         33.68       133.79 o                         
  -1  10   4        587.63        476.70       175.38 o                         
   0  10   4         13.98         74.13       159.63 o                         
   1  10   4         41.92        184.71       134.57 o                         
   2  10   4          9.54        122.31        80.56 o                         
   3  10   4         66.19        -20.47        82.43 o                         
   4  10   4        132.94        296.64       109.55 o                         
   5  10   4         34.69        -27.52        96.52 o                         
   6  10   4        148.67        121.99       117.47 o                         
   7  10   4         59.26        -31.51       204.16 o                         
  -4  11   4        255.01         57.55       168.53 o                         
  -3  11   4        216.99        131.54       179.49 o                         
  -2  11   4         25.76        190.45       183.60 o                         
  -1  11   4        137.84        285.00       197.31 o                         
   0  11   4        634.84         19.18       186.34 o                         
   1  11   4        563.90        456.27       228.82 o                         
   2  11   4        302.20        154.55       143.78 o                         
   3  11   4         40.32         78.33       105.69 o                         
   4  11   4         48.22         96.63       105.24 o                         
   5  11   4        243.43        537.11       371.32 o                         
 -15   1   5         32.76       -224.83       548.35 o                         
 -14   1   5         34.70       -134.70       265.57 o                         
 -13   1   5         13.58       -121.50       153.94 o                         
 -12   1   5        688.98        911.83       186.26 o                         
 -11   1   5       1041.79       1074.80       128.05 o                         
 -10   1   5        147.30        228.95        77.84 o                         
  -9   1   5          1.06         47.02        67.94 o                         
  -8   1   5       1108.34       1294.09       101.20 o                         
  -7   1   5       7308.28       7508.08       260.38 o                         
  -6   1   5      12830.58      12753.70       440.72 o                         
  -5   1   5        961.04        993.20        63.02 o                         
  -4   1   5        192.60        207.03        29.17 o                         
  -3   1   5        472.41        474.34        36.38 o                         
  -2   1   5       8321.64       8446.22       267.09 o                         
  -1   1   5      10216.88       9939.37       313.65 o                         
   0   1   5         34.02         31.96        11.41 o                         
   1   1   5      16554.17      15639.71       515.58 o                         
   2   1   5        166.18        175.33        17.35 o                         
   3   1   5      16163.80      15498.66       469.28 o                         
   4   1   5      15344.82      14124.73       450.06 o                         
   5   1   5       2496.52       2542.43       188.64 o                         
   6   1   5       1129.16       1317.66        79.48 o                         
   7   1   5        658.49        695.95        64.95 o                         
   8   1   5       1792.80       1724.16       134.33 o                         
   9   1   5       2181.30       2214.25       164.12 o                         
  10   1   5        293.88        234.80        94.80 o                         
  11   1   5        211.65        230.92        98.96 o                         
  12   1   5        801.10        520.30       124.18 o                         
  13   1   5        198.36        176.81       151.81 o                         
  14   1   5        186.12          1.06       147.75 o                         
  15   1   5         33.11        -96.58       185.86 o                         
 -15   2   5        126.49       -267.89       286.95 o                         
 -14   2   5        420.87        210.64       238.75 o                         
 -13   2   5        678.97        682.28       310.02 o                         
 -12   2   5         90.21       -114.43       127.13 o                         
 -11   2   5        702.42        631.77       222.64 o                         
 -10   2   5       5859.50       6733.25       622.63 o                         
  -9   2   5       5271.69       5447.54       266.16 o                         
  -8   2   5       4800.86       4615.42       229.05 o                         
  -7   2   5       1422.06       1408.65       108.45 o                         
  -6   2   5       3157.66       3405.11       167.28 o                         
  -5   2   5      16495.96      16026.83       618.24 o                         
  -4   2   5      12102.05      11493.22       478.41 o                         
  -3   2   5       3910.44       3333.42       153.65 o                         
  -2   2   5       2685.51       2880.22       128.17 o                         
  -1   2   5       4225.93       3726.48       146.67 o                         
   0   2   5      31749.13      29184.09      1448.43 o                         
   1   2   5      27585.09      28113.00       981.93 o                         
   2   2   5       8208.77       9081.89       306.58 o                         
   3   2   5       1193.23       1251.84        60.24 o                         
   4   2   5       4653.76       4819.26       200.62 o                         
   5   2   5      27406.04      27963.14       989.87 o                         
   6   2   5      15759.99      15265.55       596.10 o                         
   7   2   5       4212.34       4412.44       214.44 o                         
   8   2   5        414.63        282.86        69.47 o                         
   9   2   5       1844.92       2055.58       162.95 o                         
  10   2   5       2009.04       2217.60       176.17 o                         
  11   2   5       2824.71       2901.20       231.78 o                         
  12   2   5         53.10         71.68       111.59 o                         
  13   2   5          8.18        -40.64       110.76 o                         
  14   2   5        285.37        293.71       131.41 o                         
  15   2   5        356.08        205.66       156.52 o                         
 -14   3   5          1.36        159.67       203.36 o                         
 -13   3   5        335.90         81.09       269.95 o                         
 -12   3   5       1163.06       1105.50       265.79 o                         
 -11   3   5       2304.71       1954.19       391.90 o                         
 -10   3   5        286.98        328.24       132.66 o                         
  -9   3   5        249.34        175.65        93.75 o                         
  -8   3   5       5814.68       5719.19       287.38 o                         
  -7   3   5      16395.79      15871.02       626.57 o                         
  -6   3   5      17270.00      16885.03       654.49 o                         
  -5   3   5      10508.70      10184.51       432.12 o                         
  -4   3   5        492.35        588.85        59.06 o                         
  -3   3   5      16022.29      14224.21       590.38 o                         
  -2   3   5      35008.45      30936.25      1775.67 o                         
  -1   3   5      24090.70      21978.42      1265.14 o                         
   0   3   5       4376.72       4471.77       236.57 o                         
   1   3   5        780.48        784.83        98.30 o                         
   2   3   5      30530.03      32255.35      1127.01 o                         
   3   3   5      50817.19      57004.70      1868.70 o                         
   4   3   5      10343.85      10701.51       366.10 o                         
   5   3   5       4572.49       4420.47       172.34 o                         
   6   3   5         71.68         50.24        51.36 o                         
   7   3   5       6686.97       6996.92       306.08 o                         
   8   3   5      10910.19      11203.06       468.21 o                         
   9   3   5       2957.97       3342.53       212.82 o                         
  10   3   5         72.48        -59.92        96.14 o                         
  11   3   5        268.97        309.74       119.44 o                         
  12   3   5       1059.56       1470.95       185.38 o                         
  13   3   5       1634.51       1400.10       189.44 o                         
  14   3   5        382.79        120.17       143.46 o                         
 -14   4   5        513.52        527.44       382.68 o                         
 -13   4   5        417.79        189.40       142.09 o                         
 -12   4   5         92.66        -86.30       119.42 o                         
 -11   4   5         26.29        -29.25        98.53 o                         
 -10   4   5       2114.55       2012.48       177.32 o                         
  -9   4   5       4980.17       4711.20       332.50 o                         
  -8   4   5       3550.00       3412.53       219.86 o                         
  -7   4   5        128.25         64.37        65.08 o                         
  -6   4   5        466.87        531.66        79.01 o                         
  -5   4   5       9995.24       9087.05       482.69 o                         
  -4   4   5      18578.97      16330.71       742.23 o                         
  -3   4   5      19970.45      18241.85      1057.03 o                         
  -2   4   5         15.40         -8.03        31.02 o                         
  -1   4   5       3746.83       3547.88       227.46 o                         
   0   4   5      14740.93      14085.16       824.25 o                         
   1   4   5      32067.98      30283.38      1504.26 o                         
   2   4   5      18912.01      18407.39       831.75 o                         
   3   4   5        925.03       1044.71        62.89 o                         
   4   4   5       4836.77       5200.37       196.51 o                         
   5   4   5       7504.22       7946.23       306.88 o                         
   6   4   5       9515.80       9527.50       410.70 o                         
   7   4   5       4660.28       4605.47       223.27 o                         
   8   4   5         39.45        -31.46        67.78 o                         
   9   4   5       1130.71       1178.03       124.29 o                         
  10   4   5       1078.65       1261.60       134.58 o                         
  11   4   5        988.33       1120.92       142.26 o                         
  12   4   5        832.93        733.82       199.99 o                         
  13   4   5          1.66        212.01       158.29 o                         
  14   4   5        200.99        200.75       262.32 o                         
 -13   5   5        195.72          9.07       143.97 o                         
 -12   5   5        441.75        344.56       145.67 o                         
 -11   5   5        793.59        765.70       153.83 o                         
 -10   5   5        891.55        677.92       140.75 o                         
  -9   5   5        344.34        154.46        99.68 o                         
  -8   5   5        387.74        407.34        99.99 o                         
  -7   5   5       1809.41       1795.50       164.05 o                         
  -6   5   5       1497.46       1523.19       143.18 o                         
  -5   5   5        956.97        905.53       110.49 o                         
  -4   5   5          7.29        -12.13        65.19 o                         
  -3   5   5       5644.30       4721.19       297.34 o                         
  -2   5   5      15081.15      15288.43      1145.52 o                         
  -1   5   5      10976.37      11812.93      1150.51 o                         
   0   5   5       3294.05       3508.83       334.30 o                         
   1   5   5        157.78        116.96        42.57 o                         
   2   5   5        749.47        936.38        89.49 o                         
   3   5   5       3660.97       3810.09       198.88 o                         
   4   5   5       2394.97       2355.96       142.92 o                         
   5   5   5        183.50         68.92        56.19 o                         
   6   5   5        475.30        463.05        81.10 o                         
   7   5   5       2687.96       2793.33       172.86 o                         
   8   5   5       2625.65       2813.66       221.22 o                         
   9   5   5       1686.99       1334.78       188.65 o                         
  10   5   5        651.56        759.40       140.82 o                         
  11   5   5          2.91         62.36       146.68 o                         
  12   5   5        154.80        176.68       125.21 o                         
  13   5   5        233.25        120.81       148.93 o                         
 -13   6   5         77.16        143.61       193.47 o                         
 -12   6   5          1.66          3.65       152.28 o                         
 -11   6   5         66.53         -0.56       121.52 o                         
 -10   6   5          0.60        -12.06       115.68 o                         
  -9   6   5        137.91         72.17       102.81 o                         
  -8   6   5        126.78        160.62        92.28 o                         
  -7   6   5        227.89        248.42        86.86 o                         
  -6   6   5         81.59        133.04        82.47 o                         
  -5   6   5          3.08        -48.81        48.81 o                         
  -4   6   5        946.02        901.89       157.40 o                         
  -3   6   5         94.23        -47.44        88.39 o                         
  -2   6   5         15.50         86.62        55.74 o                         
  -1   6   5          4.91        -45.56        52.08 o                         
   0   6   5        869.05       1128.57       113.27 o                         
   1   6   5        267.65        411.01       106.57 o                         
   2   6   5         59.10         30.08        47.38 o                         
   3   6   5       3336.71       3732.58       231.62 o                         
   4   6   5         69.29         46.44        51.74 o                         
   5   6   5        236.72        202.24        60.81 o                         
   6   6   5         11.21        -44.61        58.15 o                         
   7   6   5         54.46         40.74        69.61 o                         
   8   6   5          6.44         77.57        81.53 o                         
   9   6   5         19.77        -12.10       100.48 o                         
  10   6   5        285.23        278.38       122.67 o                         
  11   6   5        157.99        118.05       122.22 o                         
  12   6   5          9.48        129.59       184.37 o                         
  13   6   5          7.69         73.38       500.11 o                         
 -12   7   5         14.06       -140.63       140.63 o                         
 -11   7   5         45.51        -43.53       124.44 o                         
 -10   7   5         13.27       -102.63       102.63 o                         
  -9   7   5         55.27        147.07       106.35 o                         
  -8   7   5        428.10        254.88       100.27 o                         
  -7   7   5        595.47        419.35        91.87 o                         
  -6   7   5        243.52        188.86        71.66 o                         
  -5   7   5        263.77         56.10       120.12 o                         
  -4   7   5        421.41        425.36       328.16 o                         
  -3   7   5        196.33        251.42       116.59 o                         
  -2   7   5        953.38       1105.23       175.61 o                         
  -1   7   5         20.24        107.39        67.95 o                         
   0   7   5         62.81        122.99        53.21 o                         
   1   7   5         22.85        -38.71        59.70 o                         
   2   7   5       2247.73       2351.55       210.03 o                         
   3   7   5       3235.24       3387.91       223.15 o                         
   4   7   5        392.20        386.40        80.32 o                         
   5   7   5         92.87         64.37        72.27 o                         
   6   7   5         15.95         94.28        80.98 o                         
   7   7   5        119.99         65.77        79.61 o                         
   8   7   5        307.61        214.96        91.34 o                         
   9   7   5          9.78        -16.78        87.63 o                         
  10   7   5         32.13        -23.04       144.63 o                         
  11   7   5          1.50         20.63       151.43 o                         
  12   7   5         78.66        -24.07       586.67 o                         
 -11   8   5         76.78        189.62       142.79 o                         
 -10   8   5        216.42        305.69       111.70 o                         
  -9   8   5        484.66        467.32       156.83 o                         
  -8   8   5        432.02        316.18       167.71 o                         
  -7   8   5          5.10         56.09       124.64 o                         
  -6   8   5        670.85        795.10       240.83 o                         
  -5   8   5       2117.89       1933.66       807.72 o                         
  -4   8   5       1411.70       1457.49       370.63 o                         
  -3   8   5       2151.35       2000.96       776.89 o                         
  -2   8   5          0.77        -62.36       106.37 o                         
  -1   8   5        716.54       1143.76       228.82 o                         
   0   8   5       3464.31       4184.56       835.12 o                         
   1   8   5       2049.55       2268.52       490.13 o                         
   2   8   5        815.16        964.40       132.50 o                         
   3   8   5         37.66        -63.92        63.92 o                         
   4   8   5       1097.50       1220.97       233.17 o                         
   5   8   5       1672.24       1748.57       158.69 o                         
   6   8   5       1391.93       1474.20       153.18 o                         
   7   8   5        240.11        222.96        80.33 o                         
   8   8   5         17.37        101.39        79.91 o                         
   9   8   5        373.61        271.96       171.34 o                         
  10   8   5        518.66        636.08       169.95 o                         
  11   8   5        446.37       1375.66       498.74 o                         
  -9   9   5         24.34       -148.89       148.89 o                         
  -8   9   5        134.51        177.35       176.47 o                         
  -7   9   5       1078.64       1153.63       239.62 o                         
  -6   9   5        952.17       1153.54       194.59 o                         
  -5   9   5         17.19          9.68       125.88 o                         
  -4   9   5        445.45        444.12       154.78 o                         
  -3   9   5       1238.47       1922.36       393.24 o                         
  -2   9   5       3332.48       3371.52       928.29 o                         
  -1   9   5       3282.28       1990.86       352.14 o                         
   0   9   5        618.62        626.41       178.81 o                         
   1   9   5        182.72        208.80        90.58 o                         
   2   9   5        358.08        440.94       119.85 o                         
   3   9   5       1339.97       1471.87       146.75 o                         
   4   9   5       1396.50       1541.55       151.11 o                         
   5   9   5         87.69         26.61        85.02 o                         
   6   9   5        322.59        417.43       114.36 o                         
   7   9   5        555.37        669.18       126.27 o                         
   8   9   5        811.92       1013.31       152.11 o                         
   9   9   5        531.81        759.01       218.95 o                         
  -7  10   5         41.14       -137.67       137.67 o                         
  -6  10   5        115.38        -21.29       132.37 o                         
  -5  10   5        964.69        711.75       621.37 o                         
  -4  10   5        977.49        762.06       283.63 o                         
  -3  10   5        597.88        848.35       511.76 o                         
  -2  10   5         76.54         68.54       138.40 o                         
  -1  10   5        309.50        304.74       238.41 o                         
   0  10   5       1512.19       1611.06       432.29 o                         
   1  10   5       1758.30       2001.11       615.89 o                         
   2  10   5        806.40        796.77       151.86 o                         
   3  10   5        247.08        180.16        89.20 o                         
   4  10   5        106.05        168.84        91.92 o                         
   5  10   5        648.82        795.66       122.93 o                         
   6  10   5        607.77        651.16       139.69 o                         
   7  10   5        150.48         50.05       122.40 o                         
  -5  11   5        221.51        652.20       391.87 o                         
  -4  11   5          0.43       -114.16       131.17 o                         
  -3  11   5        191.26        296.89       162.72 o                         
  -2  11   5        294.94        268.30       159.34 o                         
  -1  11   5        356.34        178.85       168.37 o                         
   0  11   5        235.96         95.91       209.64 o                         
   1  11   5          2.68       -176.75       176.75 o                         
   2  11   5        165.73         11.01       138.80 o                         
   3  11   5        252.97        312.07       163.67 o                         
   4  11   5        164.49         53.92       118.65 o                         
 -15   0   6         39.50       -567.25       567.25 o                         
 -14   0   6          2.10        -47.50       329.53 o                         
 -13   0   6        861.85        839.70       195.34 o                         
 -12   0   6       2802.89       3360.17       408.31 o                         
 -11   0   6       1933.80       2059.10       282.81 o                         
 -10   0   6        468.41        347.93       163.11 o                         
  -9   0   6        636.29        821.13       136.05 o                         
  -8   0   6       7979.49       8476.71       421.50 o                         
  -7   0   6      27321.90      26373.12      1196.83 o                         
  -6   0   6      21497.75      20593.27       937.29 o                         
  -5   0   6       3161.19       3380.13       182.38 o                         
  -4   0   6       1907.30       2140.06       111.60 o                         
  -3   0   6      18764.33      18606.63       826.24 o                         
  -2   0   6      29516.64      28201.17      1249.91 o                         
  -1   0   6      26677.93      26632.48       993.58 o                         
   0   0   6        479.81        462.33        26.25 o                         
   1   0   6      17126.63      16068.24       604.73 o                         
   2   0   6      32999.96      32406.55      1210.93 o                         
   3   0   6      43620.07      44563.23      1654.45 o                         
   4   0   6      38128.82      36696.43      1480.70 o                         
   5   0   6        610.74        508.37        48.48 o                         
   6   0   6       2677.91       2722.95       140.89 o                         
   7   0   6       5184.58       5216.17       313.72 o                         
   8   0   6       4567.78       4410.89       283.61 o                         
   9   0   6       4959.85       4906.21       319.62 o                         
  10   0   6        475.25        585.31       193.42 o                         
  11   0   6       1801.27       1781.71       211.81 o                         
  12   0   6       2279.42       1997.49       222.81 o                         
  13   0   6       1108.83        648.70       214.58 o                         
  14   0   6        827.95        629.18       536.42 o                         
  15   0   6         26.48       -244.63       244.63 o                         
 -15   1   6        349.04        256.25       405.31 o                         
 -14   1   6        599.02        235.43       228.38 o                         
 -13   1   6        329.28         61.28       192.89 o                         
 -12   1   6          7.34       -115.31       150.30 o                         
 -11   1   6       1548.88       1657.44       155.77 o                         
 -10   1   6       3147.12       3755.25       229.38 o                         
  -9   1   6       4862.18       5371.42       259.18 o                         
  -8   1   6       3389.55       3470.89       177.72 o                         
  -7   1   6          4.30         -7.86        43.48 o                         
  -6   1   6       6228.98       6703.23       246.87 o                         
  -5   1   6      14545.46      13974.32       477.95 o                         
  -4   1   6      25912.06      26259.15       868.72 o                         
  -3   1   6      12592.67      12531.53       417.32 o                         
  -2   1   6        398.36        466.18        26.28 o                         
  -1   1   6      18821.79      17686.71       505.72 o                         
   0   1   6      37314.61      34613.36       948.35 o                         
   1   1   6      20161.02      19312.60       530.03 o                         
   2   1   6       4867.93       4962.60       142.63 o                         
   3   1   6        290.53        302.07        26.43 o                         
   4   1   6      28004.01      28145.03       888.61 o                         
   5   1   6      16442.64      15482.49       525.64 o                         
   6   1   6      10797.08      10437.17       364.90 o                         
   7   1   6       1412.25       1464.36        92.36 o                         
   8   1   6          9.85          0.83        47.88 o                         
   9   1   6       2319.32       2222.85       168.57 o                         
  10   1   6       3997.47       4019.92       217.22 o                         
  11   1   6        862.55        828.53       128.40 o                         
  12   1   6        231.63         14.47       105.26 o                         
  13   1   6         52.33       -141.79       141.79 o                         
  14   1   6        371.43         69.06       118.86 o                         
  15   1   6        432.72        286.75       133.76 o                         
 -14   2   6         47.16       -384.09       384.09 o                         
 -13   2   6        157.07         63.44       172.14 o                         
 -12   2   6        436.50        375.02       196.30 o                         
 -11   2   6       1084.82       1027.41       178.94 o                         
 -10   2   6       1791.44       1417.20       232.24 o                         
  -9   2   6        552.41        623.96        97.11 o                         
  -8   2   6       1625.64       1821.42       131.53 o                         
  -7   2   6       2177.67       2223.05       139.44 o                         
  -6   2   6       4193.27       3959.54       186.96 o                         
  -5   2   6       1516.60       1492.13        92.70 o                         
  -4   2   6       1424.76       1484.41        81.07 o                         
  -3   2   6       8183.51       7271.79       284.53 o                         
  -2   2   6      14110.14      12943.58       462.31 o                         
  -1   2   6       4181.74       3811.02       151.91 o                         
   0   2   6       5053.16       4943.22       180.93 o                         
   1   2   6        361.33        337.07        24.11 o                         
   2   2   6      14190.85      15178.21       535.15 o                         
   3   2   6      11636.57      12814.89       429.88 o                         
   4   2   6      10075.54      10470.87       341.68 o                         
   5   2   6       2869.29       2942.27       120.35 o                         
   6   2   6        275.43        266.05        58.53 o                         
   7   2   6       3976.88       4206.58       208.28 o                         
   8   2   6       4466.68       4630.38       232.75 o                         
   9   2   6        338.83        186.66        87.08 o                         
  10   2   6        108.93         31.47        91.85 o                         
  11   2   6         72.03        -21.51       184.93 o                         
  12   2   6        722.45        520.60       132.69 o                         
  13   2   6        517.19        366.80       136.55 o                         
  14   2   6         59.33        -45.80       135.98 o                         
 -14   3   6         18.30        -44.85       225.01 o                         
 -13   3   6          5.86        -27.06       159.58 o                         
 -12   3   6         20.44       -115.10       152.29 o                         
 -11   3   6        122.48         29.66       112.88 o                         
 -10   3   6        190.73        112.31       161.36 o                         
  -9   3   6         13.05        -77.21        77.21 o                         
  -8   3   6        249.21        149.52       134.58 o                         
  -7   3   6        129.80        199.44        70.16 o                         
  -6   3   6          8.03         67.69        56.88 o                         
  -5   3   6        474.71        410.83        59.62 o                         
  -4   3   6        986.79        895.35        70.94 o                         
  -3   3   6        958.19       1057.83        72.31 o                         
  -2   3   6          1.60         43.26        31.64 o                         
  -1   3   6        420.43        446.89        54.79 o                         
   0   3   6        235.26        247.48        37.86 o                         
   1   3   6        397.38        529.34        42.09 o                         
   2   3   6         25.61         38.53        22.85 o                         
   3   3   6       1352.81       1434.54        70.23 o                         
   4   3   6       1240.92       1426.89        70.98 o                         
   5   3   6          2.73         26.17        38.79 o                         
   6   3   6        245.39        206.19        49.14 o                         
   7   3   6        462.58        372.83        70.47 o                         
   8   3   6        306.38        372.71        94.77 o                         
   9   3   6         27.54         87.20        75.84 o                         
  10   3   6          5.34        -33.70       127.23 o                         
  11   3   6        298.68        127.56       130.02 o                         
  12   3   6         29.22        -28.16       165.44 o                         
  13   3   6          2.68        -21.70       171.43 o                         
  14   3   6          4.85       -164.14       189.60 o                         
 -14   4   6         14.01        -17.06       200.60 o                         
 -13   4   6         49.69        -43.78       180.47 o                         
 -12   4   6         65.21        191.59       132.48 o                         
 -11   4   6         56.16        -32.14        95.40 o                         
 -10   4   6        109.66        -34.09        84.57 o                         
  -9   4   6       1184.90       1119.43       174.01 o                         
  -8   4   6       1585.91       1783.77       164.44 o                         
  -7   4   6       2047.01       2254.68       168.67 o                         
  -6   4   6       1844.48       1867.88       181.55 o                         
  -5   4   6        925.66        739.08       138.36 o                         
  -4   4   6         17.25         -5.82        46.40 o                         
  -3   4   6       2484.54       2472.68       178.33 o                         
  -2   4   6       1100.18       1228.01       105.99 o                         
  -1   4   6        560.20        643.55       107.06 o                         
   0   4   6        770.65        680.37        73.50 o                         
   1   4   6       3234.30       3313.36       171.31 o                         
   2   4   6       8171.75       8447.08       361.30 o                         
   3   4   6       7517.75       7901.77       275.73 o                         
   4   4   6       4001.43       4261.12       177.25 o                         
   5   4   6        307.55        325.20        52.95 o                         
   6   4   6        127.79         73.84        68.23 o                         
   7   4   6        505.85        543.51       116.78 o                         
   8   4   6        495.42        420.60        98.66 o                         
   9   4   6         70.13         77.28        82.12 o                         
  10   4   6         53.11         19.07        87.52 o                         
  11   4   6        153.51        120.88       127.05 o                         
  12   4   6        346.23        170.19       143.49 o                         
  13   4   6        179.08        161.29       161.86 o                         
  14   4   6         56.95        168.22       163.08 o                         
 -13   5   6         82.28         31.76       137.51 o                         
 -12   5   6          3.80        -42.52       128.19 o                         
 -11   5   6        192.54        -19.99       116.36 o                         
 -10   5   6       2845.27       2725.03       380.70 o                         
  -9   5   6       3932.31       3587.27       443.44 o                         
  -8   5   6        486.71        497.70       106.93 o                         
  -7   5   6         20.36         -8.05        72.90 o                         
  -6   5   6       1430.24       1299.32       140.39 o                         
  -5   5   6       5513.43       5155.96       334.96 o                         
  -4   5   6       6926.19       6137.48       381.63 o                         
  -3   5   6        463.27        387.91        66.08 o                         
  -2   5   6       1675.68       1983.06       214.11 o                         
  -1   5   6       6116.44       5993.27       865.27 o                         
   0   5   6       8648.76       8749.04       529.82 o                         
   1   5   6      12792.48      12270.63       784.95 o                         
   2   5   6       3560.92       3566.34       187.00 o                         
   3   5   6        234.66        208.79        52.14 o                         
   4   5   6       3235.96       3556.34       181.14 o                         
   5   5   6       3935.57       3913.71       188.52 o                         
   6   5   6       4569.63       4978.77       261.99 o                         
   7   5   6       1656.87       1382.78       129.91 o                         
   8   5   6        396.48        319.85        93.68 o                         
   9   5   6       1817.09       1894.80       183.17 o                         
  10   5   6       1269.69       1249.01       165.01 o                         
  11   5   6        702.27        931.85       159.93 o                         
  12   5   6        227.71        276.20       123.69 o                         
  13   5   6         58.87        208.33       145.37 o                         
 -13   6   6        269.47        426.12       517.93 o                         
 -12   6   6        685.66        333.56       163.26 o                         
 -11   6   6        783.40        815.64       211.22 o                         
 -10   6   6        253.43        255.64       123.39 o                         
  -9   6   6        681.24        788.56       141.56 o                         
  -8   6   6       2277.23       2539.15       220.84 o                         
  -7   6   6       3485.11       3896.75       269.86 o                         
  -6   6   6       3906.31       3392.26       280.07 o                         
  -5   6   6        682.53        443.97       156.64 o                         
  -4   6   6       3285.64       3422.15       337.75 o                         
  -3   6   6       6355.29       6221.52       551.50 o                         
  -2   6   6       8091.75       8437.29       898.83 o                         
  -1   6   6       4717.12       5054.37       528.95 o                         
   0   6   6       1873.40       2101.34       172.06 o                         
   1   6   6       2341.38       2643.00       458.32 o                         
   2   6   6       8092.38       8472.32       452.49 o                         
   3   6   6       6528.07       7081.09       388.55 o                         
   4   6   6       2866.76       3096.75       186.09 o                         
   5   6   6        138.70         52.01        62.69 o                         
   6   6   6        986.33       1010.92        98.13 o                         
   7   6   6       4510.36       4759.15       273.47 o                         
   8   6   6       2964.87       2853.29       195.10 o                         
   9   6   6        770.60        673.21       133.77 o                         
  10   6   6          0.84         96.72       113.18 o                         
  11   6   6        305.20        100.10       126.68 o                         
  12   6   6        605.21        486.03       156.12 o                         
 -12   7   6         18.43        209.64       453.53 o                         
 -11   7   6        173.52        186.46       136.73 o                         
 -10   7   6        547.02        705.51       148.75 o                         
  -9   7   6        570.14        754.92       133.87 o                         
  -8   7   6       1084.88        842.39       193.30 o                         
  -7   7   6          5.00        -36.29        64.71 o                         
  -6   7   6       1501.27       1097.07       224.23 o                         
  -5   7   6       4347.16       4111.32       446.68 o                         
  -4   7   6       6567.95       5949.67       830.33 o                         
  -3   7   6       2704.30       2820.04       783.06 o                         
  -2   7   6       1045.58        672.02       140.55 o                         
  -1   7   6       2495.39       2820.28       517.93 o                         
   0   7   6       7765.21       9080.92       562.67 o                         
   1   7   6       4633.44       4678.84       402.02 o                         
   2   7   6       1217.65       1574.92       191.21 o                         
   3   7   6          1.51         66.84        63.24 o                         
   4   7   6       2234.83       2726.19       202.24 o                         
   5   7   6       4871.03       5430.00       287.26 o                         
   6   7   6       2357.66       2477.26       216.90 o                         
   7   7   6        169.16        159.25        82.10 o                         
   8   7   6          2.09        -14.63        83.85 o                         
   9   7   6        445.98        333.08       107.40 o                         
  10   7   6       1219.57       1184.25       253.14 o                         
  11   7   6        511.18        400.82       225.26 o                         
 -10   8   6         77.36        103.76       108.06 o                         
  -9   8   6        114.34         -5.47        90.26 o                         
  -8   8   6        141.41         23.67        72.59 o                         
  -7   8   6        896.25        733.21       224.09 o                         
  -6   8   6        412.54        336.92       238.41 o                         
  -5   8   6         14.81        -44.57       125.73 o                         
  -4   8   6        234.49        193.19       130.88 o                         
  -3   8   6       1213.84       1047.39       204.16 o                         
  -2   8   6       4623.58       4328.96      1026.26 o                         
  -1   8   6       2870.06       3123.33       707.70 o                         
   0   8   6        290.56        409.61       128.72 o                         
   1   8   6         14.35         37.26        72.82 o                         
   2   8   6        323.87        356.18        83.06 o                         
   3   8   6        724.80        910.16       131.91 o                         
   4   8   6       1262.97       1609.53       153.68 o                         
   5   8   6          8.81         96.16        82.36 o                         
   6   8   6        548.80        617.19       167.71 o                         
   7   8   6        589.27        601.17       124.79 o                         
   8   8   6        657.29        559.41       176.10 o                         
   9   8   6        570.91        472.11       222.09 o                         
  10   8   6        101.88        351.55       194.60 o                         
  -9   9   6          5.10        -16.87       168.40 o                         
  -8   9   6         14.59        -46.17       153.00 o                         
  -7   9   6          2.20         63.48       149.78 o                         
  -6   9   6          4.31         86.23       174.70 o                         
  -5   9   6         42.45       -119.08       119.98 o                         
  -4   9   6        200.65        -50.62       144.55 o                         
  -3   9   6        239.00        201.76       278.83 o                         
  -2   9   6         49.89        229.50       178.81 o                         
  -1   9   6          0.11        121.09       122.68 o                         
   0   9   6         38.78         -1.44       115.79 o                         
   1   9   6        162.79        110.20       125.55 o                         
   2   9   6         54.34         48.85        79.69 o                         
   3   9   6         18.43         73.72        80.23 o                         
   4   9   6         39.78        204.16        90.32 o                         
   5   9   6         67.25        151.43        93.24 o                         
   6   9   6        126.49         60.95        97.86 o                         
   7   9   6         96.73         70.29       106.46 o                         
   8   9   6          7.38         44.32       115.81 o                         
   9   9   6          0.10         88.09       101.69 o                         
  -7  10   6         64.21        197.49       162.48 o                         
  -6  10   6         14.35         28.07       142.56 o                         
  -5  10   6          1.51         81.68       156.42 o                         
  -4  10   6        125.56        253.56       363.78 o                         
  -3  10   6         73.46        -14.02       124.65 o                         
  -2  10   6        230.70        221.02       153.54 o                         
  -1  10   6        312.50        305.57       164.62 o                         
   0  10   6         10.65         77.52       135.96 o                         
   1  10   6        236.54        427.36       164.93 o                         
   2  10   6         11.11         68.93       113.70 o                         
   3  10   6         15.00        -86.84       108.96 o                         
   4  10   6         74.29         90.75        89.66 o                         
   5  10   6         48.71        151.39       100.96 o                         
   6  10   6        220.20        231.01       110.83 o                         
   7  10   6         71.92        -14.55       112.14 o                         
  -4  11   6        195.94        317.88       319.25 o                         
  -3  11   6         55.48        121.41       151.88 o                         
  -2  11   6          1.84         86.48       153.81 o                         
  -1  11   6        359.14        136.98       385.02 o                         
   0  11   6        414.39        434.17       243.21 o                         
   1  11   6        229.56        319.87       143.27 o                         
   2  11   6          5.71        -28.63       132.38 o                         
   3  11   6         20.81        209.35       166.61 o                         
 -14   1   7          2.25        -98.42       228.06 o                         
 -13   1   7        371.05        368.23       324.00 o                         
 -12   1   7        596.16        671.73       131.49 o                         
 -11   1   7        112.25         61.27        92.70 o                         
 -10   1   7        169.42        -58.79        87.67 o                         
  -9   1   7        163.64        194.22        89.10 o                         
  -8   1   7       5964.57       6185.35       258.60 o                         
  -7   1   7       5657.94       5530.11       216.53 o                         
  -6   1   7       1110.40       1090.11        68.82 o                         
  -5   1   7        166.18        183.21        35.46 o                         
  -4   1   7         76.14         46.76        22.70 o                         
  -3   1   7       1203.32       1151.20        50.62 o                         
  -2   1   7      13981.76      14003.77       405.84 o                         
  -1   1   7        317.30        301.11        21.27 o                         
   0   1   7        850.66        747.41        28.74 o                         
   1   1   7       3996.38       3816.74       107.61 o                         
   2   1   7       7978.05       7483.42       198.03 o                         
   3   1   7      11526.14      11467.55       335.63 o                         
   4   1   7      21422.98      21858.64       732.23 o                         
   5   1   7        242.24        197.52        33.26 o                         
   6   1   7       1053.76       1072.60        66.77 o                         
   7   1   7        939.13        917.20        73.06 o                         
   8   1   7        384.92        360.57        64.92 o                         
   9   1   7        690.29        658.44        94.80 o                         
  10   1   7        133.94         17.29        92.51 o                         
  11   1   7       1609.23       1504.91       168.16 o                         
  12   1   7        471.88        406.64       142.66 o                         
  13   1   7        215.03        105.49       162.10 o                         
  14   1   7         78.86        -63.27       147.59 o                         
 -14   2   7        258.04        110.81       179.85 o                         
 -13   2   7        112.28       -115.36       191.24 o                         
 -12   2   7        384.45        148.98       189.86 o                         
 -11   2   7       1637.37       2020.26       376.15 o                         
 -10   2   7       3252.55       3428.10       342.71 o                         
  -9   2   7       5782.37       5585.87       337.40 o                         
  -8   2   7       2569.74       2648.39       162.77 o                         
  -7   2   7         96.40         83.05        56.69 o                         
  -6   2   7       4995.44       5271.09       226.53 o                         
  -5   2   7      10418.04      10427.05       408.72 o                         
  -4   2   7       5022.72       4519.00       187.88 o                         
  -3   2   7        719.33        741.44        50.74 o                         
  -2   2   7      10515.68       9787.86       352.99 o                         
  -1   2   7      26700.71      24494.77       994.55 o                         
   0   2   7      39785.03      37546.23      1176.54 o                         
   1   2   7      18313.00      18323.14       579.01 o                         
   2   2   7       2719.46       2771.01       116.24 o                         
   3   2   7        395.37        381.48        35.46 o                         
   4   2   7       2657.11       2629.25       105.70 o                         
   5   2   7      17967.84      18200.86       654.37 o                         
   6   2   7       2404.39       2491.40       127.15 o                         
   7   2   7         12.96         54.69        79.61 o                         
   8   2   7        967.27       1122.15       102.67 o                         
   9   2   7       2692.75       3040.56       197.39 o                         
  10   2   7       4703.03       4551.97       297.80 o                         
  11   2   7       1080.09        878.36       142.09 o                         
  12   2   7          5.56       -138.45       139.76 o                         
  13   2   7        111.30        162.01       204.40 o                         
  14   2   7        186.68        -41.89       139.29 o                         
 -14   3   7        124.87         42.15       190.90 o                         
 -13   3   7        667.02        748.08       211.85 o                         
 -12   3   7       1293.87       1361.10       236.93 o                         
 -11   3   7       1275.69        952.21       198.14 o                         
 -10   3   7          3.12        -44.36        80.38 o                         
  -9   3   7       1100.65       1578.58       166.76 o                         
  -8   3   7       7459.31       8445.78       475.73 o                         
  -7   3   7       8269.84       8431.82       412.41 o                         
  -6   3   7       6962.94       6713.91       309.83 o                         
  -5   3   7        732.00        698.95        75.97 o                         
  -4   3   7       3197.34       3076.08       165.58 o                         
  -3   3   7      20391.28      18266.43       754.00 o                         
  -2   3   7       9860.34       8556.58       334.26 o                         
  -1   3   7       7844.29       7028.70       363.27 o                         
   0   3   7         32.88         12.92        34.18 o                         
   1   3   7      13348.38      13008.86       438.12 o                         
   2   3   7      31343.68      33142.98      1161.40 o                         
   3   3   7      23569.14      25784.62       859.30 o                         
   4   3   7       2854.60       2915.12       116.59 o                         
   5   3   7         39.27         45.79        37.81 o                         
   6   3   7       3036.70       3375.31       188.47 o                         
   7   3   7       8747.32       9428.16       490.89 o                         
   8   3   7       4199.40       4156.58       236.74 o                         
   9   3   7        413.89        388.30       114.08 o                         
  10   3   7         52.37          7.24       105.46 o                         
  11   3   7       1168.80       1214.09       165.11 o                         
  12   3   7       1072.87       1028.16       169.32 o                         
  13   3   7        891.94        685.52       164.78 o                         
  14   3   7        123.10        -24.63       139.98 o                         
 -14   4   7        465.38        -34.25       478.19 o                         
 -13   4   7         53.71        -51.35       187.59 o                         
 -12   4   7          3.12        -59.96       156.19 o                         
 -11   4   7        574.51        601.03       129.35 o                         
 -10   4   7       2198.08       2438.32       200.98 o                         
  -9   4   7       3184.15       3434.95       235.46 o                         
  -8   4   7        115.85         84.26        73.76 o                         
  -7   4   7         76.27        144.08        74.08 o                         
  -6   4   7       3006.32       3197.34       239.41 o                         
  -5   4   7      13497.30      12572.36       751.10 o                         
  -4   4   7      15265.98      13666.00       809.13 o                         
  -3   4   7       1348.60       1478.63       129.97 o                         
  -2   4   7       1826.66       1630.35       137.22 o                         
  -1   4   7       7557.93       7413.27       559.52 o                         
   0   4   7      19166.66      17183.00       859.35 o                         
   1   4   7      16368.87      16291.01       739.56 o                         
   2   4   7       1346.19       1470.60        97.02 o                         
   3   4   7       3691.99       3707.31       180.32 o                         
   4   4   7       6581.08       7565.92       305.61 o                         
   5   4   7       6448.80       7112.17       441.97 o                         
   6   4   7       6056.96       5987.00       290.59 o                         
   7   4   7        547.49        343.80        78.47 o                         
   8   4   7       1486.07       1580.63       137.88 o                         
   9   4   7       2609.15       2835.32       192.71 o                         
  10   4   7       1366.67       1352.31       145.54 o                         
  11   4   7       1162.32       1215.82       167.52 o                         
  12   4   7        143.89         10.51       171.36 o                         
  13   4   7        120.94        112.92       242.44 o                         
 -13   5   7        111.42        115.53       203.93 o                         
 -12   5   7        304.98         41.18       137.16 o                         
 -11   5   7        335.66        198.10       133.21 o                         
 -10   5   7         73.49        -13.34       107.68 o                         
  -9   5   7        339.09        260.80       120.84 o                         
  -8   5   7       1103.13       1103.40       166.52 o                         
  -7   5   7       2156.88       2131.05       257.49 o                         
  -6   5   7        947.60        899.51       116.65 o                         
  -5   5   7        183.90        126.59        64.13 o                         
  -4   5   7        642.14        566.62       108.69 o                         
  -3   5   7       5702.06       4896.38       310.85 o                         
  -2   5   7       6310.71       6091.32       480.03 o                         
  -1   5   7       6284.49       6557.06       509.62 o                         
   0   5   7        368.35        468.18        85.36 o                         
   1   5   7        206.97        238.48        54.21 o                         
   2   5   7       3120.60       2931.22       164.81 o                         
   3   5   7       4651.64       4729.78       244.75 o                         
   4   5   7        739.32        865.33        99.13 o                         
   5   5   7          5.41        -53.66        53.66 o                         
   6   5   7       1466.09       1503.41       113.86 o                         
   7   5   7       2353.80       2586.92       272.74 o                         
   8   5   7       2156.53       1996.64       160.93 o                         
   9   5   7        570.66        460.44       120.76 o                         
  10   5   7        107.57        116.19       124.80 o                         
  11   5   7          7.73       -103.02       177.46 o                         
  12   5   7        121.94        132.14       185.04 o                         
  13   5   7        102.06        116.58       202.09 o                         
 -12   6   7          8.12        -33.47       122.33 o                         
 -11   6   7          3.71         75.40       128.43 o                         
 -10   6   7         20.19         15.61       115.64 o                         
  -9   6   7          7.29        -41.60        92.24 o                         
  -8   6   7        112.28        159.52        87.54 o                         
  -7   6   7         15.06        -35.76        65.72 o                         
  -6   6   7        747.44        510.45       126.10 o                         
  -5   6   7        491.14        213.41        68.18 o                         
  -4   6   7         93.17          9.91        70.65 o                         
  -3   6   7       1268.55       1093.37       167.38 o                         
  -2   6   7         81.27        -12.99        83.21 o                         
  -1   6   7        534.96        505.27       178.81 o                         
   0   6   7         12.31        -13.20        50.46 o                         
   1   6   7         15.11         66.92        55.31 o                         
   2   6   7         62.03        194.50        61.56 o                         
   3   6   7         79.00         56.70        51.76 o                         
   4   6   7        137.50        126.50        61.74 o                         
   5   6   7        434.57        353.05        69.48 o                         
   6   6   7         19.46          4.39        64.38 o                         
   7   6   7        143.44        107.54        77.27 o                         
   8   6   7        132.14        153.99        94.78 o                         
   9   6   7         53.46        -10.80       112.28 o                         
  10   6   7        101.66         73.88       132.00 o                         
  11   6   7          1.35       -113.99       126.55 o                         
  12   6   7          8.33        -93.52       140.10 o                         
 -11   7   7         13.16          2.84       116.01 o                         
 -10   7   7         12.44         80.09       100.63 o                         
  -9   7   7         61.55         59.06        91.98 o                         
  -8   7   7        419.14        265.56       105.61 o                         
  -7   7   7        120.17        113.99        73.00 o                         
  -6   7   7         88.10         59.69        62.48 o                         
  -5   7   7          1.19          6.02       130.36 o                         
  -4   7   7        526.90        370.39       256.91 o                         
  -3   7   7       2045.56       1684.65       415.16 o                         
  -2   7   7       1544.82       1660.27       465.17 o                         
  -1   7   7        112.99         38.54        93.28 o                         
   0   7   7        120.92        224.15       288.42 o                         
   1   7   7        745.72        862.92       113.90 o                         
   2   7   7       1575.10       1624.07       180.96 o                         
   3   7   7        535.44        735.79       101.75 o                         
   4   7   7          5.55         32.92        71.56 o                         
   5   7   7         30.12         29.47        67.50 o                         
   6   7   7        209.40        125.25        84.73 o                         
   7   7   7        292.50        237.83       108.19 o                         
   8   7   7        118.28        107.74        97.37 o                         
   9   7   7         30.19         38.96       100.51 o                         
  10   7   7          5.36        -72.49       177.40 o                         
  11   7   7         45.00        285.78       228.82 o                         
 -10   8   7        187.71         92.84       105.79 o                         
  -9   8   7        320.64         70.90       134.58 o                         
  -8   8   7         46.95        -17.65        75.23 o                         
  -7   8   7        242.05        343.45       160.54 o                         
  -6   8   7        984.52       1010.87       243.21 o                         
  -5   8   7       1586.88       1551.88       570.68 o                         
  -4   8   7        956.41        845.76       256.91 o                         
  -3   8   7        318.09        143.41       123.92 o                         
  -2   8   7        262.35        268.19       208.95 o                         
  -1   8   7       1521.61       2016.21       267.87 o                         
   0   8   7       1500.20       1706.07       419.27 o                         
   1   8   7       1077.49       1205.76       515.19 o                         
   2   8   7          8.77        -30.34        69.45 o                         
   3   8   7        427.29        463.78        98.42 o                         
   4   8   7       1384.60       1857.24       253.92 o                         
   5   8   7       1600.68       1763.37       192.22 o                         
   6   8   7        456.88        273.35       127.96 o                         
   7   8   7         28.58        278.63       108.41 o                         
   8   8   7        107.63        136.45       115.84 o                         
   9   8   7        255.48        580.05       157.62 o                         
  10   8   7        297.41        306.85       214.42 o                         
  -9   9   7        119.81        348.99       284.79 o                         
  -8   9   7        464.64        473.82       201.78 o                         
  -7   9   7       1072.15       1485.26       359.77 o                         
  -6   9   7        234.60        234.66       157.85 o                         
  -5   9   7        150.67        -19.10       150.21 o                         
  -4   9   7        467.76        522.22       168.62 o                         
  -3   9   7       1755.42       1932.66       398.72 o                         
  -2   9   7       1687.74       1845.57       672.76 o                         
  -1   9   7        838.60        944.54       274.04 o                         
   0   9   7         14.07         52.42       118.87 o                         
   1   9   7        366.45        442.32       242.16 o                         
   2   9   7       1243.17       1425.44       190.95 o                         
   3   9   7       1265.92       1534.92       283.40 o                         
   4   9   7        315.28        357.16       100.53 o                         
   5   9   7         56.61        105.26       100.66 o                         
   6   9   7        880.81        914.02       138.04 o                         
   7   9   7        711.38        548.37       127.64 o                         
   8   9   7        763.27        994.14       159.21 o                         
   9   9   7        239.73        642.61       341.17 o                         
  -7  10   7         13.32         38.36       350.76 o                         
  -6  10   7        490.48        581.88       210.62 o                         
  -5  10   7        876.59        835.21       208.86 o                         
  -4  10   7        890.55        771.72       205.08 o                         
  -3  10   7        284.46        377.07       165.49 o                         
  -2  10   7          4.55         50.14       140.88 o                         
  -1  10   7        257.71        323.78       160.16 o                         
   0  10   7        873.39        952.44       589.86 o                         
   1  10   7        403.78        554.45       166.21 o                         
   2  10   7        105.49         95.01       122.68 o                         
   3  10   7        144.93        281.17       133.63 o                         
   4  10   7        539.80        792.36       164.50 o                         
   5  10   7        909.61       1163.33       164.36 o                         
   6  10   7        483.85        464.95       128.65 o                         
   7  10   7        101.11        161.68       279.52 o                         
  -3  11   7        411.54        942.68       354.88 o                         
  -2  11   7        280.80        396.50       181.14 o                         
  -1  11   7        394.88        246.74       343.23 o                         
   0  11   7         35.81         88.61       164.62 o                         
   1  11   7        104.85        201.28       136.76 o                         
   2  11   7        265.98        335.45       149.80 o                         
   3  11   7        233.31        316.85       209.64 o                         
 -14   0   8        238.62         14.52       498.06 o                         
 -13   0   8       1536.77       1980.15       288.80 o                         
 -12   0   8       2194.15       2636.56       334.38 o                         
 -11   0   8        294.30        103.68       137.66 o                         
 -10   0   8         16.22         43.97       123.12 o                         
  -9   0   8        759.27        982.35       144.19 o                         
  -8   0   8       1477.00       1357.01       154.33 o                         
  -7   0   8      10946.31      10591.19       568.69 o                         
  -6   0   8        561.91        470.00        75.33 o                         
  -5   0   8       1901.47       2089.57       121.48 o                         
  -4   0   8       9037.06       8968.89       414.83 o                         
  -3   0   8      17973.82      16256.16       730.28 o                         
  -2   0   8      49092.18      48012.86      1795.18 o                         
  -1   0   8       5826.11       5729.42       194.35 o                         
   0   0   8       3164.81       2863.41       103.76 o                         
   1   0   8      19791.33      17900.50       675.38 o                         
   2   0   8      24262.52      23003.19       863.21 o                         
   3   0   8      20463.49      20256.17       762.71 o                         
   4   0   8        703.79        647.29        54.35 o                         
   5   0   8       3108.58       3075.06       153.20 o                         
   6   0   8       9786.86       9720.81       518.90 o                         
   7   0   8       4465.60       4576.94       339.80 o                         
   8   0   8       4693.87       4627.17       346.11 o                         
   9   0   8        335.61        364.16        94.46 o                         
  10   0   8        353.22        629.10       118.15 o                         
  11   0   8       1975.20       1722.96       209.34 o                         
  12   0   8       1064.71        742.89       159.96 o                         
  13   0   8        458.03        346.82       238.05 o                         
  14   0   8        187.75        369.84       280.09 o                         
 -14   1   8        235.31         81.18       202.57 o                         
 -13   1   8         48.51        -57.69       148.31 o                         
 -12   1   8        346.14        422.08       125.68 o                         
 -11   1   8       2428.28       2908.24       227.24 o                         
 -10   1   8       4648.88       5252.88       289.34 o                         
  -9   1   8       2735.65       2910.12       181.47 o                         
  -8   1   8       3704.17       3607.02       200.04 o                         
  -7   1   8       1419.30       1591.40        98.39 o                         
  -6   1   8       8947.87       9118.53       323.85 o                         
  -5   1   8       9227.35       9024.69       296.21 o                         
  -4   1   8       4044.65       3732.29       131.59 o                         
  -3   1   8        149.77        171.28        24.41 o                         
  -2   1   8       8822.50       8167.74       240.76 o                         
  -1   1   8      41443.18      38979.34      1115.61 o                         
   0   1   8      28154.82      26485.03       704.03 o                         
   1   1   8      11708.42      11322.71       295.41 o                         
   2   1   8       2241.18       2294.05        67.70 o                         
   3   1   8       2423.51       2423.99        75.62 o                         
   4   1   8      16549.05      16654.36       533.87 o                         
   5   1   8       9906.01      10149.10       352.83 o                         
   6   1   8       2864.68       2980.33       140.25 o                         
   7   1   8          0.05        -22.31        42.71 o                         
   8   1   8       2528.69       2810.95       190.14 o                         
   9   1   8       4152.76       4211.36       218.38 o                         
  10   1   8       2892.55       2516.88       186.26 o                         
  11   1   8        658.71        433.01       114.45 o                         
  12   1   8          1.29        -46.78       117.03 o                         
  13   1   8        153.17        -82.12       114.08 o                         
  14   1   8        392.61        275.27       131.09 o                         
 -14   2   8         85.95         58.29       185.85 o                         
 -13   2   8        218.99        255.56       179.81 o                         
 -12   2   8        315.44        421.32       185.79 o                         
 -11   2   8        334.34        389.60       165.95 o                         
 -10   2   8          7.59       -130.50       130.50 o                         
  -9   2   8       1446.39       1798.64       227.43 o                         
  -8   2   8       3922.83       4338.06       221.03 o                         
  -7   2   8        821.54        858.52        80.33 o                         
  -6   2   8       1884.24       1859.01       111.42 o                         
  -5   2   8          8.67         35.48        38.56 o                         
  -4   2   8       5072.29       4829.09       200.90 o                         
  -3   2   8       6901.89       6140.46       245.95 o                         
  -2   2   8       6056.22       5762.58       201.32 o                         
  -1   2   8       1845.94       1712.40        68.52 o                         
   0   2   8        260.74        292.95        25.31 o                         
   1   2   8       3735.18       3603.53       130.67 o                         
   2   2   8       7129.89       7299.31       251.00 o                         
   3   2   8       1444.28       1664.18        73.25 o                         
   4   2   8        904.82        973.60        49.86 o                         
   5   2   8         92.84         84.97        40.30 o                         
   6   2   8       2076.41       2403.47       123.98 o                         
   7   2   8       3593.82       4023.75       203.74 o                         
   8   2   8       1088.06       1133.39       110.07 o                         
   9   2   8         72.72        102.73        82.69 o                         
  10   2   8         37.34         42.90       100.40 o                         
  11   2   8        142.08        326.95       121.01 o                         
  12   2   8        975.01        526.99       133.83 o                         
  13   2   8        174.66        -36.06       166.79 o                         
  14   2   8          1.22        -41.16       125.51 o                         
 -14   3   8          3.54       -158.63       177.98 o                         
 -13   3   8          0.76        -14.20       178.03 o                         
 -12   3   8         67.94        108.27       174.16 o                         
 -11   3   8         33.26        -78.62       150.59 o                         
 -10   3   8         31.44         17.78       105.31 o                         
  -9   3   8        175.19         33.25        84.38 o                         
  -8   3   8        765.29        864.53       114.15 o                         
  -7   3   8         30.44        -32.23        65.23 o                         
  -6   3   8          0.48          3.32        57.31 o                         
  -5   3   8       1586.71       1562.32       175.71 o                         
  -4   3   8       2492.66       2342.90       143.76 o                         
  -3   3   8          7.84          6.48        35.53 o                         
  -2   3   8        369.63        353.24        43.38 o                         
  -1   3   8       4950.21       4937.63       215.12 o                         
   0   3   8         19.17         59.49        26.23 o                         
   1   3   8        113.56        154.13        28.29 o                         
   2   3   8        243.67        195.88        33.91 o                         
   3   3   8        573.37        596.28        55.97 o                         
   4   3   8        158.28        150.76        40.88 o                         
   5   3   8        876.48        940.39        70.24 o                         
   6   3   8       2527.32       2447.14       129.86 o                         
   7   3   8        152.81        175.67        81.40 o                         
   8   3   8         16.75          7.90        69.85 o                         
   9   3   8          3.98         42.71        78.39 o                         
  10   3   8         84.77         13.34       100.27 o                         
  11   3   8          3.44        -24.10       108.08 o                         
  12   3   8         11.10        -36.59       159.86 o                         
  13   3   8         76.65         -8.45       130.21 o                         
  14   3   8         13.48         -7.83       289.48 o                         
 -13   4   8        152.44        102.17       191.69 o                         
 -12   4   8        316.49        273.34       186.62 o                         
 -11   4   8        111.67        103.17       134.78 o                         
 -10   4   8         31.92        -32.02        90.31 o                         
  -9   4   8        558.31        387.60       104.80 o                         
  -8   4   8       1050.34        952.62       130.55 o                         
  -7   4   8       1422.57       1583.57       155.24 o                         
  -6   4   8        245.82        219.75       102.90 o                         
  -5   4   8        182.76        142.10        67.93 o                         
  -4   4   8       1979.63       1963.75       168.19 o                         
  -3   4   8       2259.46       2165.11       169.06 o                         
  -2   4   8       2532.07       2225.37       164.64 o                         
  -1   4   8        434.30        403.89        62.35 o                         
   0   4   8        990.06        972.39       195.28 o                         
   1   4   8       3563.69       3240.97       173.00 o                         
   2   4   8       3471.72       3609.28       191.16 o                         
   3   4   8       2352.87       2521.69       144.61 o                         
   4   4   8        370.48        389.68        66.49 o                         
   5   4   8         57.32         89.94        57.78 o                         
   6   4   8       1273.02       1329.92        92.98 o                         
   7   4   8        735.40        717.94        89.10 o                         
   8   4   8        168.24        110.52        82.18 o                         
   9   4   8         46.68         20.31        84.77 o                         
  10   4   8        159.43        137.30       136.65 o                         
  11   4   8        234.04        174.45       118.45 o                         
  12   4   8        575.11        360.29       206.36 o                         
  13   4   8         63.02        -64.39       146.61 o                         
 -13   5   8          0.50        -32.38       188.28 o                         
 -12   5   8        116.76         42.28       167.25 o                         
 -11   5   8        786.53        976.08       171.65 o                         
 -10   5   8       1505.53       1447.97       187.24 o                         
  -9   5   8        749.79        749.32       140.46 o                         
  -8   5   8         14.37        -81.92        81.92 o                         
  -7   5   8        722.82        779.44       140.22 o                         
  -6   5   8       1608.11       1379.92       143.32 o                         
  -5   5   8       4765.24       4530.22       304.59 o                         
  -4   5   8       1479.11       1622.05       148.39 o                         
  -3   5   8        211.53        121.89        69.12 o                         
  -2   5   8       2667.01       2682.94       300.07 o                         
  -1   5   8       5582.72       5353.82       433.07 o                         
   0   5   8       7862.89       7862.32       480.77 o                         
   1   5   8       5721.06       5339.38       265.38 o                         
   2   5   8         27.71         -6.68        38.54 o                         
   3   5   8       2138.10       2133.40       146.51 o                         
   4   5   8       2689.68       2939.34       166.95 o                         
   5   5   8       2337.66       2351.24       151.37 o                         
   6   5   8       1767.73       1920.30       138.96 o                         
   7   5   8        114.06        -26.46        75.85 o                         
   8   5   8       1687.90       1619.70       232.26 o                         
   9   5   8       1881.38       2038.54       196.48 o                         
  10   5   8        373.17        213.12       124.55 o                         
  11   5   8        352.92        359.84       219.79 o                         
  12   5   8          0.69         39.99       155.67 o                         
  13   5   8        253.68       -140.15       177.31 o                         
 -12   6   8        315.55        346.63       154.59 o                         
 -11   6   8        286.71        131.54       132.16 o                         
 -10   6   8         31.13        -79.88       110.44 o                         
  -9   6   8       1170.43       1317.22       164.56 o                         
  -8   6   8       2780.46       2672.74       225.21 o                         
  -7   6   8       1900.82       1889.75       313.86 o                         
  -6   6   8       1162.99        967.27       202.51 o                         
  -5   6   8         11.16        -48.99        56.94 o                         
  -4   6   8       4413.08       4360.57       337.65 o                         
  -3   6   8       6611.84       6403.49       517.84 o                         
  -2   6   8       3534.21       3500.81       700.84 o                         
  -1   6   8        447.72        337.73       111.00 o                         
   0   6   8         41.16         -2.41        91.80 o                         
   1   6   8       5652.07       5616.28       318.96 o                         
   2   6   8       9680.54      10044.30       678.42 o                         
   3   6   8       3655.76       3647.58       208.64 o                         
   4   6   8        477.81        275.50        71.32 o                         
   5   6   8        195.51        145.04        66.48 o                         
   6   6   8       1924.32       1928.09       142.49 o                         
   7   6   8       3983.34       4312.11       288.69 o                         
   8   6   8       1543.62       1465.71       153.45 o                         
   9   6   8         79.91         46.07       120.49 o                         
  10   6   8         84.89        197.81       165.14 o                         
  11   6   8        415.41        361.87       248.99 o                         
  12   6   8        578.28        746.07       179.24 o                         
 -11   7   8        171.27        197.41       130.68 o                         
 -10   7   8        617.42        678.81       189.63 o                         
  -9   7   8        495.27        426.09       116.34 o                         
  -8   7   8         54.53         -8.35        79.73 o                         
  -7   7   8        690.76        674.99       130.33 o                         
  -6   7   8       3226.22       2526.79       395.66 o                         
  -5   7   8       2750.93       2864.76       548.76 o                         
  -4   7   8       2982.34       2954.12       778.94 o                         
  -3   7   8        601.20        390.65       219.91 o                         
  -2   7   8        755.72        810.96       224.02 o                         
  -1   7   8       2552.99       3024.61       791.28 o                         
   0   7   8       3099.70       2122.40       341.17 o                         
   1   7   8        659.50        558.26       114.68 o                         
   2   7   8         22.17         40.50        45.81 o                         
   3   7   8       1246.91       1510.96       144.13 o                         
   4   7   8       5160.95       5585.89       334.78 o                         
   5   7   8       3036.30       3051.28       199.60 o                         
   6   7   8       1336.70       1255.75       133.94 o                         
   7   7   8         57.02        -51.53        83.49 o                         
   8   7   8        100.94        112.40       100.50 o                         
   9   7   8        594.67        474.56       131.76 o                         
  10   7   8        664.43        453.27       271.34 o                         
  11   7   8         87.03        122.72       251.76 o                         
 -10   8   8          4.75         58.80       102.80 o                         
  -9   8   8         31.31         38.16        97.03 o                         
  -8   8   8        373.20        393.06       100.00 o                         
  -7   8   8        727.23        771.27       185.38 o                         
  -6   8   8        246.06        489.08       173.29 o                         
  -5   8   8          5.81        -61.67       137.11 o                         
  -4   8   8        119.80        132.44       142.69 o                         
  -3   8   8       1459.85       1366.23       221.18 o                         
  -2   8   8       4255.34       4681.61       885.82 o                         
  -1   8   8        736.88        489.67       328.16 o                         
   0   8   8         10.27        -87.97       106.45 o                         
   1   8   8        420.29        479.65       123.00 o                         
   2   8   8        634.88        727.75       142.75 o                         
   3   8   8       1273.13       1639.12       158.22 o                         
   4   8   8        159.19        134.15        87.39 o                         
   5   8   8        343.31        427.05       112.40 o                         
   6   8   8        693.21        944.10       141.32 o                         
   7   8   8        410.87        450.30       127.69 o                         
   8   8   8        434.88        357.48       112.87 o                         
   9   8   8        230.27        261.22       138.57 o                         
  10   8   8          0.42         22.07       581.64 o                         
  -8   9   8         15.83         -7.11       167.97 o                         
  -7   9   8          5.89        126.67       151.49 o                         
  -6   9   8         14.84        -17.69       158.72 o                         
  -5   9   8        217.16        160.00       261.70 o                         
  -4   9   8         85.98         96.35       143.28 o                         
  -3   9   8         82.35        -23.34       164.42 o                         
  -2   9   8         59.77        -22.95       126.89 o                         
  -1   9   8          2.34         22.60       124.23 o                         
   0   9   8        128.82        154.69       136.61 o                         
   1   9   8         34.00        -74.83       102.40 o                         
   2   9   8         16.99        -10.87       115.92 o                         
   3   9   8          4.33        120.07       120.03 o                         
   4   9   8         30.67        196.79       124.21 o                         
   5   9   8        126.53        161.24       107.96 o                         
   6   9   8         89.54        154.13       109.76 o                         
   7   9   8         19.38        -71.02       110.65 o                         
   8   9   8         11.70        197.12       128.42 o                         
  -6  10   8         12.59        104.24       205.53 o                         
  -5  10   8         14.95        -58.15       150.70 o                         
  -4  10   8         23.66        114.85       137.19 o                         
  -3  10   8         99.98        106.14       155.16 o                         
  -2  10   8        143.74        115.14       146.48 o                         
  -1  10   8         15.25        -39.63       135.66 o                         
   0  10   8        113.32         66.72       154.67 o                         
   1  10   8        120.55        215.68       124.48 o                         
   2  10   8         39.62         39.48       130.53 o                         
   3  10   8         56.22        196.08       135.10 o                         
   4  10   8          5.94        -48.67       127.79 o                         
   5  10   8        141.76        247.83       153.77 o                         
   6  10   8         83.29        139.30       123.66 o                         
  -2  11   8         71.40         64.40       302.81 o                         
  -1  11   8        286.35         67.93       159.69 o                         
   0  11   8        141.18        207.25       132.26 o                         
   1  11   8          5.70         69.90       132.25 o                         
   2  11   8         19.07         54.81       250.74 o                         
 -14   1   9        168.23        146.26       231.56 o                         
 -13   1   9        387.15        442.60       177.32 o                         
 -12   1   9        356.04        343.41       119.65 o                         
 -11   1   9         37.48       -100.36       100.36 o                         
 -10   1   9         10.04        -90.48        90.48 o                         
  -9   1   9        574.56        635.54       102.67 o                         
  -8   1   9       1996.56       1864.19       128.54 o                         
  -7   1   9       2087.60       1788.70       130.69 o                         
  -6   1   9        101.49        105.55        43.47 o                         
  -5   1   9       1026.58       1048.24        69.06 o                         
  -4   1   9       2827.41       2688.31       110.07 o                         
  -3   1   9       5877.17       5523.13       176.88 o                         
  -2   1   9       5902.47       5506.32       167.58 o                         
  -1   1   9        101.74        106.66        20.99 o                         
   0   1   9       5986.51       5779.77       161.95 o                         
   1   1   9        660.53        631.54        32.08 o                         
   2   1   9       3839.39       3503.84       100.71 o                         
   3   1   9       3800.20       3776.25       113.40 o                         
   4   1   9          4.63        -13.02        28.39 o                         
   5   1   9       1826.32       1768.13        89.54 o                         
   6   1   9       2140.25       2054.67       118.72 o                         
   7   1   9       1354.31       1326.91       128.69 o                         
   8   1   9        992.57       1000.91        90.70 o                         
   9   1   9          1.69         52.35        60.00 o                         
  10   1   9        554.62        570.39       108.08 o                         
  11   1   9        636.68        777.53       135.40 o                         
  12   1   9        194.11         53.37       151.27 o                         
  13   1   9        144.53        125.32       123.10 o                         
  14   1   9          0.79       -136.28       136.28 o                         
 -14   2   9        146.58       -170.57       170.57 o                         
 -13   2   9          3.38        -26.09       162.60 o                         
 -12   2   9        445.38        356.92       186.87 o                         
 -11   2   9       1674.50       1884.73       515.93 o                         
 -10   2   9       1935.99       2388.21       328.44 o                         
  -9   2   9       1901.54       1875.79       235.98 o                         
  -8   2   9        496.41        592.04       124.38 o                         
  -7   2   9        969.98       1132.60        93.94 o                         
  -6   2   9       7700.15       7674.35       312.80 o                         
  -5   2   9       3956.55       3724.92       182.69 o                         
  -4   2   9       1641.35       1690.99       120.09 o                         
  -3   2   9       1124.11       1210.42        68.19 o                         
  -2   2   9       5399.20       5002.27       160.57 o                         
  -1   2   9      16651.72      15133.36       458.99 o                         
   0   2   9      14421.99      13879.79       404.32 o                         
   1   2   9       5371.07       5119.54       164.48 o                         
   2   2   9        393.70        414.02        36.07 o                         
   3   2   9       4175.70       4084.60       145.33 o                         
   4   2   9       8165.03       8288.15       277.51 o                         
   5   2   9       4242.30       4284.96       183.01 o                         
   6   2   9        534.30        539.18        67.72 o                         
   7   2   9       1000.06       1111.84        96.42 o                         
   8   2   9       2511.60       2706.51       179.73 o                         
   9   2   9       4930.79       5410.70       328.42 o                         
  10   2   9       1610.19       1779.81       180.77 o                         
  11   2   9        164.85        -69.47       193.24 o                         
  12   2   9          9.72       -112.46       112.46 o                         
  13   2   9        213.70        255.92       154.86 o                         
  14   2   9        184.70         48.64       149.42 o                         
 -13   3   9        661.25        881.02       317.14 o                         
 -12   3   9        805.24        891.48       213.81 o                         
 -11   3   9        332.84        115.16       170.35 o                         
 -10   3   9        274.96        313.93       124.95 o                         
  -9   3   9       2156.20       3048.68       253.26 o                         
  -8   3   9       2256.62       2895.81       279.72 o                         
  -7   3   9       3436.07       3838.04       239.16 o                         
  -6   3   9        614.93        393.53        81.42 o                         
  -5   3   9       2253.28       2706.68       188.45 o                         
  -4   3   9      13389.26      12773.62       664.91 o                         
  -3   3   9      17898.97      16459.84       746.85 o                         
  -2   3   9       5333.67       4792.57       217.82 o                         
  -1   3   9       1344.27       1342.23        82.55 o                         
   0   3   9       2392.23       2169.71        96.73 o                         
   1   3   9      16595.01      16248.48       580.24 o                         
   2   3   9      15760.63      16234.47       582.51 o                         
   3   3   9       5642.37       5730.00       271.17 o                         
   4   3   9        286.29        290.76        66.70 o                         
   5   3   9       2131.31       2252.97       124.87 o                         
   6   3   9       3588.51       3954.60       182.83 o                         
   7   3   9       6163.21       6114.32       302.04 o                         
   8   3   9       1514.08       1501.27       132.53 o                         
   9   3   9          3.04        -18.32        94.24 o                         
  10   3   9        679.56        687.80       196.21 o                         
  11   3   9       1031.47       1046.11       160.68 o                         
  12   3   9        787.21        354.89       146.45 o                         
  13   3   9        243.55         42.78       140.49 o                         
 -13   4   9          3.56          0.73       191.13 o                         
 -12   4   9        101.84        229.66       219.16 o                         
 -11   4   9        869.82        915.45       179.38 o                         
 -10   4   9       2120.54       2121.30       220.49 o                         
  -9   4   9        598.20        420.37       118.63 o                         
  -8   4   9          9.93         80.98        86.44 o                         
  -7   4   9        832.24       1009.96       118.96 o                         
  -6   4   9       4378.68       4368.16       303.44 o                         
  -5   4   9      10181.01       9594.62       580.65 o                         
  -4   4   9       3359.56       3078.38       223.34 o                         
  -3   4   9        117.51        136.08        55.06 o                         
  -2   4   9       3917.13       3768.03       250.79 o                         
  -1   4   9       9923.88       9646.23       572.54 o                         
   0   4   9      15335.93      14678.38       852.38 o                         
   1   4   9       5152.77       5185.44       273.01 o                         
   2   4   9       1630.63       1595.63       105.66 o                         
   3   4   9       4841.34       4899.38       232.01 o                         
   4   4   9       6109.93       6294.61       324.97 o                         
   5   4   9       6007.97       6177.23       291.58 o                         
   6   4   9        779.71        692.01        80.47 o                         
   7   4   9        192.53        196.79        69.84 o                         
   8   4   9       1924.91       1777.96       143.49 o                         
   9   4   9       1208.74       1068.67       124.84 o                         
  10   4   9        998.56        876.85       124.86 o                         
  11   4   9        285.11        244.26       129.03 o                         
  12   4   9          6.36          0.08       128.94 o                         
  13   4   9        255.12        347.80       196.87 o                         
 -12   5   9        119.35       -123.61       165.15 o                         
 -11   5   9         31.02        -59.49       185.83 o                         
 -10   5   9         45.69         35.03       107.79 o                         
  -9   5   9        569.73        911.66       145.68 o                         
  -8   5   9       1936.46       1986.36       188.47 o                         
  -7   5   9       2031.06       1951.13       226.45 o                         
  -6   5   9        546.58        407.62       100.92 o                         
  -5   5   9          4.86         58.41        61.52 o                         
  -4   5   9        890.87        835.63       104.65 o                         
  -3   5   9       2944.52       2796.41       226.42 o                         
  -2   5   9       1706.35       1681.04       200.64 o                         
  -1   5   9        155.90        -10.65       112.35 o                         
   0   5   9       2052.69       2367.28       302.12 o                         
   1   5   9       3504.46       3102.14       292.81 o                         
   2   5   9       3234.73       3295.07       250.49 o                         
   3   5   9       2339.35       2460.05       146.09 o                         
   4   5   9        456.96        419.57        73.83 o                         
   5   5   9        295.25        175.27        69.62 o                         
   6   5   9       1246.03       1248.45       114.84 o                         
   7   5   9       1196.15       1246.88       161.95 o                         
   8   5   9        373.50        196.94       113.11 o                         
   9   5   9         51.40         51.83       113.88 o                         
  10   5   9         89.63        112.25       142.03 o                         
  11   5   9        282.36        293.72       146.01 o                         
  12   5   9        260.07        345.73       142.37 o                         
 -12   6   9          0.03        -28.77       437.09 o                         
 -11   6   9          0.28        -33.58       122.09 o                         
 -10   6   9         30.76         99.09       117.49 o                         
  -9   6   9         24.72        -70.43        93.25 o                         
  -8   6   9          4.44        -47.89        78.19 o                         
  -7   6   9        530.26        424.08       119.06 o                         
  -6   6   9        281.25        131.94        72.02 o                         
  -5   6   9        130.90         45.85        68.05 o                         
  -4   6   9        443.57        325.62        80.53 o                         
  -3   6   9       1863.94       1912.69       232.94 o                         
  -2   6   9        895.13       1033.88       170.95 o                         
  -1   6   9         55.41        -18.97        94.14 o                         
   0   6   9       1008.13       1019.55       231.56 o                         
   1   6   9          6.33        103.85        78.10 o                         
   2   6   9        204.52        200.70        69.17 o                         
   3   6   9        169.69         93.19        62.23 o                         
   4   6   9        840.01        906.07        94.40 o                         
   5   6   9        774.91        696.57        91.50 o                         
   6   6   9        190.97        164.33        80.76 o                         
   7   6   9        365.18        331.51       117.98 o                         
   8   6   9         93.80         84.10        95.94 o                         
   9   6   9         22.44         18.98       121.16 o                         
  10   6   9          6.31        -60.18       121.66 o                         
  11   6   9          5.61        -79.76       135.17 o                         
  12   6   9         14.63        901.58       443.94 o                         
 -11   7   9          6.91        134.28       434.35 o                         
 -10   7   9         25.46        -64.15       100.10 o                         
  -9   7   9        201.07        216.21       111.71 o                         
  -8   7   9         73.15        -22.48        79.74 o                         
  -7   7   9         24.50        -28.56        76.12 o                         
  -6   7   9          1.54         -4.05       107.88 o                         
  -5   7   9        323.40        126.29       142.80 o                         
  -4   7   9        580.14        352.42       259.65 o                         
  -3   7   9        657.23        668.06       166.25 o                         
  -2   7   9        193.05        179.80       118.19 o                         
  -1   7   9        123.76        179.38       111.92 o                         
   0   7   9        332.87        338.48       195.94 o                         
   1   7   9        635.68        796.02       144.99 o                         
   2   7   9        311.53        284.13       102.35 o                         
   3   7   9          2.97          8.51        70.09 o                         
   4   7   9         65.25         38.62        71.50 o                         
   5   7   9        432.32        462.08        94.24 o                         
   6   7   9        656.40        610.62       109.07 o                         
   7   7   9        236.23        157.46        99.22 o                         
   8   7   9         17.30        -17.59       100.21 o                         
   9   7   9          6.97         -6.96       109.10 o                         
  10   7   9         42.27         19.21       179.97 o                         
  11   7   9         15.35        375.43       372.69 o                         
  -9   8   9         80.41        -24.04        90.08 o                         
  -8   8   9          7.40         12.47        81.06 o                         
  -7   8   9        382.95        435.89       165.54 o                         
  -6   8   9        760.59        956.00       220.06 o                         
  -5   8   9        581.59        496.00       180.25 o                         
  -4   8   9        107.26         24.33       136.87 o                         
  -3   8   9        100.98        -45.53       145.92 o                         
  -2   8   9        493.93        557.13       163.86 o                         
  -1   8   9       2130.96       2469.46       793.33 o                         
   0   8   9        554.37        397.91       271.29 o                         
   1   8   9         18.15        -16.35        95.14 o                         
   2   8   9        107.18        160.62       121.18 o                         
   3   8   9        872.05       1155.28       169.18 o                         
   4   8   9       1297.72       1464.47       184.05 o                         
   5   8   9        721.23       1091.87       143.14 o                         
   6   8   9          2.48        -14.16        84.20 o                         
   7   8   9         21.16         62.03        98.21 o                         
   8   8   9        270.97        103.54       131.61 o                         
   9   8   9        304.09        151.72       152.40 o                         
  -8   9   9        703.41        986.81       308.33 o                         
  -7   9   9        646.94        744.48       201.28 o                         
  -6   9   9         55.44        181.58       182.87 o                         
  -5   9   9        160.48         58.93       145.36 o                         
  -4   9   9        457.91        416.94       320.62 o                         
  -3   9   9        872.67       1090.92       372.00 o                         
  -2   9   9        956.67        688.97       567.94 o                         
  -1   9   9          5.54        -31.77       131.45 o                         
   0   9   9        633.63        444.55       168.50 o                         
   1   9   9        548.58        941.82       219.08 o                         
   2   9   9       1195.30       1585.98       205.38 o                         
   3   9   9        972.50       1033.23       177.27 o                         
   4   9   9         35.46        -32.15       144.21 o                         
   5   9   9        409.60        309.66       146.67 o                         
   6   9   9        414.28        466.85       127.24 o                         
   7   9   9        406.68        576.95       154.26 o                         
   8   9   9        302.94        227.04       204.45 o                         
  -5  10   9        556.85        631.39       200.24 o                         
  -4  10   9        271.57        372.96       180.94 o                         
  -3  10   9         11.42        169.30       152.28 o                         
  -2  10   9        212.23        350.99       172.82 o                         
  -1  10   9        638.91        678.56       222.65 o                         
   0  10   9        278.32        372.55       141.84 o                         
   1  10   9        181.12        142.40       128.39 o                         
   2  10   9         73.85        159.64       134.77 o                         
   3  10   9        425.10        717.46       172.52 o                         
   4  10   9        967.38       1433.32       297.41 o                         
   5  10   9        639.77        932.74       277.33 o                         
 -14   0  10        382.53        474.35       221.97 o                         
 -13   0  10        955.87       1151.71       330.90 o                         
 -12   0  10        600.25        433.72       215.91 o                         
 -11   0  10         44.08        -43.58       145.05 o                         
 -10   0  10        193.39        349.28       156.17 o                         
  -9   0  10       2816.79       2932.74       268.14 o                         
  -8   0  10       8034.48       7895.04       541.88 o                         
  -7   0  10        691.09        578.82       111.67 o                         
  -6   0  10        256.41         42.93        82.47 o                         
  -5   0  10       9732.57       9775.94       456.95 o                         
  -4   0  10      14399.10      14731.04       748.78 o                         
  -3   0  10      27250.52      26501.81      1323.58 o                         
  -2   0  10       9331.31       9329.82       390.43 o                         
  -1   0  10          0.52         16.98        25.67 o                         
   0   0  10       3665.37       3080.70       121.97 o                         
   1   0  10      10746.46      10201.47       463.86 o                         
   2   0  10       8945.07       8354.68       322.66 o                         
   3   0  10       4392.98       4511.17       186.36 o                         
   4   0  10        802.50        692.25        65.08 o                         
   5   0  10       8825.46       8508.28       457.62 o                         
   6   0  10       6758.24       7145.97       401.56 o                         
   7   0  10       3498.46       3663.61       244.24 o                         
   8   0  10       2265.62       2169.80       179.52 o                         
   9   0  10          8.35        -68.05        75.85 o                         
  10   0  10       1638.53       1459.16       187.10 o                         
  11   0  10       1043.57        972.25       170.64 o                         
  12   0  10        338.85        187.23       126.50 o                         
  13   0  10         85.05        -14.73       123.12 o                         
  14   0  10          4.79       -283.22       283.22 o                         
 -13   1  10         92.16         34.78       223.04 o                         
 -12   1  10        600.13        651.89       140.44 o                         
 -11   1  10       1264.63       1508.08       178.74 o                         
 -10   1  10       1316.25       1140.53       151.33 o                         
  -9   1  10        537.66        329.13        91.05 o                         
  -8   1  10         21.98         32.13        70.50 o                         
  -7   1  10       2474.26       2846.89       198.09 o                         
  -6   1  10       4183.57       4415.36       192.19 o                         
  -5   1  10       3891.92       3669.47       159.51 o                         
  -4   1  10        928.02        863.77        60.01 o                         
  -3   1  10        989.27       1131.72        62.55 o                         
  -2   1  10      14852.34      14474.57       422.03 o                         
  -1   1  10      19641.24      18547.69       516.15 o                         
   0   1  10      15346.74      14597.58       407.67 o                         
   1   1  10       1944.79       2175.25        73.48 o                         
   2   1  10        210.53        133.81        24.91 o                         
   3   1  10       5181.12       4916.97       144.87 o                         
   4   1  10       8496.70       8659.39       287.42 o                         
   5   1  10       1867.67       2028.05       106.28 o                         
   6   1  10         72.17        114.81        45.36 o                         
   7   1  10        782.20        741.65        77.50 o                         
   8   1  10       3010.53       3138.38       172.64 o                         
   9   1  10       3055.76       3126.67       180.25 o                         
  10   1  10       1311.03       1308.49       152.24 o                         
  11   1  10         59.32         76.72        99.28 o                         
  12   1  10         74.48        -39.07       110.04 o                         
  13   1  10        115.11         85.70       113.93 o                         
 -13   2  10        125.09       -127.84       177.65 o                         
 -12   2  10        190.66        149.13       186.44 o                         
 -11   2  10         40.95        -75.61       174.66 o                         
 -10   2  10        339.33        382.63       175.83 o                         
  -9   2  10       1198.04       1830.44       241.05 o                         
  -8   2  10       1683.01       1985.33       231.28 o                         
  -7   2  10        819.16        678.43       146.08 o                         
  -6   2  10          9.62        -40.86        48.67 o                         
  -5   2  10        705.62        787.44        74.77 o                         
  -4   2  10       5358.33       5503.10       230.54 o                         
  -3   2  10       2024.29       1860.13        99.53 o                         
  -2   2  10       1493.77       1535.91        69.96 o                         
  -1   2  10          3.21         37.67        23.91 o                         
   0   2  10       1206.08       1156.24        50.27 o                         
   1   2  10       6779.49       6389.02       201.15 o                         
   2   2  10       5008.12       5389.77       192.45 o                         
   3   2  10        446.99        427.24        41.58 o                         
   4   2  10         23.50         -0.70        31.19 o                         
   5   2  10        677.86        518.68        51.69 o                         
   6   2  10       6390.04       6458.77       283.33 o                         
   7   2  10       3209.53       3327.32       190.47 o                         
   8   2  10        184.11        330.80        89.46 o                         
   9   2  10          7.28        166.77        96.45 o                         
  10   2  10         72.83        128.87       103.79 o                         
  11   2  10        457.33        307.91       119.58 o                         
  12   2  10        240.94        163.09       124.60 o                         
  13   2  10         19.16        -51.59       124.83 o                         
 -13   3  10         27.14        -97.45       195.77 o                         
 -12   3  10         19.35         -9.99       179.72 o                         
 -11   3  10         32.81       -157.79       157.79 o                         
 -10   3  10         50.90         67.82       125.79 o                         
  -9   3  10         11.57         31.86       107.53 o                         
  -8   3  10          7.89        -19.84        94.24 o                         
  -7   3  10          4.76        -68.71        68.71 o                         
  -6   3  10         55.63         23.20        68.61 o                         
  -5   3  10        203.99        108.13        83.82 o                         
  -4   3  10         79.51         39.25        46.15 o                         
  -3   3  10         12.09          1.04        43.46 o                         
  -2   3  10        363.08        313.93        55.37 o                         
  -1   3  10        761.49        759.06        67.71 o                         
   0   3  10        184.88        189.89        38.70 o                         
   1   3  10          6.57        -13.88        28.43 o                         
   2   3  10        213.80        139.76        40.90 o                         
   3   3  10         81.04        -19.22        47.47 o                         
   4   3  10         50.20         10.88        43.15 o                         
   5   3  10        675.88        617.81        67.52 o                         
   6   3  10       1350.63       1184.62       105.76 o                         
   7   3  10          5.63        143.34        69.38 o                         
   8   3  10          7.15         49.20        70.08 o                         
   9   3  10        111.30         98.07        91.38 o                         
  10   3  10          0.75       -110.71       110.71 o                         
  11   3  10         10.24        129.16       116.14 o                         
  12   3  10         11.20        -10.24       126.60 o                         
  13   3  10         95.03         -2.44       156.25 o                         
 -13   4  10         79.43         61.72       207.79 o                         
 -12   4  10         79.65         64.80       188.28 o                         
 -11   4  10         52.26        -83.54       153.07 o                         
 -10   4  10         31.55        152.95       136.83 o                         
  -9   4  10         95.96        208.70       125.11 o                         
  -8   4  10        235.98        295.88       108.77 o                         
  -7   4  10        150.45         72.32        81.34 o                         
  -6   4  10        142.75         48.22        82.74 o                         
  -5   4  10       1477.82       1350.99       141.52 o                         
  -4   4  10       2937.20       2802.76       212.09 o                         
  -3   4  10       2224.21       2473.95       194.49 o                         
  -2   4  10        674.29        519.91        77.42 o                         
  -1   4  10         11.69         58.62        42.89 o                         
   0   4  10        358.55        297.03        79.90 o                         
   1   4  10       2432.02       2685.85       162.40 o                         
   2   4  10        232.50        182.94        54.39 o                         
   3   4  10          4.42         57.89        52.37 o                         
   4   4  10        283.20        161.93        81.80 o                         
   5   4  10       1207.77       1306.11       124.24 o                         
   6   4  10       1962.87       1820.18       171.88 o                         
   7   4  10        860.57        835.18        98.78 o                         
   8   4  10          8.59        -51.95        81.24 o                         
   9   4  10          2.50        -34.30       100.19 o                         
  10   4  10        112.73         44.86       111.78 o                         
  11   4  10        185.49         92.81       137.12 o                         
  12   4  10         47.06         37.43       210.42 o                         
  13   4  10          5.64       -130.17       201.42 o                         
 -12   5  10        134.15        188.34       188.23 o                         
 -11   5  10        780.97        844.38       202.91 o                         
 -10   5  10        687.01        716.98       181.33 o                         
  -9   5  10         26.57         15.61        97.76 o                         
  -8   5  10        192.60        183.60        96.51 o                         
  -7   5  10       1943.07       2103.69       209.44 o                         
  -6   5  10       2255.55       2061.67       194.24 o                         
  -5   5  10       2629.51       2795.44       229.84 o                         
  -4   5  10         30.46        -56.69        56.69 o                         
  -3   5  10       1486.88       1588.57       213.60 o                         
  -2   5  10       3528.27       4144.98       551.50 o                         
  -1   5  10       2882.54       3128.50       518.61 o                         
   0   5  10       3179.45       3619.22       280.35 o                         
   1   5  10        212.19        167.58        69.95 o                         
   2   5  10       1441.97       1408.48       112.67 o                         
   3   5  10       2993.66       3191.04       195.01 o                         
   4   5  10       1794.48       1953.17       133.22 o                         
   5   5  10       1756.84       1913.10       137.46 o                         
   6   5  10        202.79         41.88        84.77 o                         
   7   5  10       1033.59        944.13       136.74 o                         
   8   5  10       1532.72       1685.55       206.43 o                         
   9   5  10        746.74        869.92       294.08 o                         
  10   5  10        470.94        630.79       160.24 o                         
  11   5  10         11.98        161.44       156.50 o                         
  12   5  10         94.48        100.70       143.32 o                         
 -11   6  10          5.51         52.30       152.23 o                         
 -10   6  10        294.71        260.46       128.23 o                         
  -9   6  10       1223.93       1375.23       167.36 o                         
  -8   6  10       1449.38       1389.60       163.82 o                         
  -7   6  10        591.69        577.26       149.95 o                         
  -6   6  10         31.16        -67.85        67.85 o                         
  -5   6  10        803.40        724.27       103.18 o                         
  -4   6  10       4174.12       4205.66       487.84 o                         
  -3   6  10       3334.31       3659.46       541.22 o                         
  -2   6  10        780.67        817.11       154.69 o                         
  -1   6  10          1.06       -115.09       115.09 o                         
   0   6  10        579.37        569.30       133.54 o                         
   1   6  10       4895.51       5808.27       429.50 o                         
   2   6  10       4759.49       5221.26       411.33 o                         
   3   6  10        646.50        438.38       132.09 o                         
   4   6  10         15.44        -64.53        64.53 o                         
   5   6  10        528.14        569.95        93.32 o                         
   6   6  10       2856.71       2947.77       213.57 o                         
   7   6  10       1440.60       1353.84       149.81 o                         
   8   6  10        315.14        238.95       107.63 o                         
   9   6  10         65.90        292.03       129.92 o                         
  10   6  10        209.00        246.44       146.31 o                         
  11   6  10        489.82        934.81       187.85 o                         
 -10   7  10        314.74        192.28       123.11 o                         
  -9   7  10        219.40         25.02        97.56 o                         
  -8   7  10         43.22         47.16        93.94 o                         
  -7   7  10        714.06        524.83       135.63 o                         
  -6   7  10       1931.26       1785.98       178.13 o                         
  -5   7  10       1283.84       1107.44       302.81 o                         
  -4   7  10        719.23        741.08       178.74 o                         
  -3   7  10          9.39        -16.68       120.25 o                         
  -2   7  10       2638.58       2958.82       420.64 o                         
  -1   7  10       3019.50       2975.42       317.75 o                         
   0   7  10       2621.65       2710.75       346.08 o                         
   1   7  10         58.20        109.57        95.91 o                         
   2   7  10        198.82        244.69       107.30 o                         
   3   7  10       2580.00       2935.87       329.64 o                         
   4   7  10       3163.85       3271.52       319.02 o                         
   5   7  10       1275.19       1421.34       160.40 o                         
   6   7  10         93.53         99.47        90.08 o                         
   7   7  10         34.02        149.00        95.69 o                         
   8   7  10        365.64        404.33       118.82 o                         
   9   7  10        530.54        327.38       135.38 o                         
  10   7  10        129.98        223.28       151.89 o                         
  -9   8  10        213.17        199.96       108.16 o                         
  -8   8  10        744.73        757.34       204.20 o                         
  -7   8  10        679.93        850.35       317.88 o                         
  -6   8  10         54.14       -157.89       157.89 o                         
  -5   8  10         42.79          7.85       150.67 o                         
  -4   8  10        108.60        184.02       157.36 o                         
  -3   8  10        544.51        562.86       176.06 o                         
  -2   8  10        434.38        190.68       144.52 o                         
  -1   8  10         32.18         63.21       119.91 o                         
   0   8  10       1387.01       1574.23       194.85 o                         
   1   8  10        656.00        746.03       337.01 o                         
   2   8  10       1273.77       1699.70       202.03 o                         
   3   8  10        879.51       1105.30       168.21 o                         
   4   8  10         73.69        176.44       124.72 o                         
   5   8  10        179.25        220.90       108.08 o                         
   6   8  10        214.47         38.34        93.57 o                         
   7   8  10        130.09        -19.72       101.33 o                         
   8   8  10        164.00        219.00       118.97 o                         
   9   8  10          2.47       -112.12       112.12 o                         
  -7   9  10          5.38       -104.96       162.25 o                         
  -6   9  10         27.63        -59.29       171.87 o                         
  -5   9  10         57.80        109.89       164.17 o                         
  -4   9  10         80.79        146.65       174.66 o                         
  -3   9  10          4.65        226.23       159.91 o                         
  -2   9  10         29.10        -67.08       148.66 o                         
  -1   9  10        142.81        194.97       168.47 o                         
   0   9  10        147.13        341.11       136.44 o                         
   1   9  10         25.59        -27.66       114.86 o                         
   2   9  10          3.59         98.78       118.79 o                         
   3   9  10          2.36         37.17       124.35 o                         
   4   9  10         50.58        166.64       130.07 o                         
   5   9  10         59.91        153.60       139.74 o                         
   6   9  10         34.84         92.96       146.36 o                         
   7   9  10          7.76         47.11       129.64 o                         
  -5  10  10         27.26         93.17       319.25 o                         
  -4  10  10         29.30        148.58       175.46 o                         
  -3  10  10         64.84         78.81       207.58 o                         
  -2  10  10          5.29        101.06       166.34 o                         
  -1  10  10        130.68        149.53       214.43 o                         
   0  10  10        284.70        236.73       135.82 o                         
   1  10  10        172.09        196.21       139.75 o                         
   2  10  10         27.80         85.82       134.94 o                         
   3  10  10          0.33         88.65       149.85 o                         
   4  10  10         32.23        164.24       155.85 o                         
   5  10  10         75.00        216.49       269.92 o                         
 -13   1  11        533.73        264.53       169.26 o                         
 -12   1  11         26.93       -111.47       111.47 o                         
 -11   1  11          6.87        -48.40       115.22 o                         
 -10   1  11         54.38         87.39       123.41 o                         
  -9   1  11        189.95        135.70       111.92 o                         
  -8   1  11        944.63        812.51       111.15 o                         
  -7   1  11         73.35        -75.57        75.57 o                         
  -6   1  11       5002.46       5167.01       230.57 o                         
  -5   1  11       1454.80       1541.33       108.16 o                         
  -4   1  11       2666.30       2604.62       129.81 o                         
  -3   1  11       5702.86       5736.77       205.11 o                         
  -2   1  11       1801.60       1729.61        84.49 o                         
  -1   1  11        250.02        260.46        30.71 o                         
   0   1  11       1288.17       1170.56        52.17 o                         
   1   1  11        117.44         88.45        26.75 o                         
   2   1  11       1208.31       1117.56        55.79 o                         
   3   1  11        650.39        649.73        47.77 o                         
   4   1  11       1385.07       1293.96        73.61 o                         
   5   1  11       3866.41       3677.67       164.47 o                         
   6   1  11       1965.38       2037.22       122.29 o                         
   7   1  11       1850.65       1798.74       120.09 o                         
   8   1  11        627.90        734.68        84.77 o                         
   9   1  11         50.71        105.02        63.64 o                         
  10   1  11        337.65        314.83        78.99 o                         
  11   1  11         77.71         12.12        94.72 o                         
  12   1  11         16.71         12.70       101.50 o                         
  13   1  11          0.55         -3.49       109.19 o                         
 -13   2  11         52.39         53.47       195.53 o                         
 -12   2  11        465.84        667.55       210.91 o                         
 -11   2  11        438.50        361.22       196.18 o                         
 -10   2  11        295.46        213.00       170.33 o                         
  -9   2  11        123.44        -65.58       151.62 o                         
  -8   2  11        602.86        900.28       137.01 o                         
  -7   2  11       6006.77       7071.02       406.52 o                         
  -6   2  11       3126.10       3423.49       233.40 o                         
  -5   2  11       2481.04       2425.74       158.45 o                         
  -4   2  11        197.45        154.27        48.65 o                         
  -3   2  11       1502.51       1661.43       118.06 o                         
  -2   2  11      10166.39       9888.15       417.66 o                         
  -1   2  11       7807.68       7476.30       277.33 o                         
   0   2  11       1070.42       1074.30        59.90 o                         
   1   2  11         44.55         26.87        29.14 o                         
   2   2  11       1718.03       1663.18        90.63 o                         
   3   2  11       6674.26       6925.16       285.50 o                         
   4   2  11       5845.00       6072.80       229.18 o                         
   5   2  11        873.84        908.78        70.55 o                         
   6   2  11          8.32          3.71        42.82 o                         
   7   2  11       1090.69       1081.26       107.90 o                         
   8   2  11       2491.62       2503.70       199.13 o                         
   9   2  11       1892.03       1886.04       175.10 o                         
  10   2  11        339.88        223.70       117.05 o                         
  11   2  11         10.14        -55.90       123.97 o                         
  12   2  11        115.34        -12.36       118.07 o                         
  13   2  11        229.74        229.94       137.85 o                         
 -13   3  11        544.17        441.88       295.99 o                         
 -12   3  11        406.50        483.52       217.21 o                         
 -11   3  11          1.13       -173.07       174.96 o                         
 -10   3  11        648.42       1133.21       238.36 o                         
  -9   3  11       1746.79       2413.00       223.76 o                         
  -8   3  11       1181.13       1706.98       181.75 o                         
  -7   3  11       1491.78       1492.64       174.58 o                         
  -6   3  11        580.41        476.22        91.19 o                         
  -5   3  11       3869.34       3741.65       261.05 o                         
  -4   3  11      10315.19      10471.25       543.32 o                         
  -3   3  11       7848.93       7244.01       388.24 o                         
  -2   3  11       3916.20       3600.37       210.24 o                         
  -1   3  11        118.51         -1.35        46.86 o                         
   0   3  11       3512.34       3335.97       162.18 o                         
   1   3  11       7563.01       7638.18       307.98 o                         
   2   3  11       6101.25       6061.26       236.64 o                         
   3   3  11         92.85         88.09        46.96 o                         
   4   3  11       1191.81       1038.52       125.69 o                         
   5   3  11       5039.46       5309.03       251.76 o                         
   6   3  11       4739.53       4593.49       276.17 o                         
   7   3  11       2446.39       2493.34       164.26 o                         
   8   3  11        172.03         88.62        74.63 o                         
   9   3  11        204.04        276.39       101.58 o                         
  10   3  11        475.90        658.47       131.76 o                         
  11   3  11        847.06        779.58       189.49 o                         
  12   3  11        323.90        176.02       136.79 o                         
  13   3  11          1.57       -110.54       148.85 o                         
 -12   4  11        345.09        230.25       211.84 o                         
 -11   4  11        925.07       1479.93       210.88 o                         
 -10   4  11        850.25        593.28       176.48 o                         
  -9   4  11          4.52         64.70       119.39 o                         
  -8   4  11        365.38        511.28       140.93 o                         
  -7   4  11        896.86       1131.69       134.71 o                         
  -6   4  11       4606.25       4550.07       381.93 o                         
  -5   4  11       3460.38       3353.12       250.33 o                         
  -4   4  11         13.39         58.33        62.38 o                         
  -3   4  11       2098.21       2138.49       178.40 o                         
  -2   4  11       3028.88       2709.74       175.47 o                         
  -1   4  11       7726.31       7327.10       350.27 o                         
   0   4  11       2359.10       2376.26       200.63 o                         
   1   4  11        124.46         78.91        56.81 o                         
   2   4  11       4913.60       4730.36       226.65 o                         
   3   4  11       3952.65       4507.59       265.79 o                         
   4   4  11       2938.15       3254.43       202.72 o                         
   5   4  11       2537.84       2583.99       213.11 o                         
   6   4  11         95.49         41.37       118.08 o                         
   7   4  11       1273.56       1570.16       318.41 o                         
   8   4  11       1113.16       1236.04       132.53 o                         
   9   4  11        585.95        375.94       115.42 o                         
  10   4  11        236.75        203.22       101.61 o                         
  11   4  11         18.40        226.10       131.10 o                         
  12   4  11        309.15        404.58       147.05 o                         
 -12   5  11         52.53        179.49       435.72 o                         
 -11   5  11          0.42         74.25       151.78 o                         
 -10   5  11        274.97        257.19       148.88 o                         
  -9   5  11        785.48        968.99       174.28 o                         
  -8   5  11        633.25        763.10       138.81 o                         
  -7   5  11        391.96        199.51        99.49 o                         
  -6   5  11         65.04        -53.20        71.13 o                         
  -5   5  11        467.09        502.73       133.35 o                         
  -4   5  11       1045.41        859.46       109.77 o                         
  -3   5  11       1088.51        882.85       108.34 o                         
  -2   5  11        244.28        126.19        58.48 o                         
  -1   5  11         86.93         13.23        79.44 o                         
   0   5  11       1874.76       1596.16       234.95 o                         
   1   5  11       6656.63       7228.49       521.76 o                         
   2   5  11       1764.56       1980.13       165.22 o                         
   3   5  11       1544.93       1402.21       145.19 o                         
   4   5  11         10.56        -61.54        61.54 o                         
   5   5  11        252.58        253.87        79.41 o                         
   6   5  11        788.51        819.48       169.62 o                         
   7   5  11        431.68        167.82       122.70 o                         
   8   5  11         11.13       -110.55       110.55 o                         
   9   5  11         27.53        217.97       129.57 o                         
  10   5  11        249.73        307.20       145.20 o                         
  11   5  11        275.97        456.16       162.62 o                         
 -11   6  11          2.72        -21.49       152.69 o                         
 -10   6  11         21.86       -123.88       123.88 o                         
  -9   6  11        160.70         36.29       105.31 o                         
  -8   6  11         26.61        104.44        94.07 o                         
  -7   6  11         27.08         20.34        84.56 o                         
  -6   6  11         14.76         47.94        71.38 o                         
  -5   6  11         81.50         60.07        69.30 o                         
  -4   6  11        140.46         61.83        60.53 o                         
  -3   6  11         31.15         84.27       120.13 o                         
  -2   6  11         84.60        -59.19       105.69 o                         
  -1   6  11         24.48         38.76       108.92 o                         
   0   6  11         47.52         72.78        88.31 o                         
   1   6  11         15.54         80.01        89.94 o                         
   2   6  11        171.67        121.96        81.11 o                         
   3   6  11        195.64        225.61        89.90 o                         
   4   6  11        383.27        211.67        82.64 o                         
   5   6  11         90.21        -47.60        79.87 o                         
   6   6  11        160.81         96.41        91.88 o                         
   7   6  11        141.53        217.32       106.95 o                         
   8   6  11         15.12        -98.80        98.80 o                         
   9   6  11         93.50        -10.83       127.31 o                         
  10   6  11          1.43        155.02       167.90 o                         
  11   6  11         16.88        155.94       282.00 o                         
 -10   7  11         78.33         33.85       111.74 o                         
  -9   7  11         74.03         73.69       105.28 o                         
  -8   7  11          5.82        -79.41        79.41 o                         
  -7   7  11         16.88        -13.33        85.37 o                         
  -6   7  11         96.78          7.57        83.80 o                         
  -5   7  11        392.26        412.79       159.01 o                         
  -4   7  11        468.71        266.63       159.32 o                         
  -3   7  11         69.17         40.73       129.38 o                         
  -2   7  11         13.26        100.91       123.75 o                         
  -1   7  11        363.51        391.61       147.63 o                         
   0   7  11        816.27        850.38       146.08 o                         
   1   7  11        570.13        507.24       146.23 o                         
   2   7  11         29.18         92.03       104.55 o                         
   3   7  11        188.22        292.40       118.36 o                         
   4   7  11        190.27        172.82        97.90 o                         
   5   7  11        214.30        281.18        96.85 o                         
   6   7  11        294.92        482.11       125.80 o                         
   7   7  11         40.35         48.23        96.33 o                         
   8   7  11         59.71         62.13       110.49 o                         
   9   7  11         17.82         -4.51       141.91 o                         
  10   7  11          7.40         94.97       402.83 o                         
  -8   8  11         86.19        178.13        93.47 o                         
  -7   8  11        394.83        439.73       214.15 o                         
  -6   8  11        361.79        476.66       203.05 o                         
  -5   8  11        149.58        -56.12       159.67 o                         
  -4   8  11          0.39        138.82       155.33 o                         
  -3   8  11        651.99        764.20       198.98 o                         
  -2   8  11        922.56       1214.52       217.58 o                         
  -1   8  11        877.37       1036.59       403.52 o                         
   0   8  11        316.87        302.53       128.23 o                         
   1   8  11          4.01        -51.14       113.11 o                         
   2   8  11        470.34        711.66       151.73 o                         
   3   8  11        792.29       1092.34       171.75 o                         
   4   8  11        637.93        637.16       169.56 o                         
   5   8  11         63.70         17.61       131.69 o                         
   6   8  11          2.45         44.17       106.87 o                         
   7   8  11        208.69        304.40       116.27 o                         
   8   8  11        237.05        310.80       127.66 o                         
  -7   9  11         66.81       -160.31       304.18 o                         
  -6   9  11         17.13         -4.45       182.32 o                         
  -5   9  11        192.14        310.97       190.52 o                         
  -4   9  11        370.18        492.67       194.42 o                         
  -3   9  11        319.98        241.19       169.71 o                         
  -2   9  11         13.30        -75.46       140.22 o                         
  -1   9  11        239.67        232.72       137.86 o                         
   0   9  11        527.77        553.60       155.25 o                         
   1   9  11        859.04       1179.95       280.38 o                         
   2   9  11        603.37        740.77       163.18 o                         
   3   9  11        383.01        542.48       159.71 o                         
   4   9  11         92.23         11.40       138.73 o                         
   5   9  11        329.99        185.36       150.99 o                         
   6   9  11        228.12        124.74       152.59 o                         
  -3  10  11         55.05         85.11       187.71 o                         
  -2  10  11        501.15        236.52       189.33 o                         
  -1  10  11        513.39        740.37       173.94 o                         
   0  10  11        210.47        355.95       154.61 o                         
   1  10  11         18.93       -124.67       129.94 o                         
   2  10  11         70.48        391.10       157.00 o                         
   3  10  11        391.19        392.11       247.00 o                         
   4  10  11        418.88        627.54       337.06 o                         
 -13   0  12        208.10        242.52       190.45 o                         
 -12   0  12         61.46       -104.13       165.79 o                         
 -11   0  12        210.92        285.00       200.05 o                         
 -10   0  12        584.58        372.69       197.31 o                         
  -9   0  12       1676.37       1753.73       386.60 o                         
  -8   0  12       1970.64       1748.22       251.53 o                         
  -7   0  12         90.49         64.37        97.52 o                         
  -6   0  12         66.84        141.78        88.71 o                         
  -5   0  12       3375.30       3753.18       210.20 o                         
  -4   0  12       8770.10       8890.80       532.98 o                         
  -3   0  12       7150.65       6806.76       363.73 o                         
  -2   0  12       1354.95       1420.60       126.99 o                         
  -1   0  12       2156.57       2004.50       102.91 o                         
   0   0  12       6261.87       5840.96       275.95 o                         
   1   0  12       9750.17       9155.23       460.84 o                         
   2   0  12       4466.29       4272.56       213.03 o                         
   3   0  12          3.47        -19.91        44.24 o                         
   4   0  12       4297.99       3881.69       236.52 o                         
   5   0  12       6609.45       6736.45       377.07 o                         
   6   0  12       4495.94       4754.85       292.20 o                         
   7   0  12       1510.05       1625.53       146.25 o                         
   8   0  12        442.33        519.85       112.95 o                         
   9   0  12        211.65        134.16        97.00 o                         
  10   0  12       1130.30       1225.13       171.87 o                         
  11   0  12        306.24        244.73       116.21 o                         
  12   0  12        110.02         14.66       119.14 o                         
  13   0  12         12.82        -19.30       120.76 o                         
 -13   1  12         43.28          1.21       164.91 o                         
 -12   1  12        369.93        330.52       133.77 o                         
 -11   1  12        475.39        351.00       140.91 o                         
 -10   1  12        249.01        322.98       128.80 o                         
  -9   1  12         76.61          8.12       111.83 o                         
  -8   1  12       1611.36       1999.79       175.70 o                         
  -7   1  12       4335.38       4495.50       281.70 o                         
  -6   1  12       6618.34       6733.65       325.38 o                         
  -5   1  12        916.66        830.36        83.45 o                         
  -4   1  12          7.05         41.29        49.04 o                         
  -3   1  12       2891.11       3121.25       126.58 o                         
  -2   1  12       6669.65       6358.35       227.00 o                         
  -1   1  12       4832.27       4719.47       157.82 o                         
   0   1  12       1095.42       1139.31        76.27 o                         
   1   1  12       1340.38       1131.97        57.39 o                         
   2   1  12       3006.45       2812.52       124.32 o                         
   3   1  12       7714.89       7322.63       249.04 o                         
   4   1  12       4456.83       4853.51       200.34 o                         
   5   1  12        650.51        689.17        64.63 o                         
   6   1  12        416.46        244.04        55.78 o                         
   7   1  12       1181.62       1314.32       101.39 o                         
   8   1  12       2156.03       1995.63       154.82 o                         
   9   1  12       1176.48       1129.94       113.30 o                         
  10   1  12         68.98        -10.44        90.41 o                         
  11   1  12         52.46        180.19       149.28 o                         
  12   1  12        174.28        187.67       124.72 o                         
  13   1  12        230.86        203.91       140.47 o                         
 -13   2  12         79.77        117.75       197.21 o                         
 -12   2  12         39.46         44.64       186.80 o                         
 -11   2  12         18.95        -58.86       175.88 o                         
 -10   2  12        443.58        454.02       193.37 o                         
  -9   2  12        701.49        838.91       151.41 o                         
  -8   2  12        363.07        195.79        95.29 o                         
  -7   2  12        135.25         29.57        77.14 o                         
  -6   2  12        119.29        152.32        76.19 o                         
  -5   2  12       2188.22       2303.62       173.71 o                         
  -4   2  12       1700.62       1705.22       111.03 o                         
  -3   2  12        886.14        880.82        69.83 o                         
  -2   2  12         78.68         48.16        35.56 o                         
  -1   2  12         16.75        -14.75        35.05 o                         
   0   2  12       4641.63       4312.26       170.74 o                         
   1   2  12       2413.98       2385.22       143.89 o                         
   2   2  12       1361.35       1254.78        72.35 o                         
   3   2  12         57.23         37.37        36.77 o                         
   4   2  12         11.65        -15.51        49.89 o                         
   5   2  12        722.19        606.48        65.22 o                         
   6   2  12       1544.11       1605.21       107.51 o                         
   7   2  12        522.58        556.86        99.85 o                         
   8   2  12         15.21        133.11       119.91 o                         
   9   2  12         91.02         10.15        94.39 o                         
  10   2  12        151.02        202.26       115.73 o                         
  11   2  12        312.89        341.18       127.91 o                         
  12   2  12         92.07         59.34       124.04 o                         
  13   2  12          7.24         27.19       142.21 o                         
 -12   3  12          0.13        -57.24       200.88 o                         
 -11   3  12        136.62        115.35       189.35 o                         
 -10   3  12         51.89        332.20       189.98 o                         
  -9   3  12          5.67        -72.88       112.20 o                         
  -8   3  12         15.37        -69.38        99.81 o                         
  -7   3  12         50.29        -89.60        89.60 o                         
  -6   3  12          2.49       -118.88       118.88 o                         
  -5   3  12          3.23        -50.97        59.00 o                         
  -4   3  12        150.91        145.71        63.71 o                         
  -3   3  12         99.66         51.47        53.26 o                         
  -2   3  12         14.59         -3.08        41.09 o                         
  -1   3  12        272.42        291.16        50.44 o                         
   0   3  12        779.94        817.87        75.02 o                         
   1   3  12        647.04        649.58        70.28 o                         
   2   3  12         13.79        -38.84        38.84 o                         
   3   3  12        155.27        135.39        55.39 o                         
   4   3  12         61.56        -15.31        56.59 o                         
   5   3  12         29.98         12.87        56.97 o                         
   6   3  12         31.41        -52.27        73.05 o                         
   7   3  12        142.85         94.82       111.15 o                         
   8   3  12        135.28         76.29        95.73 o                         
   9   3  12          1.05          8.29       100.29 o                         
  10   3  12         61.19        194.81       110.36 o                         
  11   3  12          6.43         32.98       113.38 o                         
  12   3  12          8.91         65.08       120.61 o                         
 -12   4  12          1.08        161.37       214.98 o                         
 -11   4  12         27.62        -84.20       153.16 o                         
 -10   4  12        189.75        325.95       170.36 o                         
  -9   4  12        189.23        141.77       135.50 o                         
  -8   4  12          5.24        -94.77        94.77 o                         
  -7   4  12         56.95        -33.18        92.41 o                         
  -6   4  12        773.26        745.53       120.94 o                         
  -5   4  12       2643.78       2785.00       232.01 o                         
  -4   4  12       1289.81       1418.14       150.18 o                         
  -3   4  12        643.82        579.67        94.22 o                         
  -2   4  12         43.79         59.81        47.17 o                         
  -1   4  12         19.82        -44.40        44.40 o                         
   0   4  12       1275.80       1315.31        92.09 o                         
   1   4  12        453.65        401.43        88.11 o                         
   2   4  12        212.27        153.77        65.53 o                         
   3   4  12        321.30        262.92        96.02 o                         
   4   4  12        749.52        663.28        87.37 o                         
   5   4  12       1334.76       1378.53       164.71 o                         
   6   4  12       1283.67        828.34       161.33 o                         
   7   4  12        172.33         67.75       100.50 o                         
   8   4  12          3.75        -55.80        82.31 o                         
   9   4  12         35.79         79.96       162.83 o                         
  10   4  12         29.93        128.03       116.09 o                         
  11   4  12         27.92        -27.30       205.88 o                         
  12   4  12          0.33        100.21       169.09 o                         
 -11   5  12        374.74        489.36       191.56 o                         
 -10   5  12         42.64        312.24       169.64 o                         
  -9   5  12        145.07        224.03       138.45 o                         
  -8   5  12        449.22        526.30       133.95 o                         
  -7   5  12        667.99        703.56       126.91 o                         
  -6   5  12       2408.62       2272.62       214.12 o                         
  -5   5  12        113.04        111.42        78.67 o                         
  -4   5  12        180.44        244.22        76.55 o                         
  -3   5  12       1083.62       1137.56       125.94 o                         
  -2   5  12       1164.19       1217.86       215.46 o                         
  -1   5  12       2579.16       2829.06       246.50 o                         
   0   5  12        887.50        831.01       107.96 o                         
   1   5  12        646.85        565.48       103.96 o                         
   2   5  12        896.13       1113.17       110.68 o                         
   3   5  12       2261.03       2626.17       258.48 o                         
   4   5  12       1499.17       1449.85       123.44 o                         
   5   5  12        396.85        349.40        84.12 o                         
   6   5  12        108.22         65.22       101.72 o                         
   7   5  12        846.15        611.46       231.80 o                         
   8   5  12        885.26        733.50       219.52 o                         
   9   5  12        210.42        400.58       141.59 o                         
  10   5  12         31.25        191.02       142.09 o                         
  11   5  12         28.21        192.15       152.50 o                         
 -10   6  12        433.20        596.65       168.95 o                         
  -9   6  12        759.69        908.62       169.61 o                         
  -8   6  12        432.72        538.68       121.97 o                         
  -7   6  12         28.08        159.17        93.49 o                         
  -6   6  12        114.31         27.32        70.01 o                         
  -5   6  12       1795.46       1966.13       381.75 o                         
  -4   6  12       2486.03       2280.23       412.35 o                         
  -3   6  12       1108.81        953.57       187.46 o                         
  -2   6  12          2.23        -97.99       132.22 o                         
  -1   6  12        500.75        687.48       132.84 o                         
   0   6  12       2806.82       3520.56       435.48 o                         
   1   6  12       2199.99       2866.20       258.75 o                         
   2   6  12       2036.81       1945.94       350.44 o                         
   3   6  12          0.79        -71.75        86.11 o                         
   4   6  12        482.74        404.68       109.09 o                         
   5   6  12       1456.24       1489.22       152.83 o                         
   6   6  12       1209.19       1248.34       145.02 o                         
   7   6  12        537.40        523.88       128.48 o                         
   8   6  12          2.36         71.94       112.39 o                         
   9   6  12        235.38        390.57       153.03 o                         
  10   6  12        391.07        487.19       161.98 o                         
  -9   7  12         76.59         73.86       103.69 o                         
  -8   7  12        203.33        107.30        96.89 o                         
  -7   7  12        790.74        636.92       138.60 o                         
  -6   7  12        414.48        216.75        84.91 o                         
  -5   7  12        282.95        202.96       164.93 o                         
  -4   7  12         13.57         35.77       140.23 o                         
  -3   7  12        835.74       1318.67       235.41 o                         
  -2   7  12       2818.27       3137.08       457.64 o                         
  -1   7  12       1436.16       1653.23       198.24 o                         
   0   7  12        232.82        133.40       111.52 o                         
   1   7  12         54.92         89.26       105.11 o                         
   2   7  12        774.23        810.34       146.15 o                         
   3   7  12       1374.37       1841.36       210.90 o                         
   4   7  12       1181.96       1105.96       149.28 o                         
   5   7  12         57.35         92.73       103.08 o                         
   6   7  12         34.56        113.37       100.11 o                         
   7   7  12        210.69        196.08       109.86 o                         
   8   7  12        629.46        685.68       139.10 o                         
   9   7  12        317.56        403.41       160.02 o                         
  -8   8  12        405.36        296.34       114.23 o                         
  -7   8  12         72.66         60.71       198.36 o                         
  -6   8  12          0.36        -16.39       172.59 o                         
  -5   8  12         10.42       -186.34       263.07 o                         
  -4   8  12        256.66        185.88       178.60 o                         
  -3   8  12        421.64        236.07       188.40 o                         
  -2   8  12         52.39         62.18       141.48 o                         
  -1   8  12        491.91        546.11       153.19 o                         
   0   8  12        674.11       1045.56       173.15 o                         
   1   8  12       1016.32       1294.20       214.91 o                         
   2   8  12        920.81        982.07       181.10 o                         
   3   8  12        132.67        226.46       127.76 o                         
   4   8  12          8.15        136.55       126.91 o                         
   5   8  12         95.80         21.25       132.54 o                         
   6   8  12         62.79        267.35       122.94 o                         
   7   8  12         22.63        -28.37       118.72 o                         
   8   8  12          1.35        374.06       295.96 o                         
  -6   9  12         58.50        -15.07       308.29 o                         
  -5   9  12         75.65         74.55       230.19 o                         
  -4   9  12         49.55        -33.38       167.50 o                         
  -3   9  12          3.03         88.12       177.16 o                         
  -2   9  12          5.22       -135.93       151.51 o                         
  -1   9  12         62.14         78.13       132.88 o                         
   0   9  12        258.70        249.50       139.14 o                         
   1   9  12         49.94        135.05       137.11 o                         
   2   9  12          0.04        210.98       144.37 o                         
   3   9  12          1.29         32.55       189.49 o                         
   4   9  12         40.75        -63.39       132.30 o                         
   5   9  12         83.53        278.42       154.11 o                         
   6   9  12         14.17        445.31       301.44 o                         
  -2  10  12         38.96        -79.47       312.40 o                         
  -1  10  12        150.74        212.20       185.93 o                         
   0  10  12         62.18        154.18       157.62 o                         
   1  10  12         18.00         94.01       237.73 o                         
   2  10  12          7.68        442.57       330.21 o                         
 -12   1  13         20.62        -42.57       129.12 o                         
 -11   1  13         78.99         76.76       127.51 o                         
 -10   1  13        125.29        108.76       122.58 o                         
  -9   1  13        499.33        308.89       126.62 o                         
  -8   1  13        227.35        -23.84       113.09 o                         
  -7   1  13          1.00        -80.02        80.02 o                         
  -6   1  13       1248.19       1325.95       114.72 o                         
  -5   1  13        691.21        683.13        87.08 o                         
  -4   1  13        847.05        834.93        89.37 o                         
  -3   1  13       1432.23       1538.27       114.24 o                         
  -2   1  13         13.66        -23.05        35.85 o                         
  -1   1  13       1362.75       1457.43        92.94 o                         
   0   1  13        253.99        182.31        34.53 o                         
   1   1  13        682.40        723.11        55.67 o                         
   2   1  13         58.61         30.95        37.29 o                         
   3   1  13         92.14         41.72        38.86 o                         
   4   1  13       1798.63       1746.08        93.39 o                         
   5   1  13       1187.50       1140.99        82.69 o                         
   6   1  13        480.37        481.62        64.41 o                         
   7   1  13        385.48        418.47        71.05 o                         
   8   1  13          1.31         37.49        64.52 o                         
   9   1  13        341.73        255.38        75.58 o                         
  10   1  13        187.13        273.42        77.71 o                         
  11   1  13         13.61        -34.07       100.46 o                         
  12   1  13          1.18       -115.48       115.48 o                         
 -12   2  13        288.86        415.46       211.96 o                         
 -11   2  13        372.98        154.99       190.47 o                         
 -10   2  13         25.79         29.96       168.15 o                         
  -9   2  13        258.69        224.70       169.49 o                         
  -8   2  13       1871.97       2365.29       380.53 o                         
  -7   2  13       3110.16       3494.66       261.90 o                         
  -6   2  13       1002.64        950.48       147.26 o                         
  -5   2  13        684.52        623.43        86.63 o                         
  -4   2  13        285.09        366.07        71.49 o                         
  -3   2  13       1705.89       1809.24       106.10 o                         
  -2   2  13       3589.76       3642.15       181.07 o                         
  -1   2  13        937.77        963.84        72.03 o                         
   0   2  13         21.38        -28.07        34.41 o                         
   1   2  13        339.75        259.90        52.32 o                         
   2   2  13       5529.37       5444.96       254.20 o                         
   3   2  13       4405.19       4419.58       237.96 o                         
   4   2  13       2988.66       3043.14       166.19 o                         
   5   2  13         40.01         90.23        47.09 o                         
   6   2  13        102.17         84.48        51.05 o                         
   7   2  13       1219.01       1193.13       132.48 o                         
   8   2  13       1100.68       1235.68       140.92 o                         
   9   2  13        341.84        358.02       135.69 o                         
  10   2  13          6.56         39.30       116.70 o                         
  11   2  13        234.94        123.93       118.66 o                         
  12   2  13        173.90        117.12       149.14 o                         
 -12   3  13          4.68       -193.93       193.93 o                         
 -11   3  13        201.80        359.13       206.53 o                         
 -10   3  13        855.90       1231.90       236.55 o                         
  -9   3  13        879.24       1377.94       203.90 o                         
  -8   3  13        535.86        428.49       135.08 o                         
  -7   3  13          1.32         -3.76        96.94 o                         
  -6   3  13        702.20        810.69       317.57 o                         
  -5   3  13       4787.56       4928.27       591.06 o                         
  -4   3  13       4484.25       4372.63       328.97 o                         
  -3   3  13       1449.37       1387.88       132.23 o                         
  -2   3  13          0.64         10.77        49.22 o                         
  -1   3  13       1623.31       1612.35       105.15 o                         
   0   3  13       4627.39       4694.12       233.45 o                         
   1   3  13       4848.91       4716.37       267.98 o                         
   2   3  13        350.45        319.64        81.85 o                         
   3   3  13         29.02        -44.25        44.25 o                         
   4   3  13       2408.40       2401.19       160.33 o                         
   5   3  13       3507.04       3948.14       230.60 o                         
   6   3  13       3006.43       2966.49       197.39 o                         
   7   3  13        480.29        525.36        94.60 o                         
   8   3  13         14.94          9.32        80.66 o                         
   9   3  13        218.08        237.09       106.77 o                         
  10   3  13        544.38        839.67       167.90 o                         
  11   3  13        294.76        481.14       141.12 o                         
  12   3  13         18.69         58.34       193.19 o                         
 -11   4  13        334.19        373.61       190.32 o                         
 -10   4  13        117.33        161.56       148.91 o                         
  -9   4  13         40.08        -53.41       121.15 o                         
  -8   4  13        607.38        654.12       146.66 o                         
  -7   4  13       1136.12       1270.45       202.98 o                         
  -6   4  13       1313.55       1362.36       193.40 o                         
  -5   4  13        991.32        951.35       171.59 o                         
  -4   4  13        875.28       1086.45       132.33 o                         
  -3   4  13       2197.99       2232.79       242.46 o                         
  -2   4  13       3149.85       3084.62       299.76 o                         
  -1   4  13       3608.30       3696.60       229.08 o                         
   0   4  13        929.49        922.09        88.18 o                         
   1   4  13       1886.04       1778.22       151.19 o                         
   2   4  13       2967.13       3301.94       248.67 o                         
   3   4  13       3295.30       3912.29       230.44 o                         
   4   4  13       1014.60       1153.18       108.91 o                         
   5   4  13        481.97        272.28       124.31 o                         
   6   4  13        568.25        251.59       174.72 o                         
   7   4  13       1213.06       1159.44       184.44 o                         
   8   4  13        376.59        470.82       132.19 o                         
   9   4  13        229.33        335.24       140.95 o                         
  10   4  13         34.10         78.99       118.59 o                         
  11   4  13         40.68         79.40       154.46 o                         
 -11   5  13          1.41        516.56       426.12 o                         
 -10   5  13        145.96         95.65       149.09 o                         
  -9   5  13        282.02        317.89       143.06 o                         
  -8   5  13        266.59        145.85       125.13 o                         
  -7   5  13         37.51        -44.97       103.50 o                         
  -6   5  13        144.14        146.70        81.81 o                         
  -5   5  13        656.49        638.23       112.01 o                         
  -4   5  13        986.40        985.02       125.40 o                         
  -3   5  13        489.08        341.01        78.71 o                         
  -2   5  13         13.38         32.84        56.12 o                         
  -1   5  13        310.82        273.40        86.66 o                         
   0   5  13       1230.08       1515.79       170.39 o                         
   1   5  13       1210.01       1398.16       182.94 o                         
   2   5  13        196.41        200.35        91.17 o                         
   3   5  13          0.71          6.40        71.45 o                         
   4   5  13         28.38         79.10        76.50 o                         
   5   5  13        611.10        631.31       110.54 o                         
   6   5  13        351.63        275.47       108.31 o                         
   7   5  13         82.37         92.07       102.97 o                         
   8   5  13         26.73       -112.55       122.57 o                         
   9   5  13        123.15        427.70       150.23 o                         
  10   5  13        136.11         28.41       195.00 o                         
 -10   6  13        134.65        361.34       163.23 o                         
  -9   6  13         82.67        122.35       148.46 o                         
  -8   6  13         19.36         49.74       101.13 o                         
  -7   6  13          1.96         -0.61        90.69 o                         
  -6   6  13         20.10        -73.15        73.15 o                         
  -5   6  13        153.39        101.74        79.74 o                         
  -4   6  13         57.08        -64.80        64.80 o                         
  -3   6  13        105.48         50.96       131.35 o                         
  -2   6  13        418.55        383.05       124.67 o                         
  -1   6  13        448.48        140.30       110.65 o                         
   0   6  13        272.49        510.30       132.84 o                         
   1   6  13        854.59        709.23       134.63 o                         
   2   6  13        308.36        278.57       112.13 o                         
   3   6  13         69.51        125.19        97.15 o                         
   4   6  13         15.96         67.12        98.87 o                         
   5   6  13          3.11        -16.02       101.18 o                         
   6   6  13          1.58        -22.24        96.87 o                         
   7   6  13          5.12        -96.53        96.53 o                         
   8   6  13        136.06         96.89       134.64 o                         
   9   6  13        101.86        -53.33       136.09 o                         
  10   6  13          4.69        -81.61       317.88 o                         
  -9   7  13         26.33       -237.04       316.51 o                         
  -8   7  13          1.53        -23.30        89.69 o                         
  -7   7  13         71.48        187.61        98.97 o                         
  -6   7  13         68.56        -33.99        72.97 o                         
  -5   7  13        332.08        480.63       189.71 o                         
  -4   7  13         91.52         71.81       159.43 o                         
  -3   7  13         31.43        -50.54       151.78 o                         
  -2   7  13         24.25        204.78       119.91 o                         
  -1   7  13        142.91        189.43       122.11 o                         
   0   7  13        417.24        574.95       145.98 o                         
   1   7  13        180.50        202.34       117.52 o                         
   2   7  13        134.33        127.95       119.17 o                         
   3   7  13        165.21        141.80       101.69 o                         
   4   7  13        125.89        275.99       117.94 o                         
   5   7  13        188.89        348.40       120.53 o                         
   6   7  13         76.71        118.14       115.70 o                         
   7   7  13         17.18         58.27       118.55 o                         
   8   7  13         92.93        131.95       125.86 o                         
  -7   8  13        219.31        202.81       203.38 o                         
  -6   8  13         85.82        221.07       203.21 o                         
  -5   8  13          9.10        126.41       203.47 o                         
  -4   8  13         69.78        166.61       182.98 o                         
  -3   8  13        559.84        738.95       222.49 o                         
  -2   8  13        487.98        610.92       159.71 o                         
  -1   8  13         89.50        150.74       126.14 o                         
   0   8  13         33.25        -39.33       121.08 o                         
   1   8  13        110.22        317.74       137.22 o                         
   2   8  13        442.76        348.46       148.62 o                         
   3   8  13        277.45        329.83       145.66 o                         
   4   8  13         68.18        253.97       139.90 o                         
   5   8  13          0.57         75.18       142.46 o                         
   6   8  13        103.60        222.25       129.02 o                         
   7   8  13        199.49         33.18       133.52 o                         
  -5   9  13        219.19        205.53       332.95 o                         
  -4   9  13        404.88        592.42       227.04 o                         
  -3   9  13        178.56        219.04       195.80 o                         
  -2   9  13         34.07         20.43       136.27 o                         
  -1   9  13        481.39        647.05       169.15 o                         
   0   9  13        498.20        719.12       178.80 o                         
   1   9  13        556.15        691.18       171.49 o                         
   2   9  13        334.22        365.24       155.21 o                         
   3   9  13         13.49        -28.86       183.14 o                         
   4   9  13        200.94        244.21       159.28 o                         
   5   9  13        252.45        237.04       269.92 o                         
 -12   0  14          9.62        305.55       200.05 o                         
 -11   0  14        124.10         97.28       190.45 o                         
 -10   0  14       1064.51       1127.65       294.59 o                         
  -9   0  14       1540.79       1441.42       317.88 o                         
  -8   0  14        494.37        153.46       206.90 o                         
  -7   0  14        489.73        512.45       212.38 o                         
  -6   0  14       1799.62       1464.72       304.18 o                         
  -5   0  14       2442.98       2426.58       390.50 o                         
  -4   0  14       7127.67       6820.15       814.67 o                         
  -3   0  14        526.78        900.81       137.94 o                         
  -2   0  14       1202.79       1357.90       166.45 o                         
  -1   0  14       4650.49       5101.17       407.16 o                         
   0   0  14       3819.78       3831.70       204.85 o                         
   1   0  14       2306.14       2269.97       141.26 o                         
   2   0  14       3102.87       3155.06       178.80 o                         
   3   0  14       2303.29       2092.33       224.29 o                         
   4   0  14       2635.09       2406.71       176.94 o                         
   5   0  14       2375.32       2378.98       182.22 o                         
   6   0  14        918.85       1036.33       123.86 o                         
   7   0  14        559.61        528.26        98.14 o                         
   8   0  14        172.23        165.82       152.44 o                         
   9   0  14        511.89        441.93       144.53 o                         
  10   0  14        442.97        342.69       139.81 o                         
  11   0  14        133.05        244.58       270.48 o                         
  12   0  14          3.29         71.10       123.04 o                         
 -12   1  14        218.15         81.23       147.62 o                         
 -11   1  14         80.02        188.53       154.02 o                         
 -10   1  14          1.27       -132.80       132.80 o                         
  -9   1  14        342.07        362.61       151.65 o                         
  -8   1  14       1518.93       1538.80       358.98 o                         
  -7   1  14       2076.24       2280.42       275.72 o                         
  -6   1  14       1848.05       1978.24       142.30 o                         
  -5   1  14        197.25         95.32        85.69 o                         
  -4   1  14         28.81         38.30        61.40 o                         
  -3   1  14       2508.95       2805.00       168.71 o                         
  -2   1  14       2923.03       3370.94       172.25 o                         
  -1   1  14        778.59        882.16        62.94 o                         
   0   1  14        278.12        227.72        43.63 o                         
   1   1  14       1595.30       1333.24        92.76 o                         
   2   1  14       6177.36       5927.78       255.19 o                         
   3   1  14       4928.94       4760.16       231.12 o                         
   4   1  14       1426.54       1478.50       115.17 o                         
   5   1  14          6.27        -61.37        61.37 o                         
   6   1  14        199.77        221.48        63.22 o                         
   7   1  14        725.77        675.42        85.92 o                         
   8   1  14        697.47        627.87        93.65 o                         
   9   1  14         87.58        106.65        73.29 o                         
  10   1  14         28.24         98.12        73.56 o                         
  11   1  14        160.31        174.46       164.38 o                         
  12   1  14        260.03        303.94       126.70 o                         
 -12   2  14          2.80       -173.74       183.69 o                         
 -11   2  14        154.47        335.87       204.76 o                         
 -10   2  14        148.60        200.36       132.80 o                         
  -9   2  14        177.04        157.05       131.65 o                         
  -8   2  14         59.62       -108.27       108.27 o                         
  -7   2  14          4.48        -59.18        82.57 o                         
  -6   2  14        531.94        508.02        96.24 o                         
  -5   2  14        888.51       1127.08       108.99 o                         
  -4   2  14        228.12        226.52        68.68 o                         
  -3   2  14          8.47        -56.94        56.94 o                         
  -2   2  14          1.02        -26.95        48.03 o                         
  -1   2  14        561.04        524.72        65.97 o                         
   0   2  14       1690.90       1728.36       102.82 o                         
   1   2  14       1256.55       1188.89        76.02 o                         
   2   2  14          8.71         38.19        48.94 o                         
   3   2  14          3.55        -42.84        43.08 o                         
   4   2  14        250.08        240.96        56.22 o                         
   5   2  14        989.41        851.66        84.21 o                         
   6   2  14        690.96        629.14        85.90 o                         
   7   2  14          9.23        -44.03        58.48 o                         
   8   2  14        190.91        121.37        97.91 o                         
   9   2  14        231.23        307.55       117.54 o                         
  10   2  14        258.25        162.15       136.06 o                         
  11   2  14        131.64         40.89       132.11 o                         
  12   2  14          7.71         89.93       153.20 o                         
 -11   3  14         76.15        -84.50       192.89 o                         
 -10   3  14         38.62        119.68       194.34 o                         
  -9   3  14          7.08        -19.40       118.83 o                         
  -8   3  14        117.72        148.09       112.99 o                         
  -7   3  14          2.69        -56.25       118.86 o                         
  -6   3  14         54.67          2.30        85.96 o                         
  -5   3  14          4.66        -74.19        74.19 o                         
  -4   3  14        224.72        151.19        70.77 o                         
  -3   3  14          4.25         23.33        54.65 o                         
  -2   3  14        102.91        122.34        53.23 o                         
  -1   3  14        428.85        433.51        63.22 o                         
   0   3  14        720.13        681.12        71.82 o                         
   1   3  14          0.76        -16.14        43.24 o                         
   2   3  14        133.93        117.00        49.85 o                         
   3   3  14        274.58        233.54        79.87 o                         
   4   3  14        116.64         63.44        76.96 o                         
   5   3  14         20.21         24.60        63.29 o                         
   6   3  14         95.17        192.21        75.28 o                         
   7   3  14         69.73         23.05        74.33 o                         
   8   3  14         44.67         31.84        92.23 o                         
   9   3  14         86.19         93.66       127.76 o                         
  10   3  14         73.95         57.72       116.38 o                         
  11   3  14          1.46        103.58       151.09 o                         
 -11   4  14         50.87         82.82       174.81 o                         
 -10   4  14        144.89         97.33       159.49 o                         
  -9   4  14        113.86        142.68       142.59 o                         
  -8   4  14         30.03         99.85       128.89 o                         
  -7   4  14         32.60         46.63       114.70 o                         
  -6   4  14        155.73        263.36       170.59 o                         
  -5   4  14        104.67        139.22       102.42 o                         
  -4   4  14        173.91        150.60        69.39 o                         
  -3   4  14         30.61         38.37        57.04 o                         
  -2   4  14        172.77        110.85        57.10 o                         
  -1   4  14        620.81        599.09        92.45 o                         
   0   4  14        397.59        367.10        61.79 o                         
   1   4  14        276.19        276.08        57.70 o                         
   2   4  14         21.26        -66.32        66.32 o                         
   3   4  14        699.58        680.88       109.49 o                         
   4   4  14        190.40        131.38        91.13 o                         
   5   4  14        618.48        403.41       170.25 o                         
   6   4  14        143.60        -43.97       110.31 o                         
   7   4  14          6.20        136.06       111.52 o                         
   8   4  14        105.22         93.62       117.30 o                         
   9   4  14         68.80         19.84        95.02 o                         
  10   4  14         16.96        145.80       121.24 o                         
  11   4  14         18.21        112.27       132.37 o                         
 -10   5  14          8.27        113.64       156.28 o                         
  -9   5  14        203.29        283.74       147.40 o                         
  -8   5  14        395.70        429.22       139.35 o                         
  -7   5  14        877.88       1108.67       190.03 o                         
  -6   5  14        494.97        349.68       119.00 o                         
  -5   5  14         49.89         49.07        81.69 o                         
  -4   5  14        596.78        629.69       110.99 o                         
  -3   5  14        786.34        826.16       101.47 o                         
  -2   5  14        741.40        633.45       128.03 o                         
  -1   5  14        282.13        167.80        59.24 o                         
   0   5  14         65.54        -82.26        82.26 o                         
   1   5  14       1151.39       1246.85       140.94 o                         
   2   5  14       1436.13       1636.71       162.02 o                         
   3   5  14        567.92        765.16       127.14 o                         
   4   5  14        595.78        816.78       131.71 o                         
   5   5  14          1.04         76.73        96.83 o                         
   6   5  14        433.99        306.85       111.93 o                         
   7   5  14        488.71        146.73       166.60 o                         
   8   5  14        215.74        -52.39       193.72 o                         
   9   5  14         22.55         14.33       135.49 o                         
  10   5  14          5.77         65.42       153.43 o                         
  -9   6  14        334.85        420.52       148.46 o                         
  -8   6  14         44.98        -35.79        98.68 o                         
  -7   6  14         14.85          8.57       103.98 o                         
  -6   6  14        675.95        711.25       216.67 o                         
  -5   6  14       1171.06       1343.14       154.73 o                         
  -4   6  14       1034.75        808.23       158.93 o                         
  -3   6  14         98.90        126.58       116.95 o                         
  -2   6  14        104.32        167.60       123.83 o                         
  -1   6  14        794.88        860.29       154.72 o                         
   0   6  14       1857.49       2427.03       245.71 o                         
   1   6  14       1265.53       1382.05       207.06 o                         
   2   6  14        282.35        298.75       107.26 o                         
   3   6  14         36.36         91.01        98.76 o                         
   4   6  14        661.71        899.17       143.22 o                         
   5   6  14        904.23       1275.97       166.12 o                         
   6   6  14        539.29        560.41       141.15 o                         
   7   6  14          9.12        102.12       117.22 o                         
   8   6  14         86.03         54.10       136.90 o                         
   9   6  14        256.20        368.76       159.59 o                         
  -8   7  14        163.04        278.97       116.64 o                         
  -7   7  14        328.79        424.17       136.10 o                         
  -6   7  14        167.75        182.70       119.38 o                         
  -5   7  14          1.00        -48.10       162.55 o                         
  -4   7  14        187.35        105.02       172.05 o                         
  -3   7  14       1111.78       1638.62       269.67 o                         
  -2   7  14       1437.85       1651.11       211.77 o                         
  -1   7  14        824.69       1039.94       184.73 o                         
   0   7  14          8.77         -2.70       119.82 o                         
   1   7  14        101.21        139.58       131.05 o                         
   2   7  14        629.22        679.45       155.92 o                         
   3   7  14        692.04        719.75       177.21 o                         
   4   7  14        130.67        146.67       120.45 o                         
   5   7  14         44.18        168.77       122.03 o                         
   6   7  14        181.42        197.84       126.77 o                         
   7   7  14        364.84        189.32       133.67 o                         
   8   7  14        351.58        465.31       236.05 o                         
  -6   8  14        100.60         92.57       202.96 o                         
  -5   8  14        264.27        198.95       197.82 o                         
  -4   8  14        242.12        335.55       197.92 o                         
  -3   8  14        229.89        244.56       155.16 o                         
  -2   8  14          0.23        168.76       141.57 o                         
  -1   8  14        186.24        344.22       157.59 o                         
   0   8  14        238.54        401.96       149.95 o                         
   1   8  14        149.66        -34.67       129.77 o                         
   2   8  14        100.86        166.56       141.33 o                         
   3   8  14         12.03         22.09       161.19 o                         
   4   8  14        188.77        142.36       145.15 o                         
   5   8  14         89.09         74.36       144.60 o                         
   6   8  14        103.32        108.00       134.07 o                         
  -3   9  14          3.07        334.00       167.91 o                         
  -2   9  14         53.18       -111.71       138.99 o                         
  -1   9  14         38.90         42.91       148.02 o                         
   0   9  14        118.69        232.02       151.51 o                         
   1   9  14          1.85       -135.93       135.93 o                         
   2   9  14         10.93         37.04       141.74 o                         
   3   9  14          2.99         42.88       147.04 o                         
 -11   1  15        172.79        169.53       165.54 o                         
 -10   1  15        218.12        284.00       209.64 o                         
  -9   1  15        358.79        142.80       152.75 o                         
  -8   1  15          6.43       -139.78       139.78 o                         
  -7   1  15        105.21        -66.71       156.89 o                         
  -6   1  15         96.48        -99.46        99.46 o                         
  -5   1  15        180.03        188.63        82.68 o                         
  -4   1  15        272.96        151.71        70.89 o                         
  -3   1  15          3.25         21.13        61.99 o                         
  -2   1  15        998.96       1007.48       102.50 o                         
  -1   1  15       1112.81       1245.08       101.10 o                         
   0   1  15       1086.14       1153.76        84.04 o                         
   1   1  15        238.63        273.69        53.36 o                         
   2   1  15        264.49        221.02        54.92 o                         
   3   1  15         43.13         13.61        45.74 o                         
   4   1  15        664.37        512.25        73.91 o                         
   5   1  15        185.28        107.23        79.45 o                         
   6   1  15         67.59        -40.51        56.28 o                         
   7   1  15          3.75         44.79        62.48 o                         
   8   1  15         99.40        105.29        68.46 o                         
   9   1  15        507.57        474.49        87.00 o                         
  10   1  15         63.82        152.30       147.16 o                         
  11   1  15          1.28        211.85       115.87 o                         
 -11   2  15         28.70       -237.04       237.04 o                         
 -10   2  15          0.65         23.29       197.47 o                         
  -9   2  15        397.66        397.59       146.24 o                         
  -8   2  15        938.84        997.50       207.85 o                         
  -7   2  15        980.67        836.94       131.15 o                         
  -6   2  15        339.25        200.19        91.18 o                         
  -5   2  15          2.23         50.50        70.60 o                         
  -4   2  15        647.19        621.82        94.93 o                         
  -3   2  15       1567.10       1807.95       143.96 o                         
  -2   2  15       1179.48       1106.42       109.51 o                         
  -1   2  15         67.83        -40.75        45.16 o                         
   0   2  15        586.27        615.93        67.15 o                         
   1   2  15       1977.69       2121.20       123.93 o                         
   2   2  15       2032.49       2107.99       123.66 o                         
   3   2  15       3337.74       3433.45       248.72 o                         
   4   2  15        210.78        193.96        52.07 o                         
   5   2  15          5.97         -6.38        50.53 o                         
   6   2  15        434.68        498.63        81.09 o                         
   7   2  15        336.22        315.66        74.41 o                         
   8   2  15        439.58        439.96       117.47 o                         
   9   2  15          1.04         55.62       122.02 o                         
  10   2  15        179.44        -25.02       123.77 o                         
  11   2  15        197.57        399.12       140.63 o                         
 -11   3  15        426.33        835.48       246.34 o                         
 -10   3  15        821.34       1495.73       362.56 o                         
  -9   3  15        386.32        552.37       154.94 o                         
  -8   3  15        151.03        147.89       133.61 o                         
  -7   3  15         49.40         54.33        95.92 o                         
  -6   3  15       1171.63       1123.35       232.57 o                         
  -5   3  15       1935.10       2409.65       404.89 o                         
  -4   3  15        644.85        697.55       112.05 o                         
  -3   3  15        167.02        142.23        69.65 o                         
  -2   3  15        781.15        762.77        80.11 o                         
  -1   3  15       2974.51       3206.87       180.15 o                         
   0   3  15       3919.75       4279.06       237.55 o                         
   1   3  15       1230.56       1180.42        95.13 o                         
   2   3  15         34.07         54.46        55.34 o                         
   3   3  15        276.45        219.74        60.12 o                         
   4   3  15       2068.38       1742.41       272.27 o                         
   5   3  15       1551.27       1657.32       250.53 o                         
   6   3  15        255.45        278.58        83.73 o                         
   7   3  15         14.45         25.67        77.91 o                         
   8   3  15        172.64        174.00       103.90 o                         
   9   3  15        384.88        310.55       126.63 o                         
  10   3  15        369.27        414.14       182.34 o                         
  11   3  15         72.94         94.11       188.67 o                         
 -10   4  15         34.68        239.78       166.83 o                         
  -9   4  15        101.11        199.86       152.49 o                         
  -8   4  15        497.22        632.20       166.73 o                         
  -7   4  15        814.98       1091.07       246.63 o                         
  -6   4  15        331.55        389.47       155.51 o                         
  -5   4  15         16.26         56.77        96.73 o                         
  -4   4  15        958.75       1056.79       195.28 o                         
  -3   4  15       1968.96       1813.15       221.93 o                         
  -2   4  15       1389.87       1544.14       202.79 o                         
  -1   4  15        762.20        753.46        88.13 o                         
   0   4  15          9.51         28.18        54.48 o                         
   1   4  15       1084.45       1165.42        99.47 o                         
   2   4  15       1120.74       1172.46       171.09 o                         
   3   4  15        541.06        487.77       107.42 o                         
   4   4  15        129.37         -5.13        97.90 o                         
   5   4  15         42.00         46.82        96.56 o                         
   6   4  15        597.30        262.42       145.56 o                         
   7   4  15        930.23        848.12       216.16 o                         
   8   4  15        181.33        241.47       131.18 o                         
   9   4  15        105.39        -13.34        94.38 o                         
  10   4  15          1.03         76.81       118.79 o                         
  -9   5  15         61.22        199.66       160.78 o                         
  -8   5  15          1.96        -10.16       124.84 o                         
  -7   5  15         47.89         57.98       111.13 o                         
  -6   5  15        243.76        238.53       118.66 o                         
  -5   5  15        534.39        615.80       134.46 o                         
  -4   5  15        468.92        471.79        92.16 o                         
  -3   5  15         63.76         14.71        66.74 o                         
  -2   5  15          2.62        -18.04        62.26 o                         
  -1   5  15        234.79        214.93        65.63 o                         
   0   5  15        506.12        493.41       108.24 o                         
   1   5  15        555.10        347.88       111.54 o                         
   2   5  15          5.53         29.64       113.86 o                         
   3   5  15        332.96        241.54       102.66 o                         
   4   5  15        198.95        301.91       109.34 o                         
   5   5  15        567.64        585.10       127.69 o                         
   6   5  15        272.21        298.40       118.80 o                         
   7   5  15         21.60        -26.85       125.81 o                         
   8   5  15         22.99        121.53       136.44 o                         
   9   5  15         70.06        218.32       155.54 o                         
  -8   6  15          5.53        137.88       114.36 o                         
  -7   6  15          3.18         89.53       113.04 o                         
  -6   6  15         15.10        -83.00        83.00 o                         
  -5   6  15         39.66        -18.97        79.54 o                         
  -4   6  15         21.61         62.17        73.39 o                         
  -3   6  15        103.41        217.08       147.13 o                         
  -2   6  15        237.41        246.27       133.95 o                         
  -1   6  15        114.74        119.02       122.51 o                         
   0   6  15        239.56        256.21       129.42 o                         
   1   6  15        192.26        202.75       109.28 o                         
   2   6  15          0.69         -5.86       104.79 o                         
   3   6  15         16.51        -20.73       104.29 o                         
   4   6  15          3.52        122.34       110.16 o                         
   5   6  15          1.11          0.50       108.53 o                         
   6   6  15          0.82       -135.03       169.49 o                         
   7   6  15         59.12         19.33       125.19 o                         
   8   6  15        187.67        219.52       200.30 o                         
  -7   7  15         23.40         77.02       141.13 o                         
  -6   7  15        125.46        180.69        93.26 o                         
  -5   7  15         74.24        259.31       193.95 o                         
  -4   7  15          0.09        -30.35       162.25 o                         
  -3   7  15         25.52        122.45       138.08 o                         
  -2   7  15         66.55         61.31       134.21 o                         
  -1   7  15        201.36        311.02       141.06 o                         
   0   7  15        163.18        133.05       138.94 o                         
   1   7  15          6.54        -98.36       129.99 o                         
   2   7  15        151.52        331.30       147.47 o                         
   3   7  15         92.67         54.73       115.00 o                         
   4   7  15         87.40        198.19       127.32 o                         
   5   7  15         12.41        138.15       146.55 o                         
   6   7  15          2.15         53.78       128.50 o                         
   7   7  15         53.79        219.67       162.82 o                         
  -5   8  15         19.62        215.65       216.00 o                         
  -4   8  15        250.21        370.32       215.64 o                         
  -3   8  15        340.49        350.43       168.94 o                         
  -2   8  15        190.03        166.11       160.76 o                         
  -1   8  15          1.37         51.54       143.20 o                         
   0   8  15         16.46         18.42       139.11 o                         
   1   8  15        251.96        455.13       173.05 o                         
   2   8  15        386.32        565.73       183.15 o                         
   3   8  15        157.39        401.58       168.66 o                         
   4   8  15          5.90         12.39       166.95 o                         
   5   8  15         33.40        221.27       216.49 o                         
 -11   0  16        236.35       -142.50       200.05 o                         
 -10   0  16        485.11        371.32       228.82 o                         
  -9   0  16        496.86        400.09       252.11 o                         
  -8   0  16          0.04       -102.76       194.56 o                         
  -7   0  16        294.69         87.69       216.49 o                         
  -6   0  16        536.10        671.39       258.96 o                         
  -5   0  16        855.12       1059.15       282.26 o                         
  -4   0  16       2012.76       2307.38       380.91 o                         
  -3   0  16        157.38        330.29       115.08 o                         
  -2   0  16       2004.48       2435.78       254.14 o                         
  -1   0  16       2942.93       3225.04       304.41 o                         
   0   0  16       2698.43       2760.00       269.14 o                         
   1   0  16       1552.02       1847.03       205.22 o                         
   2   0  16         55.04       -150.03       150.03 o                         
   3   0  16        996.27        887.02       153.67 o                         
   4   0  16       2257.03       1925.81       234.62 o                         
   5   0  16        377.93        259.51       102.09 o                         
   6   0  16        152.12        149.49       112.10 o                         
   7   0  16         65.36        142.97       200.66 o                         
   8   0  16        500.45        619.86       205.52 o                         
   9   0  16        641.21        761.15       212.67 o                         
  10   0  16        258.65        312.99       151.28 o                         
  11   0  16         67.22         51.35       162.61 o                         
 -11   1  16         30.83        332.95       252.11 o                         
 -10   1  16          1.68        -46.33       149.97 o                         
  -9   1  16        238.70        274.57       172.65 o                         
  -8   1  16        692.93        524.51       177.34 o                         
  -7   1  16        482.13        372.26       166.20 o                         
  -6   1  16         39.69         70.93       139.88 o                         
  -5   1  16        181.54        285.33       104.24 o                         
  -4   1  16       1288.94       1623.48       172.40 o                         
  -3   1  16       1343.01       1763.58       176.94 o                         
  -2   1  16       1179.91       1220.70       140.87 o                         
  -1   1  16          4.34         62.94        63.37 o                         
   0   1  16        266.31        183.17        65.72 o                         
   1   1  16       1754.14       1866.48       122.96 o                         
   2   1  16       1822.50       1910.42       121.30 o                         
   3   1  16        764.20        792.91        78.74 o                         
   4   1  16        149.98         93.85        58.22 o                         
   5   1  16        240.86        220.63        82.48 o                         
   6   1  16        372.42        293.16       123.60 o                         
   7   1  16        492.08        567.63        88.14 o                         
   8   1  16        126.33        175.89       125.01 o                         
   9   1  16          0.73        -71.64       110.40 o                         
  10   1  16        114.32        110.40       112.44 o                         
  11   1  16        158.97       -205.53       367.21 o                         
 -10   2  16         84.80        102.49       163.29 o                         
  -9   2  16         23.01       -156.91       156.91 o                         
  -8   2  16          9.83       -116.62       141.56 o                         
  -7   2  16        103.55        100.25        90.72 o                         
  -6   2  16        561.18        569.89       145.75 o                         
  -5   2  16        569.84        589.84       105.94 o                         
  -4   2  16         91.22         43.43        75.68 o                         
  -3   2  16          0.09         -3.52        68.80 o                         
  -2   2  16         20.07        -63.07        63.07 o                         
  -1   2  16        748.65        741.78       113.85 o                         
   0   2  16        775.28        856.83        97.22 o                         
   1   2  16         89.74         50.37        56.56 o                         
   2   2  16          9.46          4.40        46.47 o                         
   3   2  16        150.98        134.96        63.42 o                         
   4   2  16        204.22        194.19        70.88 o                         
   5   2  16        581.45        460.32        75.78 o                         
   6   2  16        130.53        166.93        67.61 o                         
   7   2  16          9.97        -64.49        64.49 o                         
   8   2  16         60.27        197.09       121.69 o                         
   9   2  16         55.78        291.16       120.36 o                         
  10   2  16        113.20        102.38       159.01 o                         
 -10   3  16          1.51         -0.23       196.29 o                         
  -9   3  16         21.11         39.09       130.75 o                         
  -8   3  16          6.50         40.60       138.94 o                         
  -7   3  16         19.02        -18.84       102.73 o                         
  -6   3  16         44.25        -64.06        93.64 o                         
  -5   3  16         17.56        -24.22        88.39 o                         
  -4   3  16         10.82        -46.29        78.98 o                         
  -3   3  16         12.56        -12.79        78.21 o                         
  -2   3  16          2.12         89.21        67.82 o                         
  -1   3  16        214.79        225.93        64.21 o                         
   0   3  16          0.59         27.82        56.49 o                         
   1   3  16         34.11        151.06        59.61 o                         
   2   3  16         17.27        -54.91        54.91 o                         
   3   3  16         19.23         -8.95        57.87 o                         
   4   3  16        119.08         48.60        59.17 o                         
   5   3  16         40.63         87.67        98.69 o                         
   6   3  16         87.79        104.33        82.33 o                         
   7   3  16          4.03         29.41        86.20 o                         
   8   3  16          9.40        153.68       109.20 o                         
   9   3  16         22.26         23.31       172.25 o                         
  10   3  16          1.23        169.78       123.81 o                         
  -9   4  16         52.60          2.91       142.79 o                         
  -8   4  16          0.56         25.86       125.89 o                         
  -7   4  16         28.05         52.50       124.02 o                         
  -6   4  16         70.72         -8.97       113.17 o                         
  -5   4  16          5.08        -15.38        97.29 o                         
  -4   4  16         56.11         36.09        87.95 o                         
  -3   4  16        454.26        424.19        90.94 o                         
  -2   4  16        366.45        425.55        76.20 o                         
  -1   4  16        699.98        788.54        92.68 o                         
   0   4  16        433.75        515.11       101.81 o                         
   1   4  16        130.96        142.71        61.66 o                         
   2   4  16         22.11         -7.91        85.22 o                         
   3   4  16         46.31        148.20        94.05 o                         
   4   4  16          8.39        -30.50       115.99 o                         
   5   4  16         22.88         44.34        99.60 o                         
   6   4  16          7.72       -102.78       110.51 o                         
   7   4  16        113.74        166.86       132.24 o                         
   8   4  16        133.75        281.17       139.95 o                         
   9   4  16         47.10        117.44       155.25 o                         
  -9   5  16        190.50        -54.81       323.36 o                         
  -8   5  16        203.95        279.47       137.85 o                         
  -7   5  16        238.12        322.81       140.07 o                         
  -6   5  16         32.65         -0.36       145.24 o                         
  -5   5  16        235.54        442.78       127.75 o                         
  -4   5  16        484.26        603.02       171.27 o                         
  -3   5  16        182.44        348.25        82.47 o                         
  -2   5  16        326.91        313.90       134.84 o                         
  -1   5  16         41.90        -25.31        56.47 o                         
   0   5  16        404.66        469.32       116.40 o                         
   1   5  16        772.14        900.35       158.77 o                         
   2   5  16        868.56        917.03       167.22 o                         
   3   5  16        212.59        397.94       114.41 o                         
   4   5  16        231.46        400.02       122.99 o                         
   5   5  16        113.44        227.09       119.20 o                         
   6   5  16        422.58        581.13       145.16 o                         
   7   5  16        207.17        250.14       283.05 o                         
   8   5  16         13.79         96.35       148.48 o                         
  -7   6  16        138.43         85.53       111.59 o                         
  -6   6  16        396.10        327.59       118.27 o                         
  -5   6  16        602.45        492.43       120.66 o                         
  -4   6  16        193.64         89.37        74.63 o                         
  -3   6  16         21.45       -130.03       130.03 o                         
  -2   6  16        327.35        567.01       157.78 o                         
  -1   6  16        704.63        797.86       164.35 o                         
   0   6  16        578.95        767.68       173.98 o                         
   1   6  16        151.77        101.38       114.95 o                         
   2   6  16         68.48         50.64       113.92 o                         
   3   6  16        276.07        279.34       125.16 o                         
   4   6  16        674.55        763.93       141.30 o                         
   5   6  16        474.67        381.62       171.86 o                         
   6   6  16         72.73        229.88       132.05 o                         
   7   6  16         32.86         53.92       134.14 o                         
  -6   7  16         28.76        146.98        93.68 o                         
  -5   7  16         13.99        -84.05       182.11 o                         
  -4   7  16        273.30        309.85       157.94 o                         
  -3   7  16        678.54        921.93       247.43 o                         
  -2   7  16        237.98        450.54       159.79 o                         
  -1   7  16         38.79        122.96       138.22 o                         
   0   7  16         25.78        -36.41       166.52 o                         
   1   7  16        278.07        403.50       162.57 o                         
   2   7  16        324.39        445.71       171.06 o                         
   3   7  16        180.98         91.21       135.67 o                         
   4   7  16          0.96         36.46       121.78 o                         
   5   7  16        104.10        239.98       137.67 o                         
   6   7  16        201.51          5.79       209.72 o                         
  -3   8  16         73.19         34.24       166.64 o                         
  -2   8  16          1.34        -12.55       159.14 o                         
  -1   8  16         63.94        -35.07       149.67 o                         
   0   8  16         70.58        168.16       161.39 o                         
   1   8  16         26.96        106.33       153.90 o                         
   2   8  16          0.37        -67.40       146.84 o                         
   3   8  16        115.14        167.57       158.04 o                         
 -10   1  17         43.57         -3.52       151.73 o                         
  -9   1  17         30.80       -141.54       141.54 o                         
  -8   1  17          1.37        -74.49       142.10 o                         
  -7   1  17        108.32         92.73       147.35 o                         
  -6   1  17         28.41         47.96       344.60 o                         
  -5   1  17        124.29         43.35       104.33 o                         
  -4   1  17         11.75         47.78        89.35 o                         
  -3   1  17        273.58        358.99       102.87 o                         
  -2   1  17        291.74        329.51       237.73 o                         
  -1   1  17        446.23        505.39       100.40 o                         
   0   1  17        250.75        330.50        83.70 o                         
   1   1  17        436.53        407.49        87.39 o                         
   2   1  17         26.65        114.38        62.09 o                         
   3   1  17        120.75          2.37       136.75 o                         
   4   1  17         23.41        -25.30        61.20 o                         
   5   1  17         11.10        -11.80        59.97 o                         
   6   1  17          1.20         43.09       111.74 o                         
   7   1  17         59.34         18.92        77.53 o                         
   8   1  17        246.02        309.85       147.72 o                         
   9   1  17        126.91        238.54       101.82 o                         
  10   1  17          8.96        112.44        97.96 o                         
 -10   2  17         86.36        275.41       315.14 o                         
  -9   2  17        333.97        339.57       253.48 o                         
  -8   2  17        422.61         98.37       175.38 o                         
  -7   2  17         41.85         74.55       106.25 o                         
  -6   2  17         17.72        -26.37        95.64 o                         
  -5   2  17        204.14        348.16       117.62 o                         
  -4   2  17        846.90       1064.85       161.85 o                         
  -3   2  17       1251.42       1215.10       148.61 o                         
  -2   2  17         25.84         -9.74        80.91 o                         
  -1   2  17          4.98        -74.93        74.93 o                         
   0   2  17        265.03        377.07        99.68 o                         
   1   2  17        807.49        828.19        92.92 o                         
   2   2  17       1385.98       1426.27       110.04 o                         
   3   2  17        178.48        169.71        68.80 o                         
   4   2  17         24.99          3.26        56.52 o                         
   5   2  17        100.06         50.34        67.73 o                         
   6   2  17        469.31        474.04       106.46 o                         
   7   2  17        341.01        510.58       111.62 o                         
   8   2  17         40.38         71.24       105.58 o                         
   9   2  17         41.62          7.13       127.36 o                         
  10   2  17        109.46        186.88       155.36 o                         
  -9   3  17         61.65         53.65       168.09 o                         
  -8   3  17          4.47         20.06       144.65 o                         
  -7   3  17        179.16        183.86       110.35 o                         
  -6   3  17        782.33        812.49       273.87 o                         
  -5   3  17        455.34        556.57       127.35 o                         
  -4   3  17          4.33         27.08        90.01 o                         
  -3   3  17        173.11        166.77       114.10 o                         
  -2   3  17       1508.26       1667.05       194.96 o                         
  -1   3  17       2172.02       2178.94       217.75 o                         
   0   3  17       1111.37       1378.21       177.83 o                         
   1   3  17        113.75        233.16        71.87 o                         
   2   3  17         25.49         58.14        63.82 o                         
   3   3  17        556.36        467.34        98.23 o                         
   4   3  17        618.40        741.72       243.94 o                         
   5   3  17        476.60        321.41       190.68 o                         
   6   3  17         12.20        124.69        99.28 o                         
   7   3  17        111.46        284.47       119.31 o                         
   8   3  17        325.71        604.01       133.62 o                         
   9   3  17        314.13        318.71       192.63 o                         
  -9   4  17        104.86        442.57       383.65 o                         
  -8   4  17        235.57        392.28       155.54 o                         
  -7   4  17        292.56        397.42       140.96 o                         
  -6   4  17         13.61       -123.76       147.29 o                         
  -5   4  17        214.94        202.30       114.68 o                         
  -4   4  17        370.55        313.67       185.40 o                         
  -3   4  17        761.92        774.68       213.35 o                         
  -2   4  17        557.29        542.86       120.72 o                         
  -1   4  17         11.15         42.31        66.89 o                         
   0   4  17        504.99        574.63       102.68 o                         
   1   4  17        909.57        885.81       179.15 o                         
   2   4  17        477.11        636.39       121.50 o                         
   3   4  17        229.37        322.47       112.30 o                         
   4   4  17         23.73        -27.97        98.18 o                         
   5   4  17        321.39        455.32       123.32 o                         
   6   4  17        455.54        653.18       168.49 o                         
   7   4  17        227.69        194.71       146.66 o                         
   8   4  17         58.62         23.60       142.52 o                         
  -8   5  17          0.00       -235.67       291.85 o                         
  -7   5  17         44.19         21.78       130.83 o                         
  -6   5  17        309.42        374.15       129.53 o                         
  -5   5  17        288.47        377.48       126.35 o                         
  -4   5  17        115.78          6.08        83.92 o                         
  -3   5  17         32.32          6.72        80.07 o                         
  -2   5  17         59.45         95.05        69.79 o                         
  -1   5  17        159.78        166.46        64.20 o                         
   0   5  17        193.20        249.85       110.82 o                         
   1   5  17         11.52        -45.07       119.02 o                         
   2   5  17          9.98        -46.10       105.01 o                         
   3   5  17        156.68        243.71       116.63 o                         
   4   5  17        145.30        114.90       150.70 o                         
   5   5  17        164.42        181.50       120.12 o                         
   6   5  17         64.99         31.48       142.29 o                         
   7   5  17          0.48          2.25       184.52 o                         
  -6   6  17         17.90         35.84       263.07 o                         
  -5   6  17         74.33         88.85        99.70 o                         
  -4   6  17          1.53         43.10        83.52 o                         
  -3   6  17          2.51         20.34        72.24 o                         
  -2   6  17          7.19        -19.26       133.55 o                         
  -1   6  17         10.12        185.29       142.35 o                         
   0   6  17         21.97         36.88       112.55 o                         
   1   6  17          1.24         15.03       115.16 o                         
   2   6  17         86.97        -39.63       117.24 o                         
   3   6  17         92.66        161.10       122.12 o                         
   4   6  17         46.22         51.88       119.20 o                         
   5   6  17          1.15         98.86       128.93 o                         
   6   6  17          4.01        -40.73       133.11 o                         
  -4   7  17         51.57        -34.03       159.18 o                         
  -3   7  17         35.38         69.11       154.22 o                         
  -2   7  17         61.63        267.19       153.61 o                         
  -1   7  17         94.15         50.94       157.65 o                         
   0   7  17         25.48        122.20       156.21 o                         
   1   7  17         49.24         30.31       158.47 o                         
   2   7  17         22.63         -7.04       158.06 o                         
   3   7  17         50.96        158.41       142.12 o                         
   4   7  17          2.38        103.22       136.83 o                         
  -9   0  18         47.58        -38.36       243.89 o                         
  -8   0  18         80.85       -147.98       232.93 o                         
  -7   0  18        351.26         73.99       241.15 o                         
  -6   0  18        435.16        289.11       256.22 o                         
  -5   0  18        186.37        127.43       243.89 o                         
  -4   0  18         12.15        361.73       230.19 o                         
  -3   0  18        706.53        914.59       275.41 o                         
  -2   0  18       2905.46       3729.22       355.78 o                         
  -1   0  18       1042.22       1163.37       217.17 o                         
   0   0  18        653.27        654.78       154.59 o                         
   1   0  18        127.27        142.50       130.17 o                         
   2   0  18         99.73         16.44       116.46 o                         
   3   0  18        882.05       1246.86       224.71 o                         
   4   0  18        424.94        399.07       127.56 o                         
   5   0  18         13.76         -9.57       108.02 o                         
   6   0  18          3.21        -31.28       126.74 o                         
   7   0  18        175.36         68.32       111.27 o                         
   8   0  18        417.90        319.59       133.97 o                         
   9   0  18        261.72        151.15       117.77 o                         
  -9   1  18        124.47         93.13       171.36 o                         
  -8   1  18         94.32         98.79       176.87 o                         
  -7   1  18         30.65       -141.38       141.38 o                         
  -6   1  18         60.27         27.75       158.88 o                         
  -5   1  18        460.89        658.66       131.33 o                         
  -4   1  18        984.72       1430.63       187.60 o                         
  -3   1  18        948.50       1300.02       164.18 o                         
  -2   1  18        528.18        728.06       371.32 o                         
  -1   1  18         33.93        159.17       107.95 o                         
   0   1  18        306.53        367.12       112.04 o                         
   1   1  18        537.41        582.00        97.38 o                         
   2   1  18        464.96        492.43        95.65 o                         
   3   1  18         25.22         85.84       103.78 o                         
   4   1  18        161.12         11.57        78.62 o                         
   5   1  18        440.91        421.37        90.88 o                         
   6   1  18        355.12        265.54        83.70 o                         
   7   1  18        226.24        344.88       107.60 o                         
   8   1  18         48.35          0.71       113.25 o                         
   9   1  18         14.84        -49.70        86.69 o                         
  -9   2  18          1.72        -93.43       226.08 o                         
  -8   2  18          0.70       -145.32       150.14 o                         
  -7   2  18        104.16        -24.89       119.13 o                         
  -6   2  18        148.68        130.72       125.51 o                         
  -5   2  18         81.77          6.50       111.38 o                         
  -4   2  18          1.48        -30.79       106.87 o                         
  -3   2  18          4.50        142.72       103.15 o                         
  -2   2  18          9.01        109.42       102.02 o                         
  -1   2  18        173.23        237.90        98.91 o                         
   0   2  18        171.00        246.95        97.51 o                         
   1   2  18         10.06         77.14        83.42 o                         
   2   2  18         31.65         94.69        74.23 o                         
   3   2  18         91.61         25.63        61.24 o                         
   4   2  18        355.73        310.00        70.94 o                         
   5   2  18        117.69        115.61        91.22 o                         
   6   2  18         26.29        131.40       128.31 o                         
   7   2  18         39.08        -13.35        66.21 o                         
   8   2  18         32.15        204.89       159.99 o                         
   9   2  18         47.59        101.93       117.60 o                         
  -8   3  18         37.51         47.14       195.94 o                         
  -7   3  18         38.49         46.68       192.51 o                         
  -6   3  18         68.50        162.80       191.45 o                         
  -5   3  18          0.43        -60.16       118.82 o                         
  -4   3  18          0.70         25.11        94.84 o                         
  -3   3  18         21.34         19.18        88.88 o                         
  -2   3  18          6.87         63.30        88.16 o                         
  -1   3  18         23.44         -4.85        79.99 o                         
   0   3  18         21.76         65.71        78.34 o                         
   1   3  18         62.45        101.94        67.50 o                         
   2   3  18          0.65         63.25        65.46 o                         
   3   3  18         79.22         12.99        68.30 o                         
   4   3  18         48.09         88.92        93.19 o                         
   5   3  18         10.36        -14.17       123.88 o                         
   6   3  18         38.67        -42.44        87.37 o                         
   7   3  18          1.19        104.35       173.70 o                         
   8   3  18          1.82        138.88       114.96 o                         
  -8   4  18         13.46        253.48       332.95 o                         
  -7   4  18         24.55        -32.27       128.56 o                         
  -6   4  18         34.08       -122.87       155.51 o                         
  -5   4  18          0.91        -91.15        91.15 o                         
  -4   4  18         22.98        -83.23        83.23 o                         
  -3   4  18         88.29         12.38        79.78 o                         
  -2   4  18        218.23        239.57        85.63 o                         
  -1   4  18        109.13         34.55        78.43 o                         
   0   4  18         93.55        138.77        68.36 o                         
   1   4  18          4.10          6.01        77.91 o                         
   2   4  18          6.96        -98.98        98.98 o                         
   3   4  18         46.91        163.22       111.77 o                         
   4   4  18         13.87        -35.84       111.97 o                         
   5   4  18         55.85         50.60       132.37 o                         
   6   4  18         14.63        -16.15       143.62 o                         
   7   4  18        131.77         94.89       153.87 o                         
  -7   5  18         37.92        301.44       341.17 o                         
  -6   5  18         40.79        250.48       127.29 o                         
  -5   5  18        278.75        242.87       116.51 o                         
  -4   5  18        336.81        240.62       114.14 o                         
  -3   5  18         72.77        154.66       100.19 o                         
  -2   5  18         78.84         48.31        76.96 o                         
  -1   5  18         20.20        -63.35        70.60 o                         
   0   5  18        345.30        448.89       140.77 o                         
   1   5  18        248.60        277.64       120.17 o                         
   2   5  18         25.81        178.52       107.40 o                         
   3   5  18         69.64         56.44       129.34 o                         
   4   5  18         57.47        230.47       125.81 o                         
   5   5  18        201.11        117.21       131.93 o                         
   6   5  18        221.26        394.11       250.49 o                         
  -5   6  18        171.80        241.44       112.98 o                         
  -4   6  18          0.10        -52.63        85.47 o                         
  -3   6  18        120.68        138.39       306.92 o                         
  -2   6  18        220.68        403.52       162.34 o                         
  -1   6  18        385.93        441.40       211.91 o                         
   0   6  18        106.83         64.68       123.37 o                         
   1   6  18          0.01         52.11       127.44 o                         
   2   6  18        154.56        206.98       134.00 o                         
   3   6  18        262.87        454.16       142.33 o                         
   4   6  18        411.18        618.21       162.57 o                         
   5   6  18        140.00        244.82       171.11 o                         
  -2   7  18         41.54         16.77       162.44 o                         
  -1   7  18         26.39         51.97       162.89 o                         
   0   7  18         97.48        256.30       170.88 o                         
   1   7  18        380.37        467.37       188.53 o                         
   2   7  18        212.97        232.59       178.25 o                         
  -8   1  19         65.35       -153.60       162.79 o                         
  -7   1  19         91.76        -41.75       161.96 o                         
  -6   1  19         54.68        -25.68       167.85 o                         
  -5   1  19         12.76         33.22       132.98 o                         
  -4   1  19          2.69         90.33       110.19 o                         
  -3   1  19         91.18         79.45       108.65 o                         
  -2   1  19         25.94        -14.82       102.90 o                         
  -1   1  19         22.30        -12.84        98.28 o                         
   0   1  19         23.13         -8.63        77.29 o                         
   1   1  19          1.01        -25.12        75.78 o                         
   2   1  19         81.57         -2.82        81.74 o                         
   3   1  19        187.40        243.26        94.81 o                         
   4   1  19         14.38        112.46        81.13 o                         
   5   1  19         31.13        -13.47       131.71 o                         
   6   1  19          0.99         20.15       143.94 o                         
   7   1  19         36.49         93.04       100.86 o                         
   8   1  19        150.79        125.27        86.72 o                         
  -8   2  19         42.28        141.34       172.73 o                         
  -7   2  19         22.76        -31.49       118.44 o                         
  -6   2  19         81.22         15.07       125.63 o                         
  -5   2  19        350.75        335.25       271.29 o                         
  -4   2  19        638.86        987.88       184.75 o                         
  -3   2  19        496.27        583.35       228.13 o                         
  -2   2  19          5.85        -94.27        94.27 o                         
  -1   2  19         21.34         53.92       102.13 o                         
   0   2  19         98.43        131.00       101.81 o                         
   1   2  19        329.93        424.43       121.13 o                         
   2   2  19         75.13        103.91        91.71 o                         
   3   2  19         18.14        -11.18        67.35 o                         
   4   2  19        209.60         -3.59        70.03 o                         
   5   2  19        311.35        239.44        92.75 o                         
   6   2  19        313.61        168.08        77.57 o                         
   7   2  19        187.70        154.06       109.98 o                         
   8   2  19          0.00        127.46       145.94 o                         
  -7   3  19        253.25        355.31       165.40 o                         
  -6   3  19        306.58         91.50       167.85 o                         
  -5   3  19        113.27         91.30       115.79 o                         
  -4   3  19         10.75        125.31       124.00 o                         
  -3   3  19        205.78        198.56       109.09 o                         
  -2   3  19        591.71        437.32       114.38 o                         
  -1   3  19        820.34        938.80       139.53 o                         
   0   3  19         74.94         37.39        85.20 o                         
   1   3  19         17.99         91.42        84.22 o                         
   2   3  19        252.54        193.23        74.61 o                         
   3   3  19        264.73        236.94        93.71 o                         
   4   3  19        339.27        285.29        87.84 o                         
   5   3  19         35.71        213.57       180.89 o                         
   6   3  19        133.15        128.20       106.75 o                         
   7   3  19        135.76        176.43       148.96 o                         
  -6   4  19         22.74         66.92       136.40 o                         
  -5   4  19        180.79         97.73       108.73 o                         
  -4   4  19        255.91        172.96       103.59 o                         
  -3   4  19        167.53        189.43       100.67 o                         
  -2   4  19         12.10         45.10        84.29 o                         
  -1   4  19         88.59        131.41        83.07 o                         
   0   4  19        543.91        325.93       112.99 o                         
   1   4  19        369.14        360.07        82.84 o                         
   2   4  19        147.50        188.80       120.13 o                         
   3   4  19         29.94        -19.05       142.59 o                         
   4   4  19          2.40        -24.59       134.87 o                         
   5   4  19        210.90        261.80       153.04 o                         
   6   4  19         68.79         46.66       147.23 o                         
  -5   5  19         33.70         38.35       106.93 o                         
  -4   5  19          3.00        -29.44       104.79 o                         
  -3   5  19         11.29        -43.12        88.72 o                         
  -2   5  19         41.24         17.61        89.09 o                         
  -1   5  19        125.97         84.92        83.33 o                         
   0   5  19         76.76        -72.81       131.32 o                         
   1   5  19          0.11         65.36       119.85 o                         
   2   5  19         60.34        216.38       122.47 o                         
   3   5  19        116.86        252.61       133.95 o                         
   4   5  19         92.75        -16.36       125.03 o                         
   5   5  19         32.53         99.24       135.07 o                         
  -3   6  19          3.72        267.18       330.21 o                         
  -2   6  19          3.30       -120.58       305.55 o                         
  -1   6  19          0.44         58.42       167.58 o                         
   0   6  19         13.03        102.75       140.48 o                         
   1   6  19         35.75         41.33       138.41 o                         
   2   6  19        134.77        161.38       131.73 o                         
   3   6  19         60.32         60.75       162.65 o                         
  -7   0  20        183.09         56.18       258.96 o                         
  -6   0  20        134.12         21.92       248.00 o                         
  -5   0  20        111.51         58.92       242.52 o                         
  -4   0  20         35.92         61.66       226.08 o                         
  -3   0  20        272.87        591.92       265.81 o                         
  -2   0  20        582.27        935.67       173.17 o                         
  -1   0  20        219.77        147.98       145.24 o                         
   0   0  20         20.23        263.07       150.72 o                         
   1   0  20         94.42         75.36       132.91 o                         
   2   0  20        405.13        515.19       169.90 o                         
   3   0  20        406.97        605.62       172.64 o                         
   4   0  20         68.49        219.23       139.76 o                         
   5   0  20          0.43         41.11       116.46 o                         
   6   0  20         38.62        -45.22       115.09 o                         
   7   0  20        188.03        302.36       136.23 o                         
  -7   1  20          0.53         38.29       170.81 o                         
  -6   1  20         86.10         95.53       188.56 o                         
  -5   1  20        310.04        334.85       188.98 o                         
  -4   1  20        330.32        321.06       136.46 o                         
  -3   1  20        100.94        150.07       121.80 o                         
  -2   1  20         20.23         93.57       115.14 o                         
  -1   1  20         78.10         16.22       107.66 o                         
   0   1  20        235.57        241.69       106.05 o                         
   1   1  20        135.21         85.47        86.64 o                         
   2   1  20         49.12         44.55       124.00 o                         
   3   1  20         33.15         21.23        87.01 o                         
   4   1  20        162.87        225.16        97.50 o                         
   5   1  20        197.41        204.76       117.15 o                         
   6   1  20        236.46        233.45       101.90 o                         
   7   1  20         30.71         71.32        87.98 o                         
  -6   2  20         46.04        -67.42       129.72 o                         
  -5   2  20          0.95          0.27       243.21 o                         
  -4   2  20          1.77          5.79       114.32 o                         
  -3   2  20         77.11        217.82       125.27 o                         
  -2   2  20        176.64        302.44       123.69 o                         
  -1   2  20         78.27        114.78       108.88 o                         
   0   2  20         61.51         54.27       103.29 o                         
   1   2  20          5.83        -29.61        97.36 o                         
   2   2  20         50.92         84.08        95.17 o                         
   3   2  20         75.05         93.90        78.27 o                         
   4   2  20         75.10         80.30       111.94 o                         
   5   2  20         13.60        -13.54       173.14 o                         
   6   2  20          3.86         44.12       126.66 o                         
  -6   3  20          5.61        -19.73       246.63 o                         
  -5   3  20          2.90        -12.78       118.25 o                         
  -4   3  20         11.21       -109.48       109.48 o                         
  -3   3  20          5.79        -44.23       101.45 o                         
  -2   3  20          0.70         54.62       109.21 o                         
  -1   3  20          1.90        -70.45       148.66 o                         
   0   3  20          0.12         30.67        96.95 o                         
   1   3  20         26.48         -9.69        80.55 o                         
   2   3  20         29.08         76.82        83.09 o                         
   3   3  20         53.54        126.72        81.65 o                         
   4   3  20         13.52        -43.64       224.08 o                         
   5   3  20          5.61         92.46       144.42 o                         
   6   3  20          1.10         39.22       162.69 o                         
  -5   4  20          2.93         35.62       134.28 o                         
  -4   4  20         13.41        -20.18       103.04 o                         
  -3   4  20         12.06        -38.60        91.75 o                         
  -2   4  20         26.67        -29.96        88.50 o                         
  -1   4  20          0.66          1.53        92.65 o                         
   0   4  20          2.93         20.43        82.01 o                         
   1   4  20         29.07         47.78        80.71 o                         
   2   4  20         91.11         -4.05       124.99 o                         
   3   4  20         33.80         36.56       117.06 o                         
   4   4  20          9.49        -15.06       143.99 o                         
   5   4  20          0.14       -120.80       214.85 o                         
  -3   5  20         54.06        -14.13       102.13 o                         
  -2   5  20          0.40        -53.05        85.40 o                         
  -1   5  20         46.01         25.59       188.27 o                         
   0   5  20         91.56        149.66       204.16 o                         
   1   5  20         55.13        286.21       136.10 o                         
   2   5  20          3.61         93.16       132.31 o                         
   3   5  20          9.51        167.89       168.58 o                         
  -5   1  21          6.61        -58.91       177.40 o                         
  -4   1  21          2.50        129.85       138.40 o                         
  -3   1  21         58.49        338.90       145.24 o                         
  -2   1  21          3.91       -107.65       107.65 o                         
  -1   1  21          9.76         80.45       150.72 o                         
   0   1  21         10.62        -29.71       107.16 o                         
   1   1  21         23.14        230.85       474.77 o                         
   2   1  21        104.14         33.41        92.83 o                         
   3   1  21         68.68         -9.89        89.85 o                         
   4   1  21         14.20        -82.50        82.50 o                         
   5   1  21          0.60        -25.17        85.26 o                         
  -5   2  21        156.46        121.97       139.49 o                         
  -4   2  21        173.69         36.80       128.68 o                         
  -3   2  21         28.76        -51.56       114.74 o                         
  -2   2  21         16.71        -98.53        98.53 o                         
  -1   2  21         31.59        133.84       117.63 o                         
   0   2  21         47.98        224.92       120.95 o                         
   1   2  21         99.08         95.35       106.11 o                         
   2   2  21          0.52        -50.60       104.82 o                         
   3   2  21         62.77        213.25       106.81 o                         
   4   2  21        172.12        263.32       101.52 o                         
   5   2  21        128.86        122.33        90.48 o                         
  -4   3  21         27.85        -81.67       118.78 o                         
  -3   3  21        126.88        190.76       129.78 o                         
  -2   3  21        128.18        190.93       119.59 o                         
  -1   3  21         65.33         33.38       195.25 o                         
   0   3  21         81.91        -60.03        99.86 o                         
   1   3  21        146.37         29.47       100.11 o                         
   2   3  21        182.11        237.05       104.52 o                         
   3   3  21        232.64         99.88        91.28 o                         
   4   3  21         71.10         61.59        90.70 o                         
  -2   4  21          0.64        -23.69        97.63 o                         
  -1   4  21        163.55        129.41        99.41 o                         
   0   4  21        204.50        119.51        97.14 o                         
   1   4  21         88.95         55.76        92.46 o                         
   2   4  21         21.31        -43.86       165.89 o                         
  -3   0  22        138.87        626.17       286.37 o                         
  -2   0  22         42.94        184.50       158.94 o                         
  -1   0  22          4.83        172.64       172.64 o                         
   0   0  22         29.90          0.00       145.24 o                         
   1   0  22        295.50        468.60       187.71 o                         
   2   0  22        310.98        272.66       168.53 o                         
   3   0  22         95.23          9.59       150.72 o                         
  -3   1  22          0.61        -21.50       126.97 o                         
  -2   1  22         44.10          4.29       163.05 o                         
  -1   1  22         83.67         16.60       169.22 o                         
   0   1  22        210.39        236.82       140.70 o                         
   1   1  22         46.47        143.20       112.75 o                         
   2   1  22          0.08         35.82        98.89 o                         
   3   1  22         32.38        127.65       120.58 o                         
  -2   2  22         56.56        154.93       135.58 o                         
  -1   2  22         30.84        258.88       171.27 o                         
   0   2  22          7.37         36.31       125.37 o                         
   1   2  22          1.58        196.35       116.24 o                         
   2   2  22         16.04         48.19       109.94 o                         
                                                                                
